# Supplementary material for: Single-cell transcriptomics of the myeloid milieu reveals an angiogenic niche in triple-negative breast cancer
Source: Exp Mol Med. 2025 Nov 7;57(11):2487–504. doi: 10.1038/s12276-025-01571-5 (PMC12686459; doi:10.1038/s12276-025-01571-5)
Supplement: Supplementary file 2 — Supplementary Table 1 [file 12276_2025_1571_MOESM2_ESM.xlsx]

## Sheet: Supplementary Table 1
Supplementary Table 1. Patient cohort details
Clinical and pathology details for breast cancer patients analysed by scRNA-Seq in this study.
Case ID	Gender	Age	Grade	Histologic Type	Invasive tumor size	TNM Stage	ER	PR	HER2 IHC	Ki67	Subtype by IHC	Treatment status	Details of treatment
TNBC1	Female	61	3	IDC	2.0 x 1.1 x 2.5 cm	pT2N0 (Stage IIA)	0	0	0	0.7	TNBC	Naïve	-
TNBC2	Female	72	3	IDC	2.6 x 2.4 x 3.5 cm	cT2N2 → ypT2N1 (Stage IIB)	0	0	1+ (negative)	0.15	TNBC	s/p neoadjuvant chemotherapy for 2 cycles due to progressive disease	2 cycles of adriamycin + cyclophosphamide
TNBC3	Female	51	3	IDC	18.0 x 13.0 x 6.0 cm	pT4N1 (Stage IIIB)	0	0	0	0.2	TNBC	s/p Rt. BCS with SLNB (130 MA) s/p adriamycin + cyclophosphamide #4 + cardioxane #6, radiation therapy
TNBC4	Female	74	3	IDC	2.3 x 1.4 x 2.0 cm	pT2N0 (Stage IIA)	0	0	0	0.07	TNBC	Naïve	-
TNBC5	Female	53	3	IDC	21.0 x 10.0 x 18.0 cm	cT4N3 → ypT4N0 (Stage IIIB)	0	0	1+ (negative)	0.2	TNBC	s/p Lt. BCS with SLNB (180 MA), adjuvant chemotherapy and radiation therapy refused s/p neoadjuvant chemotherapy for 6 cycles	6 cycles of paclitaxel + carboplatin
ER: estrogen receptor; PR: progesterone receptor; human epidermal receptor 2; IHC: immunohistochemistry; IDC: infiltrating ductal carcinoma; TNBC: triple negative breast cancer; BCS: breast-conserving surgery; SLNB: sentinel lymph node biopsy
