# Supplementary material for: Single-cell transcriptomics of the myeloid milieu reveals an angiogenic niche in triple-negative breast cancer
Source: Exp Mol Med. 2025 Nov 7;57(11):2487–504. doi: 10.1038/s12276-025-01571-5 (PMC12686459; doi:10.1038/s12276-025-01571-5)
Supplement: Supplementary file 3 — Supplementary Table 2 [file 12276_2025_1571_MOESM3_ESM.xlsx]

## Sheet: Neutrophil
	Neutrophil Differentiation
	Early Stage Marker	CXCR2	SELL	MME
	Late Stage Marker	ICAM1	CXCR4	CD83	CCRL2	C15orf48	CCL3	CCL4L2	CCL4	CXCL2
	Neutrophil Function
	ANGIOGENESIS	PROK2	VEGFA	VEGFB	VEGFC	VEGFD	MMP9	CXCL8	MMP2	TGFB1	TGFB2	TGFB3	CCL2	FGF1	FGF2	ANGPT1	ANGPT2	ANGPT4	EFNA1	ENFA2	PGF	PDGFA	PDGFB	PDGFC	PDGFD	EGF	HGF	FGF8	FGF6	FGF9	FGF10	FGF18	FGF4	DLL4	JAG1	IL6	IL1A	IL1B	IL17A	CXCL12	CXCL1	CXCL2	CXCL3	CXCL5	CXCL6	TGFA	EFNB1	TNF	EPO
	KEGG_ANTIGEN_PROCESSING_AND_PRESENTATION	hsa04612
	GOMF_CHEMOKINE_ACTIVITY	GO:0008009
	GOMF_CYTOKINE_ACTIVITY	GO:0005125
	KEGG_FC_GAMMA_R_MEDIATED_PHAGOCYTOSIS	hsa04666
	GOBP_INFLAMMATORY_RESPONSE	GO:0006954
	GOBP_INNATE_IMMUNE_RESPONSE	GO:0045087
	NEUTROPHIL_GRANULES	CEACAM6	DEFA1	CTSG	HEXA	GALNS	ACPP	GNS	CHI3L1	TSPAN14	ADAM10	LTF	CLEC5A	RETN	TNFAIP6	CTSS	ATP6AP2	FPR2	MGAM	CD177	GPI	MMP8	QSOX1	ORM1	CTSB	PLAUR	ADA2	ADGRE5	TLR2	CD14	ANPEP	MMP25	AZU1	CTSA	ELANE	SDCBP	MAN2B1	GLB1	ARG1	PTX3	C3AR1	LCN2	TMBIM1	CD59	ITGAM	FCER1G	PRSS3	ASAH1	SIGLEC5
	GOBP_PHAGOCYTOSIS	GO:0006909
	GOBP_RESPIRATORY_BURST	GO:0045730
[truncated: 78 more columns]

## Sheet: Monocyte & Macrophage
	Macrophage Differentiation
	GOBP_MACROPHAGE_DIFFERENTIATION	GO:0030225
	Macrophage Function
	KEGG_ANTIGEN_PROCESSING_AND_PRESENTATION	hsa04612
	WU_CELL_MIGRATION	Pubmed 18724390
	REACTOME_COMPLEMENT_CASCADE	R-HSA-166658
	REACTOME_COSTIMULATION_BY_THE_CD28_FAMILY	R-HSA-388841
	HALLMARK_GLYCOLYSIS	Pubmed 26771021
	BIOCARTA_HIF_PATHWAY	M13324
	HALLMARK_HYPOXIA	Pubmed 26771021
	BIOCARTA_INFLAM_PATHWAY	M6910
	REACTOME_INTERFERON_ALPHA_BETA_SIGNALING	R-HSA-909733
	REACTOME_INTERFERON_GAMMA_SIGNALING	R-HSA-877300
	KEGG_LYSOSOME	hsa04142
	BIOCARTA_MHC_PATHWAY	M22023
	BIOCARTA_MONOCYTE_PATHWAY	M4956
	BIOCARTA_NFKB_PATHWAY	M15285
	BIOCARTA_NOTCH_PATHWAY	M22074
	KEGG_OXIDATIVE_PHOSPHORYLATION	hsa00190
	KEGG_PEROXISOME	hsa04146
	REACTOME_TCR_SIGNALING	R-HSA-202403
	BIOCARTA_TGFB_PATHWAY	M18933
	GALIE_TUMOR_ANGIOGENESIS	Pubmed 17998939
	LU_TUMOR_VASCULATURE_UP	Pubmed 17308118
