# Supplementary material for: Single-cell transcriptomics of the myeloid milieu reveals an angiogenic niche in triple-negative breast cancer
Source: Exp Mol Med. 2025 Nov 7;57(11):2487–504. doi: 10.1038/s12276-025-01571-5 (PMC12686459; doi:10.1038/s12276-025-01571-5)
Supplement: Supplementary file 4 — Supplementary Table 3 [file 12276_2025_1571_MOESM4_ESM.xlsx]

## Sheet: Sheet1
	Cell Type Markers
	Neutrophil	CSF3R	S100A8	IL1R2	TREM1	CEACAM1	HP	HDC	MME	CCRL2	ARG2	BST1	CFP	ADAM8	PTGS2	CTSG	CAMP	CXCR2	MPO	C5AR1	ITGAX	S100A9	PRTN3	CD14	FUT4	CD177	FCGR3A	PECAM1	CD33	CEACAM8	SORL1	CXCR1	NCF1	CCR1	AZU1	ITGAM	SERPINB1	SLC1A5	SNX20	ADPGK	PSTPIP1	LYST	DOCK8	S100A4	NLRP3	MYLK	CD24	FCGR1A	CRP
	Macrophage	CD68	NAAA	MARCH1	JAML	TYROBP	CD163	CXCL16	SCIMP	PARP14	FGL2	CD80	TREM2	CPM	CHIT1	TGFBR1	SLAMF9	LILRA5	C3AR1	FGD2	RAB7B	RBPJ	SLCO2B1	EGLN3	CLEC4D	ADAM8	ARL11	MMP12	VSIG4	RAB20	SNX20	FMNL1	GPR132	NCEH1	CCL24	CD300A	CCL7	IRF5	MYO1G	DUSP5	GPR171	SAMSN1	NR4A3	HILPDA	SLC37A2	LPCAT2	IFNAR2	MS4A7	HPGD
[truncated: 80 more columns]
