# Supplementary material for: Single-cell transcriptomics of the myeloid milieu reveals an angiogenic niche in triple-negative breast cancer
Source: Exp Mol Med. 2025 Nov 7;57(11):2487–504. doi: 10.1038/s12276-025-01571-5 (PMC12686459; doi:10.1038/s12276-025-01571-5)
Supplement: Supplementary file 5 — Supplementary Table 4 [file 12276_2025_1571_MOESM5_ESM.csv]

	group	names	scores	logfoldchanges	pvals	pvals_adj	ranking
0	CCL3hi_IFIT3hi Neu	RSAD2	55.58514	5.125691	2.2250738585072014e-308	2.2250738585072014e-308	1576.9324284048923
1	CCL3hi_IFIT3lo Neu	C15orf48	48.372112	5.105355	2.2250738585072014e-308	2.2250738585072014e-308	1570.6759575078427
2	S100A12hi Neu	S100A12	62.482613	4.7784915	2.2250738585072014e-308	2.2250738585072014e-308	1470.1155986762142
3	CCL3hi_IFIT3hi Neu	C15orf48	42.39587	4.329424	2.2250738585072014e-308	2.2250738585072014e-308	1331.9587612766165
4	CCL3hi_IFIT3hi Neu	ISG15	54.20708	4.281816	2.2250738585072014e-308	2.2250738585072014e-308	1317.3120648117808
5	CCL3hi_IFIT3hi Neu	IFIT3	56.501587	4.2593727	2.2250738585072014e-308	2.2250738585072014e-308	1310.4073256514114
6	CCL3hi_IFIT3hi Neu	IFIT1	45.061085	4.17744	2.2250738585072014e-308	2.2250738585072014e-308	1285.2005606944256
7	VEGFAhi Neu	CXCL8	40.015663	4.09207	2.2250738585072014e-308	2.2250738585072014e-308	1258.9362338659141
8	CCL3hi_IFIT3hi Neu	IFIT2	50.784576	4.0015726	2.2250738585072014e-308	2.2250738585072014e-308	1231.0944395933025
9	CCL3hi_IFIT3hi Neu	GBP4	42.236214	3.9869967	2.2250738585072014e-308	2.2250738585072014e-308	1226.6101073296322
10	S100A12hi Neu	HMGB2	48.620594	3.9153605	2.2250738585072014e-308	2.2250738585072014e-308	1204.571040179812
11	CCL3hi_IFIT3hi Neu	TNFAIP6	50.471375	3.911185	2.2250738585072014e-308	2.2250738585072014e-308	1203.2864597209389
12	CCL3hi_IFIT3hi Neu	CCL4	38.42023	3.8656232	2.2250738585072014e-308	2.2250738585072014e-308	1189.2692538915194
13	CCL3hi_IFIT3hi Neu	HERC5	38.51749	3.8058085	2.2250738585072014e-308	2.2250738585072014e-308	1170.8671051961214
14	PDE4Bhi_IL1R2hi Neu	PPIF	36.8471	3.835024	3.254712363889022e-297	2.569758146908577e-293	1122.0901200273174
15	S100A12hi Neu	CDA	45.367928	3.6065366	2.2250738585072014e-308	2.2250738585072014e-308	1109.56057064526
16	PDE4Bhi_IL1R2hi Neu	IL1RN	36.055477	3.8111026	1.1318682140417053e-284	3.5746661935865136e-281	1068.8114014248088
17	PDE4Bhi_IL1R2hi Neu	CD44	36.592182	3.6020865	3.808281299846432e-293	2.0045523335291669e-289	1039.9151184176217
18	CCL3hi_IFIT3hi Neu	GBP1	43.134747	3.3540308	2.2250738585072014e-308	2.2250738585072014e-308	1031.8764971075493
19	VEGFAhi Neu	PLAU	33.37272	4.291766	3.411371713955519e-244	5.38689707350716e-241	1031.176911578497
20	VEGFAhi Neu	CCL4L2	34.475094	4.0045967	1.8950265061596204e-260	5.984872711753313e-257	1026.0695629539437
21	CCL3hi_IFIT3hi Neu	CCL4L2	36.548176	3.535787	1.9062972571881367e-292	1.5051169994128933e-289	1021.21462286819
22	S100A12hi Neu	MME	43.979027	3.3096235	2.2250738585072014e-308	2.2250738585072014e-308	1018.2144525058957
23	CCL3hi_IFIT3hi Neu	MX1	39.739166	3.3037536	2.2250738585072014e-308	2.2250738585072014e-308	1016.4085728223776
24	S100A12hi Neu	S100A4	56.77638	3.2832754	2.2250738585072014e-308	2.2250738585072014e-308	1010.1083852603656
25	S100A12hi Neu	S100A6	60.407967	3.2217202	2.2250738585072014e-308	2.2250738585072014e-308	991.1707807692858
26	S100A12hi Neu	CYP4F3	37.26579	3.153092	5.881079322814321e-304	2.9957459221471267e-301	947.5782001715671
27	S100A12hi Neu	S100A8	64.35884	3.0758102	2.2250738585072014e-308	2.2250738585072014e-308	946.2811742138058
28	S100A12hi Neu	TKT	41.812737	3.0169678	2.2250738585072014e-308	2.2250738585072014e-308	928.1781472628994
29	CCL3hi_IFIT3hi Neu	GBP5	37.351646	3.0197105	2.3840298737171306e-305	2.0914564297704004e-302	910.9849206286893
30	S100A12hi Neu	FKBP5	39.70021	2.9552808	2.2250738585072014e-308	2.2250738585072014e-308	909.199980161544
31	S100A12hi Neu	VNN2	43.723747	2.9161613	2.2250738585072014e-308	2.2250738585072014e-308	897.1647676273457
32	S100A12hi Neu	USP10	38.95866	2.8677878	2.2250738585072014e-308	2.2250738585072014e-308	882.2825439625188
33	CCL3hi_IFIT3lo Neu	CCL3L1	35.456776	3.2116127	2.2807164733828872e-275	4.001643759021019e-272	871.6244982148469
34	CXCR1hi Neu	TSC22D3	38.419136	2.8216674	2.2250738585072014e-308	2.2250738585072014e-308	868.0934788277183
35	S100A12hi Neu	S100A9	63.198162	2.814544	2.2250738585072014e-308	2.2250738585072014e-308	865.9019242710914
36	CCL3hi_IFIT3hi Neu	TNFSF10	35.987938	3.0863998	1.2918114633355648e-283	9.713807055967573e-281	864.2308633432347
37	PDE4Bhi_IL1R2hi Neu	CXCL8	33.201954	3.5569708	1.0088934710151303e-241	1.7701596445333248e-238	845.6768856660251
38	PDE4Bhi_IL1R2lo Neu	IL1B	32.162548	3.7028944	5.89720717117746e-227	4.6561399220031634e-223	823.2718323272164
39	CCL3hi_IFIT3lo Neu	CXCR4	38.913227	2.6544337	2.2250738585072014e-308	2.2250738585072014e-308	816.6435852237211
40	PDE4Bhi_IL1R2hi Neu	PLEK	36.84955	2.784027	2.9736082323746486e-297	2.569758146908577e-293	814.5787890492335
41	CCL3hi_IFIT3lo Neu	TNFAIP6	35.759445	2.9302633	4.71866405419952e-280	9.314053009983078e-277	808.8430972382375
42	S100A12hi Neu	SMAP2	39.80377	2.5920162	2.2250738585072014e-308	2.2250738585072014e-308	797.4406733883975
43	S100A12hi Neu	RGS2	39.545185	2.5560992	2.2250738585072014e-308	2.2250738585072014e-308	786.3906995182533
44	PDE4Bhi_IL1R2lo Neu	IRF1	35.424263	2.910144	7.226347974015242e-275	1.141112608576747e-270	785.5720702688009
45	CXCR1hi Neu	SMAP2	38.164486	2.549775	2.2250738585072014e-308	2.2250738585072014e-308	784.445014526986
46	S100A12hi Neu	ITGB2	37.885868	2.535391	2.2250738585072014e-308	2.2250738585072014e-308	780.0198024511677
47	CCL3hi_IFIT3lo Neu	CCL4L2	32.966553	3.3120902	2.450323367033197e-238	2.579537085921414e-235	776.9781237723029
48	PDE4Bhi_IL1R2hi Neu	IVNS1ABP	36.15013	2.7134192	3.7029031136811434e-286	1.4618135767034734e-282	764.7367930207071
49	PDE4Bhi_IL1R2hi Neu	PDE4B	34.152943	3.033153	1.2092534823683968e-255	2.727903105725622e-252	763.0326345062944
50	CCL3hi_IFIT3lo Neu	CCL4	32.516872	3.3393116	6.158270456308252e-232	6.077828048472726e-229	762.0851761849607
51	CCL3hi_IFIT3hi Neu	RNF213	38.547726	2.4533715	2.2250738585072014e-308	2.2250738585072014e-308	754.7862647043978
52	CCL3hi_IFIT3lo Neu	CYBB	33.253197	3.1414752	1.8352580655556293e-242	2.0700400080849246e-239	749.8199335828418
53	CCL3hi_IFIT3lo Neu	CCL3	32.268883	3.3316035	1.912029373906706e-228	1.7760503437271056e-225	748.7797075262362
54	S100A12hi Neu	HIST1H2AC	35.54	2.7197506	1.1857278415174868e-276	4.354378684977357e-274	743.4739561901079
55	S100A12hi Neu	TOB1	34.380016	2.8826926	5.015986264934594e-259	1.5232199828765804e-256	737.4424508441102
56	S100A12hi Neu	PLCG2	37.960606	2.3922467	2.2250738585072014e-308	2.2250738585072014e-308	735.9810571600584
57	S100A12hi Neu	TXN	37.764008	2.3901534	2.2250738585072014e-308	2.2250738585072014e-308	735.3370432030605
58	CCL3hi_IFIT3hi Neu	ISG20	37.21496	2.4302523	3.9099491718945125e-303	3.2495793354413814e-300	727.8318249824981
59	S100A12hi Neu	FCN1	31.63942	3.2703156	1.0602568905189093e-219	2.790419426364016e-217	708.2010155302532
60	VEGFAhi Neu	RALGDS	28.865396	3.8957179	3.247498151532413e-183	2.441963967183254e-180	699.7186919420517
61	S100A12hi Neu	MEGF9	34.810806	2.6515188	1.6693544963065262e-265	5.49182851066174e-263	695.3880766496429
62	CCL3hi_IFIT3hi Neu	TNFSF13B	34.197258	2.7501447	2.6559128632765624e-256	1.8234573923478346e-253	695.0691134681464
63	CCL3hi_IFIT3hi Neu	MARCKS	35.59064	2.490273	1.9552533860726992e-277	1.403427555430636e-274	681.9682583927392
64	S100A12hi Neu	SLC11A1	36.165215	2.4057827	2.145291025398147e-286	8.914813311068983e-284	680.9565230615359
65	VEGFAhi Neu	LCP2	34.208908	2.6807911	1.782353974386865e-256	4.690858601590497e-253	676.4406709885116
66	VEGFAhi Neu	IL1RN	31.26555	3.2036414	1.37237086523501e-214	1.8059256944105033e-211	675.1459641320835
67	PDE4Bhi_IL1R2hi Neu	LCP2	33.89999	2.7211728	6.664116357118748e-252	1.3154132674407768e-248	674.5268679110063
68	S100A12hi Neu	LAMTOR4	35.99262	2.3899505	1.0913705160053655e-283	4.3084579545601817e-281	670.0600965358584
69	S100A12hi Neu	CORO1A	34.935947	2.528163	2.1167636145080468e-267	7.427958719265904e-265	667.7614834401905
70	PDE4Bhi_IL1R2hi Neu	RHOH	29.404932	3.5255163	4.749613292715341e-190	5.357224536090569e-187	656.7016534880566
71	S100A12hi Neu	CMTM2	36.90253	2.2187543	4.208486300148486e-298	1.954594328401316e-295	653.8867328463235
72	CXCR1hi Neu	TXNIP	37.194386	2.1521285	8.409695241123598e-303	4.4265832517527577e-299	642.0959862504353
73	S100A12hi Neu	OAZ1	42.794754	2.0868526	2.2250738585072014e-308	2.2250738585072014e-308	642.0257289434355
74	S100A12hi Neu	EVI2B	37.0478	2.1533508	1.9485942113054956e-300	9.615703497101588e-298	639.5818442747297
75	S100A12hi Neu	MMP9	27.676615	3.8490536	1.335268674839692e-168	2.4517706563248348e-166	637.4437723345782
76	PDE4Bhi_IL1R2hi Neu	TPM4	31.120813	3.0524037	1.2596568344298732e-212	1.6576034227068438e-209	637.28242738277
77	VEGFAhi Neu	CCL3L1	30.70507	3.1332664	4.870451022768859e-207	5.127286140036204e-204	636.9620887324368
78	CCL3hi_IFIT3hi Neu	CCL3	30.783382	3.0760064	4.373597986917644e-208	2.302116193713884e-205	629.4674088519699
79	VEGFAhi Neu	VEGFA	28.131441	3.6515753	4.042524535371256e-174	2.201224308208535e-171	623.1681163995936
80	CCL3hi_IFIT3hi Neu	XAF1	33.020256	2.6428795	4.159072561134742e-239	2.736496450536613e-236	622.5641053118311
81	CCL3hi_IFIT3lo Neu	MARCKS	33.993916	2.4759002	2.740250905878266e-253	3.6059418378936416e-250	617.595920557732
82	CCL3hi_IFIT3hi Neu	SOD2	39.80004	2.0020378	2.2250738585072014e-308	2.2250738585072014e-308	615.9322345187791
83	S100A12hi Neu	SH3BGRL3	37.925224	1.9887353	2.2250738585072014e-308	2.2250738585072014e-308	611.8397018623189
84	S100A12hi Neu	TALDO1	35.932835	2.188473	9.384846421147422e-283	3.61453926430095e-280	611.5511523430217
85	PDE4Bhi_IL1R2hi Neu	CD69	28.366505	3.5162492	5.238454009250755e-177	4.8659074858869805e-174	609.4111179767907
86	S100A12hi Neu	IL1R2	34.549824	2.315901	1.4341615115199898e-261	4.529368885682432e-259	598.2990512522215
87	CCL3hi_IFIT3hi Neu	IFI6	32.466373	2.5813239	3.1818797805115043e-231	2.0098025445622864e-228	587.7593034693181
88	PDE4Bhi_IL1R2hi Neu	FCGR2A	32.519993	2.5696502	5.563348636271166e-232	8.785083831535799e-229	586.0247928185486
89	S100A12hi Neu	RBP7	27.50847	3.5314403	1.3903341700976962e-166	2.466827739327272e-164	577.7713874886063
90	VEGFAhi Neu	C15orf48	28.154772	3.3375628	2.0947511003825373e-174	1.1813648080764518e-171	570.4816524627046
92	CCL3hi_IFIT3hi Neu	APOL6	31.16028	2.6606784	3.680798212731135e-213	2.075838734901334e-210	557.8985110178186
93	S100A12hi Neu	GMFG	36.67051	1.9034888	2.15634393743867e-294	9.4585630878039e-292	553.9612442975836
94	S100A12hi Neu	TUBA4A	30.599207	2.6683545	1.2540230769623825e-205	3.046504370509689e-203	540.3850110557207
95	S100A12hi Neu	IL18R1	29.247622	2.9182103	4.8142582801266e-188	1.0273236824524209e-185	539.8347352212301
96	CCL3hi_IFIT3hi Neu	IFIH1	28.243418	3.1342762	1.714568232245056e-175	6.603596818385775e-173	539.6603556104263
101	CCL3hi_IFIT3lo Neu	CXCL8	27.952057	3.1147704	6.223442209621488e-172	4.467017087824224e-169	524.3715440721976
102	S100A12hi Neu	LBR	30.998112	2.5216565	5.715821706613214e-211	1.4796482060512994e-208	524.0754735295203
103	S100A12hi Neu	FPR1	35.919132	1.8761461	1.5359762321554382e-282	5.774904924277744e-280	523.8921325085348
104	VEGFAhi Neu	BCL2A1	34.14062	2.0560985	1.8422927583613181e-255	4.155949278183368e-252	516.8647652847129
106	CXCR1hi Neu	CEBPD	31.89812	2.3404934	2.8351640743204894e-223	2.6335338763291086e-220	513.9242883795325
107	S100A12hi Neu	PADI4	25.726013	3.5707238	5.981894732835962e-146	9.082701896751218e-144	510.7627018799705
108	S100A12hi Neu	MNDA	34.07667	2.0192192	1.6348258084787877e-254	4.870855536167648e-252	507.45480264659363
109	CCL3hi_IFIT3hi Neu	SAMD9L	29.31762	2.715736	6.184302026174159e-189	2.7126753693143373e-186	503.94988565690585
110	CXCR1hi Neu	FOS	35.315067	1.8258828	3.4481277337817354e-273	1.0889877008829476e-269	491.09487156253334
111	CXCR1hi Neu	CXCR2	32.37942	2.1512465	5.348904947150998e-230	6.497273693881647e-227	486.5845812221677
112	S100A12hi Neu	ABTB1	30.5996	2.4018059	1.239070836949724e-205	3.046504370509689e-203	486.4045951500836
113	S100A12hi Neu	RGS18	30.33064	2.4374847	4.523418203462262e-202	1.0822620734980692e-199	484.9757787037761
114	CXCR2hi_IFIT3hi Neu	MNDA	30.60993	2.3631475	9.028949990707102e-206	1.4257614930325586e-201	474.62861143105965
116	CXCR1hi Neu	SORL1	32.106087	2.0829859	3.6256003602918634e-226	4.0894182349549156e-223	463.23176846449616
117	CCL3hi_IFIT3hi Neu	IFI44L	26.005339	3.1731534	4.309307256587211e-149	1.260153164606827e-146	462.9617378164411
118	S100A12hi Neu	BTG1	34.40674	1.7821723	1.9992472520389273e-259	6.190218305283667e-257	456.6073303656813
119	PDE4Bhi_IL1R2hi Neu	IL1B	27.04555	2.8914776	4.308780063746246e-161	3.4019972993308483e-158	455.3159615650547
120	CXCR1hi Neu	RIPOR2	31.76659	2.0354884	1.8738507472607487e-221	1.5573672184207622e-218	443.3448543224626
123	PDE4Bhi_IL1R2hi Neu	PROK2	23.85737	3.599109	8.491147286055613e-126	4.3252808643259414e-123	440.4013141321147
124	CCL3hi_IFIT3hi Neu	CCL3L1	28.480959	2.4965272	2.016506702368271e-178	7.960664334274341e-176	437.13954185710696
126	CXCR1hi Neu	FKBP5	29.348936	2.3466496	2.4654049983894657e-189	1.441896678872891e-186	436.1038715501275
127	CCL3hi_IFIT3hi Neu	IFITM3	31.541065	2.0086348	2.377490952048019e-218	1.3904799860663064e-215	431.5689175369074
129	S100A12hi Neu	TSPO	28.212257	2.4783247	4.136465563171071e-175	7.965722891223705e-173	426.51663613157433
132	PDE4Bhi_IL1R2lo Neu	GBP1	27.11406	2.677915	6.722597923764759e-162	1.7895710524089138e-158	422.4337449943187
133	VEGFAhi Neu	PLEK	29.730278	2.2079353	3.119533109517196e-194	2.897679254846238e-191	420.69547144243694
134	S100A12hi Neu	NCF1	32.576088	1.826808	8.946697753012806e-233	2.478549196803951e-230	419.44571121010773
135	VEGFAhi Neu	SQSTM1	28.037178	2.4687178	5.7257884127437876e-173	3.0138641608545717e-170	418.4992071443709
137	VEGFAhi Neu	BHLHE40	25.901812	2.8733106	6.354131447406081e-148	3.1355653026871695e-145	415.2039624866292
139	VEGFAhi Neu	IVNS1ABP	29.501879	2.187714	2.7235130317812737e-191	2.389277460269894e-188	410.46271163424774
140	CXCR1hi Neu	RGS2	30.178097	2.0798259	4.591768960058516e-200	3.4527916022992394e-197	408.60639733864565
141	PDE4Bhi_IL1R2hi Neu	IER3	28.546322	2.3241563	3.12029087690816e-179	3.079532077328547e-176	407.9161911823578
143	PDE4Bhi_IL1R2lo Neu	G0S2	29.03438	2.2301514	2.4234328434576097e-185	1.2756142677013038e-181	403.4216358931936
144	PDE4Bhi_IL1R2hi Neu	SOCS3	25.836954	2.7894354	3.410370292377802e-147	2.243881553622411e-144	400.69960405783786
145	S100A12hi Neu	S100A11	37.77012	1.2989203	2.2250738585072014e-308	2.2250738585072014e-308	399.6162716005485
146	CXCR2hi_IFIT3hi Neu	SMAP2	27.46274	2.4489832	4.894515164836504e-166	1.932232224198331e-162	396.03472270760363
147	CCL3hi_IFIT3hi Neu	TNFAIP3	29.145348	2.1522536	9.568571295626134e-187	3.976244982348218e-184	394.7244492834153
148	PDE4Bhi_IL1R2hi Neu	HCAR3	25.845638	2.741776	2.723863759535163e-147	1.8701101142095546e-144	394.07034358883595
149	S100A12hi Neu	STK17B	28.981905	2.1679015	1.1124832658173151e-184	2.34229643340283e-182	393.75672876245744
151	S100A12hi Neu	VIM	30.763662	1.9110392	8.0291691522249e-208	2.0449775819803773e-205	391.1693047964951
152	CXCR1hi Neu	DUSP1	33.375526	1.6230247	3.1059906737465406e-244	4.904669872913162e-241	390.0280764655081
153	PDE4Bhi_IL1R2hi Neu	SGK1	25.626371	2.7445328	7.755706526363952e-145	4.8988144703125266e-142	387.8296835670792
154	CD74hi Neu	EEF1A1	21.012224	4.113784	5.07027884834552e-98	5.718912378158865e-95	387.6940406554591
155	PDE4Bhi_IL1R2hi Neu	HBEGF	20.716005	4.2107263	2.484610847376718e-95	8.529236932809947e-93	387.67773434928387
158	CXCR2hi_IFIT3hi Neu	TXNIP	28.390154	2.2124755	2.675353412251218e-177	1.408216857761966e-173	382.42934039969
159	CCL3hi_IFIT3hi Neu	OAS2	22.386091	3.5329783	5.3773937585410645e-111	1.1321923312149594e-108	381.3711570704173
161	CCL3hi_IFIT3lo Neu	FTH1	38.030712	1.2244262	2.2250738585072014e-308	2.2250738585072014e-308	376.6979566941752
162	PDE4Bhi_IL1R2lo Neu	ZFP36	28.73988	2.1229303	1.2120093581904075e-181	4.784709943796181e-178	376.43830524256
163	CCL3hi_IFIT3hi Neu	PLSCR1	27.95863	2.222025	5.177715306948498e-172	1.8582114184550845e-169	374.92427500314284
164	S100A12hi Neu	PYGL	25.204815	2.7252727	3.547190414277925e-140	5.234923722603992e-138	374.1283997167771
165	PDE4Bhi_IL1R2hi Neu	ETS2	25.909506	2.5792468	5.20427399141081e-148	3.7354859362894584e-145	372.5145556975541
166	S100A12hi Neu	SELL	30.746056	1.7980207	1.3806296526510913e-207	3.4605591817481565e-205	367.62485151444076
167	S100A12hi Neu	RFLNB	21.510042	3.6613352	1.2539187476772972e-102	1.3378804692278515e-100	365.6706668225916
168	S100A12hi Neu	RIPOR2	29.786354	1.9049985	5.868914077550357e-195	1.3239431742656811e-192	365.52755892442457
169	VEGFAhi Neu	FTH1	35.68229	1.3187242	7.441608162572904e-279	2.937760862379718e-275	362.0319581566065
170	CCL3hi_IFIT3hi Neu	LY6E	24.615047	2.734684	8.717490686187982e-134	2.2566868102556463e-131	357.27697047326234
171	CXCR1hi Neu	MNDA	30.02513	1.8344429	4.6123422692127044e-198	3.3106134896880824e-195	356.7626141194447
178	CD74hi Neu	CST3	18.97464	4.4442573	2.7640271820452395e-80	1.0911688307919093e-77	342.039407389193
179	PDE4Bhi_IL1R2hi Neu	MIR3945HG	21.903713	3.3173633	2.3944551463755646e-106	9.950221372741194e-104	341.6956055827789
180	CCL3hi_IFIT3hi Neu	OAS3	22.262877	3.1633046	8.463889387326269e-110	1.735756848250248e-107	337.71601241373594
181	PDE4Bhi_IL1R2hi Neu	HCAR2	23.67836	2.7995818	6.025886957555951e-124	2.9735869045864383e-121	337.4244058641531
182	CCL3hi_IFIT3hi Neu	CYBB	25.55656	2.3933272	4.6419421305550613e-144	1.3327437851562723e-141	337.16058070738603
183	CXCR1hi Neu	VSIR	28.039928	1.9859763	5.300292989955993e-173	2.789897553479836e-170	336.73104979254805
184	S100A12hi Neu	LYZ	28.154303	1.9645307	2.122644208303408e-174	4.038394541363749e-172	336.70836580537
185	S100A12hi Neu	VSIR	28.389635	1.9310789	2.715140720821457e-177	5.359348390311453e-175	336.5308366077992
186	CD74hi Neu	GNB2L1	11.77156	11.48427	5.470350660911281e-32	6.2145544810395706e-30	335.41636814154776
187	VEGFAhi Neu	NFKBIA	28.355452	1.92218	7.170076472240239e-177	4.193432502709097e-174	333.26263886495826
188	S100A12hi Neu	ATP5F1E	33.269855	1.3811913	1.0540135665327645e-242	3.0261687689307063e-240	330.8216954732328
192	CCL3hi_IFIT3hi Neu	SERPINB9	22.61929	2.9795225	2.7995667649823955e-113	5.974048484572569e-111	328.4140836394009
193	PDE4Bhi_IL1R2hi Neu	N4BP2	18.527855	4.4182696	1.2309527340288896e-76	2.9451476701591204e-74	324.8793113884271
194	CD74hi Neu	LYZ	18.821814	4.265873	5.0042526977399293e-79	1.837724519767703e-76	323.0789579511613
196	S100A12hi Neu	CALM1	27.134903	2.013355	3.8164540061844696e-162	6.550611436049887e-160	320.4933375376167
198	S100A12hi Neu	SLA	27.656525	1.9189714	2.3295701508564793e-168	4.228303707146513e-166	317.34766061803424
199	S100A12hi Neu	CELF2	27.726358	1.8942577	3.3600402335862696e-169	6.242164156301268e-167	314.8344602304286
202	VEGFAhi Neu	PPIF	24.437338	2.4259677	6.861337453420587e-132	2.851246834920118e-129	311.8459326760101
203	S100A12hi Neu	RTN3	26.354073	2.0642798	4.609506853294135e-153	7.427420685751804e-151	309.908595663611
204	S100A12hi Neu	FOS	29.79189	1.6137811	4.975992840771527e-195	1.1555279845385762e-192	309.7446562219726
205	CD74hi Neu	PTMA	19.632885	3.7456148	8.098346064163678e-86	4.409689058593401e-83	308.4723216698176
206	CCL3hi_IFIT3hi Neu	TNFAIP2	26.642097	2.00627	2.2098580948017234e-156	6.842327289218434e-154	307.2899251370895
207	CCL3hi_IFIT3hi Neu	TMEM123	24.742249	2.3254578	3.7569866079166625e-135	9.887762587602004e-133	306.9718304230344
208	PDE4Bhi_IL1R2lo Neu	PLEK	25.833614	2.1348755	3.7181505934721977e-147	7.339164502689934e-144	305.57402938233895
209	S100A12hi Neu	SYNE1	20.567043	3.331654	5.416850815342381e-94	5.3128876537311516e-92	304.09562385141385
210	S100A12hi Neu	CLEC12A	24.111235	2.420605	1.9057708516536309e-128	2.6168719581271725e-126	303.9849366521256
211	VEGFAhi Neu	RHOH	22.57759	2.7714932	7.196633030102921e-113	2.3192251464970454e-110	303.85170622065755
214	CXCR2hi_IFIT3hi Neu	TSC22D3	24.302258	2.3738024	1.855503267441055e-130	3.255583566240189e-127	300.25602818093523
215	S100A12hi Neu	CYBA	30.19078	1.5200301	3.1298564605173086e-200	7.376651248959525e-198	299.6467956732767
216	PDE4Bhi_IL1R2lo Neu	PDE4B	24.830513	2.2665088	4.199293190597571e-136	7.367893196969583e-133	299.47983146362634
217	S100A12hi Neu	C1orf162	23.62011	2.4822552	2.3952985405079816e-123	3.10034092239029e-121	299.13307799060254
218	CD74hi Neu	GPX1	11.3193655	11.028379	1.0523067467775363e-29	1.1077983892242717e-27	297.2759150950341
219	PDE4Bhi_IL1R2hi Neu	LITAF	30.077347	1.5195216	9.586727483604476e-199	1.164492413027679e-195	296.2062147511714
222	CD74hi Neu	ATP5G2	10.87648	11.87886	1.4921347673919055e-27	1.500783446616916e-25	294.8770545531533
223	S100A12hi Neu	PGLYRP1	19.162657	3.6984596	7.589760949391638e-82	6.733141300665358e-80	292.81364018939047
224	VEGFAhi Neu	CD83	22.580399	2.6588786	6.753613120990464e-113	2.2217980165325085e-110	291.55479676973846
225	CXCR2hi_IFIT3hi Neu	FKBP5	23.696114	2.4207094	3.954117255961597e-124	4.4599618277778275e-121	291.33399197971505
227	CCL3hi_IFIT3hi Neu	PARP14	25.441319	2.065178	8.807693303733157e-143	2.4836122314151834e-140	288.3089901285743
228	VEGFAhi Neu	ANKRD12	24.723574	2.1858497	5.96713698151073e-135	2.6922017164295976e-132	287.5920054435266
229	CD74hi Neu	S100A10	17.316757	4.48417	3.516187315910569e-67	8.412744531142999e-65	287.3234695479603
230	PDE4Bhi_IL1R2hi Neu	BCL2A1	27.666777	1.7368894	1.753668000977097e-168	1.4574827054436493e-165	286.30258376265834
232	S100A12hi Neu	KLF2	26.471203	1.8815342	2.0804169087885168e-154	3.4220691048624444e-152	284.9879186421961
233	CD74hi Neu	C11orf31	6.9550242	29.015541	3.5250184602977445e-12	1.512596915939176e-10	284.94064456787186
236	S100A12hi Neu	ICAM3	25.486605	2.0190752	2.775093846397483e-143	4.1734768503297764e-141	283.43676477779553
237	PDE4Bhi_IL1R2lo Neu	SOD2	27.11364	1.7833809	6.799712693593492e-162	1.7895710524089138e-158	281.3234292015859
238	S100A12hi Neu	MGAM	22.589985	2.5515761	5.436729345699089e-113	6.4549919622507015e-111	281.15844071037446
239	CCL3hi_IFIT3hi Neu	CD274	21.086239	2.918822	1.0638952951274665e-98	1.7499969380581064e-96	279.4975342115117
240	CCL3hi_IFIT3hi Neu	NBN	25.039064	2.060929	2.2968406666087525e-138	6.147357790918442e-136	278.66092112756047
242	CCL3hi_IFIT3lo Neu	HLA-DRA	25.449556	1.9816941	7.139712537914128e-143	3.4164606268546056e-140	276.3797890755034
243	PDE4Bhi_IL1R2hi Neu	ACTB	31.32936	1.3015537	1.8590447623661634e-215	2.6687432584112807e-212	275.374528755705
244	VEGFAhi Neu	PHACTR1	24.962748	2.03356	1.552737555286326e-137	7.430084465311021e-135	272.7593869929947
245	PDE4Bhi_IL1R2hi Neu	HIF1A	25.589422	1.9286829	2.0006928386578984e-144	1.2151131005864182e-141	271.7810933972384
246	CXCR2hi_IFIT3hi Neu	SMCHD1	26.295643	1.8317938	2.1508943399710045e-152	6.7929545044964265e-149	271.4131140128247
247	CD74hi Neu	ATP5E	11.849787	9.146026	2.157401126591914e-32	2.4866803788330592e-30	270.76241935557493
249	CXCR1hi Neu	SLC11A1	25.978777	1.8522164	8.603984175172963e-149	3.7740420586154517e-146	269.3552181170158
252	PDE4Bhi_IL1R2lo Neu	TNFAIP3	23.774298	2.205941	6.161727953125392e-125	8.845440555254824e-122	267.036390089896
255	S100A12hi Neu	CAP1	27.334246	1.6390041	1.662301316583993e-164	2.8845494604591027e-162	264.76459631174026
256	CCL3hi_IFIT3hi Neu	OASL	20.76059	2.850293	9.83528796951963e-96	1.5687781043099443e-93	264.51983404540243
257	CCL3hi_IFIT3hi Neu	OAS1	19.844635	3.1094627	1.2261795594362295e-87	1.792833465097917e-85	263.51595970552785
258	S100A12hi Neu	CEBPD	25.803358	1.8178291	8.13012267870144e-147	1.24643463319781e-144	261.59348420134467
260	CD74hi Neu	TMSB10	20.178791	3.002707	1.5037909738678392e-90	1.0793801485612295e-87	261.1358963128717
264	CCL3hi_IFIT3hi Neu	IDO1	18.57141	3.4928348	5.474680303002167e-77	6.599288295015819e-75	259.1002424840854
265	S100A12hi Neu	MYL6	29.682661	1.3565607	1.2856494854049867e-193	2.8593931019760767e-191	258.48413185749655
267	CXCR2hi_IFIT3hi Neu	RIPOR2	23.981903	2.085014	4.295909409987672e-127	6.1669732266468475e-124	256.8944376053926
268	PDE4Bhi_IL1R2hi Neu	OSM	22.361626	2.362835	9.306262306580926e-111	4.198719659520554e-108	253.71385015887498
269	CD74hi Neu	CD74	18.316296	3.5344582	6.135023899811066e-75	2.018295050039928e-72	253.40303204587988
270	VEGFAhi Neu	TPI1	22.750652	2.2733262	1.4138170154525288e-114	4.75012435978955e-112	253.07415862258466
271	CCL3hi_IFIT3hi Neu	SAMHD1	21.749987	2.4474356	6.910063890111885e-105	1.2542163090661698e-102	249.39767275690767
272	VEGFAhi Neu	SOD2	26.601818	1.6342252	6.467090388961782e-156	3.294252397809532e-153	249.1903317903135
273	CD74hi Neu	VCAN	13.995699	5.963528	1.655943748457501e-44	2.5636282090090586e-42	248.0299640106532
274	VEGFAhi Neu	CCL3	21.455118	2.4969268	4.0906525926829535e-102	1.1137154326044228e-99	247.0789598201778
276	PDE4Bhi_IL1R2hi Neu	G0S2	24.41292	1.9130287	1.247018861880702e-131	6.79023270619247e-129	245.18928525803784
277	CCL3hi_IFIT3hi Neu	EPSTI1	22.83886	2.170568	1.8858391233788897e-115	4.1942655770811336e-113	243.92266577483852
278	CXCR2hi_IFIT3hi Neu	CEBPD	22.644981	2.1876893	1.5633595438565447e-113	1.4521770915905117e-110	240.29137497340656
279	PDE4Bhi_IL1R2hi Neu	CREM	20.609293	2.621678	2.2651210967902975e-94	7.45177650821158e-92	238.90760199941116
280	CCL3hi_IFIT3hi Neu	EIF2AK2	23.466795	2.0047903	8.907980804652411e-122	2.1313018922161548e-119	237.91118217382123
281	VEGFAhi Neu	CCL4	20.83788	2.548746	1.9634570130715924e-96	4.769992260525156e-94	237.85276496434855
282	S100A12hi Neu	CST7	19.78501	2.807552	4.008184070536753e-87	3.74516181407372e-85	237.03187988500744
283	S100A12hi Neu	TXNIP	25.93112	1.6258429	2.9695494338192893e-148	4.689215510944039e-146	236.2819641142616
284	VEGFAhi Neu	MAFF	21.621386	2.3366997	1.1303244764450578e-103	3.245264328644347e-101	234.81203423208896
285	VEGFAhi Neu	GADD45B	20.688036	2.534998	4.439356521286541e-95	1.0621496792066026e-92	233.1534297338122
286	CXCR2hi_IFIT3hi Neu	ISG15	22.283592	2.1910095	5.33068610255244e-110	4.676492458078088e-107	232.97021717811705
287	CCL3hi_IFIT3lo Neu	SOD2	26.722284	1.5077015	2.5933641977444355e-157	1.5393106570263248e-154	231.90360137680943
288	S100A12hi Neu	UBC	26.659628	1.5019459	1.3840883433456474e-156	2.3251211733799063e-154	230.74927996207367
289	CXCR1hi Neu	PRKDC	21.777872	2.2548563	3.761455765325179e-105	1.0999471850046278e-102	229.9020599604746
290	CD74hi Neu	ATP5L	10.307907	10.335643	6.489924985243106e-25	5.889793416205395e-23	229.76030556191967
291	S100A12hi Neu	GCA	27.342033	1.4193913	1.3431062119403933e-164	2.3565544658611945e-162	229.41297905185613
293	S100A12hi Neu	IRS2	23.37478	1.9321306	7.716326338948687e-121	9.90638286327957e-119	227.99930041472948
294	CD74hi Neu	LGALS1	16.261204	4.029823	1.860464434669964e-59	4.137830125052592e-57	227.2144165716177
295	CCL3hi_IFIT3hi Neu	SAMD9	21.937412	2.185032	1.1421708388669548e-106	2.1218846725350686e-104	226.52941915108644
298	CXCR1hi Neu	ITM2B	31.011583	1.0776721	3.762564907990174e-211	2.9707331231036417e-208	223.64620981139313
299	CCL3hi_IFIT3hi Neu	STAT2	21.254255	2.2796488	3.0110480653216784e-100	5.1126301074725404e-98	221.79012023925227
300	S100A12hi Neu	QPCT	21.719585	2.173463	1.3398076042465825e-104	1.449102868401218e-102	221.34309362520827
301	CD74hi Neu	LINC00936	6.1697793	28.942837	6.83853274784424e-10	2.254431536977211e-08	221.3248003509957
303	VEGFAhi Neu	DDIT3	20.141136	2.53146	3.2186734005333115e-90	7.158601643355144e-88	220.60452069111346
304	PDE4Bhi_IL1R2hi Neu	GK	22.70552	1.991098	3.9513112484487865e-114	1.8351516448310232e-111	220.48688642055905
305	S100A12hi Neu	CCPG1	22.272188	2.0578873	6.876138056993733e-110	7.81158964445957e-108	220.41467297023055
306	CCL3hi_IFIT3hi Neu	CXCL8	20.32593	2.4560037	7.583904035845181e-92	1.174092437549326e-89	218.41313718569793
307	S100A12hi Neu	ENTPD1	21.767986	2.119751	4.666834517561596e-105	5.082343714952769e-103	216.83767066309412
308	CXCR2hi_IFIT3hi Neu	IFIT2	21.800762	2.1052399	2.2818709757897047e-105	1.7158583132712013e-102	214.2408269122802
309	S100A12hi Neu	DHRS7	22.4821	1.9565425	6.213116549908614e-112	7.321740555194547e-110	213.52801942358323
310	S100A12hi Neu	BASP1	24.996367	1.5779904	6.695683561983758e-138	9.789957326600513e-136	213.04325352729785
311	CD74hi Neu	SLC25A6	14.130427	5.010056	2.4664457278385264e-45	3.934105503868502e-43	212.4521970143522
312	PDE4Bhi_IL1R2hi Neu	TPT1	28.325161	1.2224219	1.69356113631177e-176	1.485723550194398e-173	211.2688052418155
313	CXCR2hi_IFIT3hi Neu	CXCR2	22.209116	1.9938003	2.8039797830776223e-109	2.330402355504144e-106	210.61024608937308
314	VEGFAhi Neu	TPT1	28.48875	1.1990715	1.6147123136221016e-178	9.806893132464079e-176	209.84767154817925
315	VEGFAhi Neu	NFE2L2	22.34535	1.9529989	1.3399489309335012e-110	4.148849719288415e-108	209.71706655805082
316	CCL3hi_IFIT3hi Neu	IL1RN	22.252317	1.9584389	1.0711357576642426e-109	2.1685006088815455e-107	208.89461151486933
317	CCL3hi_IFIT3lo Neu	IER3	23.665457	1.7311227	8.182864092327172e-124	3.0765620686175805e-121	208.62094899604318
318	CXCR1hi Neu	BTG1	26.130386	1.4167343	1.6468264346527301e-150	7.648540067529783e-148	208.42488592895742
319	VEGFAhi Neu	RNMT	17.582914	3.099273	3.3301282739270997e-69	4.9609486390172484e-67	205.4955437812977
320	S100A12hi Neu	LRP10	22.702719	1.8266187	4.2113824400756466e-114	5.076483977956834e-112	203.2924966128429
322	CD74hi Neu	PPIA	15.388164	4.0173845	1.9653268917363695e-53	3.694580588977263e-51	202.6064835554026
323	S100A12hi Neu	PGD	19.264322	2.5255473	1.0705656419742154e-82	9.71569083472117e-81	202.0754170771632
324	CXCR1hi Neu	MCL1	26.677948	1.3169444	8.48571867920533e-157	4.0605449594948893e-154	202.00795986004502
325	CXCR1hi Neu	SMCHD1	26.051704	1.3793614	1.2868473436238265e-149	5.805887543761098e-147	201.71247360523003
326	VEGFAhi Neu	LDHA	19.85057	2.380774	1.0895448146785556e-87	2.3250002930525774e-85	201.49342140999767
327	CXCR1hi Neu	CELF2	23.464018	1.6999753	9.508911990215516e-122	3.5751245056546004e-119	201.35647370819206
328	S100A12hi Neu	ARG1	15.14112	4.05573	8.672394982354734e-52	4.822034829801535e-50	200.01549559397586
329	VEGFAhi Neu	IL1B	20.598154	2.1862712	2.851098682577561e-94	6.71965661143019e-92	199.3281444529483
330	CXCR1hi Neu	AC084871.2	19.993828	2.3185308	6.2327168640873616e-89	1.5378255000125552e-86	198.96029885399997
332	CXCR1hi Neu	KLF2	22.969936	1.7430077	9.314633994879921e-117	3.129518838577635e-114	197.83925202981814
333	CXCR2hi_IFIT3hi Neu	SORL1	21.875742	1.9177071	4.422679521352484e-106	3.491926616083854e-103	196.4823900116439
335	VEGFAhi Neu	HILPDA	15.213228	3.9665258	2.8893503668657806e-52	3.0828197056201045e-50	196.3868642990694
336	CD74hi Neu	EEF1B2	14.721632	4.256386	4.682254661915825e-49	8.036682974599216e-47	196.1977765519584
337	PDE4Bhi_IL1R2hi Neu	ICAM1	21.25754	2.0196967	2.807496617301253e-100	1.1083294770951022e-97	195.82036351400387
338	CXCR1hi Neu	TAGLN2	23.97275	1.5821533	5.352116903564051e-127	2.1670584108764086e-124	195.6556129061595
339	PDE4Bhi_IL1R2hi Neu	CLEC4A	20.12292	2.2506895	4.648786270548502e-90	1.411711230735219e-87	195.47295561056052
340	CXCR1hi Neu	SLA	23.087902	1.6987892	6.125593353259417e-118	2.149538769807099e-115	194.79617788722163
341	S100A12hi Neu	CALM2	23.884333	1.579204	4.456223356749233e-126	5.963408731053148e-124	194.59662733744096
342	S100A12hi Neu	ROCK1	22.626057	1.7582364	2.401458127739546e-113	2.872835249631452e-111	194.35842271810193
343	CCL3hi_IFIT3lo Neu	ZFP36L1	23.68061	1.6103488	5.71257144825726e-124	2.200175993644644e-121	194.30073139781837
344	CCL3hi_IFIT3hi Neu	NFKBIA	24.60264	1.4852291	1.1836352902092674e-133	2.9667912488404034e-131	193.86356223092847
345	CCL3hi_IFIT3hi Neu	PNRC1	27.439491	1.191132	9.273522874353358e-166	3.1834391241068234e-163	193.55549160898252
346	CD74hi Neu	CD52	11.980295	6.3901877	4.507148054862512e-33	5.272027772913625e-31	193.48224697022533
347	VEGFAhi Neu	N4BP1	21.105513	2.006236	7.078342530408171e-99	1.7741921729789753e-96	192.09910922499284
348	CD74hi Neu	TCEB2	8.85842	11.795733	8.115640879577454e-19	5.407345364110024e-17	191.88138351178213
349	S100A12hi Neu	GNAS	22.415249	1.7618479	2.7948042362931696e-111	3.245055418772459e-109	191.14072045758593
350	VEGFAhi Neu	ZNF267	20.563612	2.1024044	5.81389352570709e-94	1.3501057744770687e-91	191.0447105766471
351	VEGFAhi Neu	HSPA5	17.544378	2.8803108	6.566703709990455e-69	9.601372063375859e-67	190.15139666216842
352	VEGFAhi Neu	PLEKHB2	18.051718	2.7085264	7.64750195659816e-73	1.2449660143983665e-70	189.33910951605944
353	PDE4Bhi_IL1R2hi Neu	CFD	17.361671	2.9272938	1.6096572978527013e-67	3.2174808089103805e-65	188.78844720845024
355	PDE4Bhi_IL1R2lo Neu	NFKBIA	22.550241	1.7196705	1.3355228517306064e-112	1.7574367793065004e-109	187.02297579719337
356	PDE4Bhi_IL1R2hi Neu	PHF20L1	20.820972	2.0057185	2.794584836713026e-96	1.026262538524079e-93	186.50923634094042
357	PDE4Bhi_IL1R2lo Neu	TAGAP	20.149712	2.1561222	2.706864595056951e-90	3.2880076015803315e-87	186.46806174702544
358	S100A12hi Neu	LRRK2	23.913912	1.5031385	2.1948881030552498e-126	2.9623485500295255e-124	185.68024474532612
359	CCL3hi_IFIT3hi Neu	FNDC3B	22.138414	1.7530727	1.348979468983586e-108	2.6627168493399754e-106	185.0800846578176
361	CD74hi Neu	HLA-DPB1	14.866971	3.91294	5.400203238635893e-50	9.47495659347771e-48	183.99983308839967
362	S100A12hi Neu	ARHGDIB	23.22454	1.5761402	2.573192118637461e-119	3.174474745734699e-117	183.61769414923157
363	S100A12hi Neu	GNAI2	23.870941	1.4894661	6.138569863151301e-126	8.14572745453968e-124	183.33699367789163
364	S100A12hi Neu	LSP1	23.799623	1.4982798	3.3698356361216574e-125	4.3977747545452144e-123	183.3246736342276
365	CCL3hi_IFIT3hi Neu	G0S2	23.13147	1.5813118	2.233854508142517e-118	5.18747007912919e-116	182.30160359479743
366	PDE4Bhi_IL1R2hi Neu	CYTIP	20.11296	2.082851	5.68291331935274e-90	1.6618311893685021e-87	180.74858153540995
367	CCL3hi_IFIT3hi Neu	DDX58	18.833214	2.3683228	4.035138074285227e-79	5.180395555368945e-77	180.66901736300952
369	S100A12hi Neu	ACSL1	24.01391	1.4419546	1.990147436863947e-127	2.7091739806481537e-125	179.62019543286098
370	CD74hi Neu	GSTP1	13.490019	4.630401	1.7905504466873457e-41	2.593998358132099e-39	178.66879849115293
371	VEGFAhi Neu	KLF10	17.916658	2.590878	8.742447851649163e-72	1.3805199402539193e-69	178.40774916558345
372	PDE4Bhi_IL1R2hi Neu	DCUN1D3	16.68097	2.989079	1.8026977704248593e-62	3.310046568927785e-60	177.79091471125756
373	CCL3hi_IFIT3hi Neu	LAP3	17.037743	2.848687	4.3105545421484474e-65	4.7269421371573705e-63	177.54560876496367
374	CXCR1hi Neu	ABHD5	21.84506	1.7292511	8.661049667371094e-106	2.630127601874172e-103	177.38662267491793
375	CCL3hi_IFIT3hi Neu	IRF1	23.086002	1.5437781	6.4005764994430956e-118	1.464804398589941e-115	177.27855015041578
376	PDE4Bhi_IL1R2lo Neu	PTGS2	19.766205	2.1260908	5.819144709566389e-87	6.563579579197347e-84	176.85430884671243
379	PDE4Bhi_IL1R2hi Neu	IFITM3	22.332884	1.6445345	1.7712037148001616e-110	7.769188294558153e-108	176.14546917247773
380	VEGFAhi Neu	G0S2	21.672112	1.743912	3.761116821985814e-104	1.0998480691847776e-101	176.0630295547895
381	CCL3hi_IFIT3hi Neu	FFAR2	21.612976	1.7397941	1.356221204300924e-103	2.4063021390017857e-101	175.055736877703
382	CXCR2hi_IFIT3hi Neu	VSIR	20.56111	1.9270916	6.121638256093802e-94	3.7642799885792273e-91	174.25594367506292
383	CD74hi Neu	HNRNPA1	13.572231	4.433205	5.851351641716501e-42	8.71685790324012e-40	173.15939648349246
384	PDE4Bhi_IL1R2lo Neu	LITAF	24.31065	1.3649092	1.512582547161278e-130	2.388519100222374e-127	172.8273534952158
385	CD74hi Neu	NACA	16.13793	3.0959923	1.3809493214912534e-58	2.987201470639504e-56	171.9041550074451
386	CD74hi Neu	PPDPF	12.295993	5.381515	9.517989109687588e-35	1.1742075471177867e-32	171.83314778283457
387	PDE4Bhi_IL1R2hi Neu	TRIB1	19.504572	2.0982	1.0039329979714221e-84	2.686967113723174e-82	171.15172848735077
388	CD74hi Neu	AC090498.1	5.4967127	28.561707	3.8693660197803766e-08	1.0303736731593917e-06	170.9990869189159
389	CCL3hi_IFIT3hi Neu	STAT1	21.550325	1.698868	5.257710282351711e-103	9.123571765781965e-101	169.95447821778387
390	PDE4Bhi_IL1R2hi Neu	FPR2	20.809158	1.8293954	3.5756312833524116e-96	1.283245308986771e-93	169.93563220450454
391	PDE4Bhi_IL1R2hi Neu	CYSTM1	20.453012	1.8921181	5.647846875532019e-93	1.8201051022760431e-90	169.79849543941643
392	CCL3hi_IFIT3hi Neu	SNX10	21.95778	1.6345987	7.297615902345489e-107	1.3883934061920196e-104	169.7653173062801
393	S100A12hi Neu	MCL1	24.898232	1.2670606	7.775719399343388e-137	1.1162398639548313e-134	169.725613737282
394	CXCR2hi_IFIT3hi Neu	ITM2B	25.411894	1.2202942	1.8633098385192672e-142	4.903920943342958e-139	168.77823275697676
395	CXCR2hi_IFIT3hi Neu	SELL	21.321325	1.7336516	7.19911757241001e-101	4.9426637211272375e-98	168.69477379201078
396	S100A12hi Neu	DUSP1	24.417633	1.3006295	1.1112532961513952e-131	1.5667679285291682e-129	167.52757622838095
398	PDE4Bhi_IL1R2hi Neu	ADM	18.106606	2.3817616	2.826495229305936e-73	6.286364248728175e-71	167.20347278371213
399	CCL3hi_IFIT3lo Neu	SNX10	21.723478	1.6491787	1.2309580557768867e-104	4.135757161441025e-102	167.19942237265548
400	CXCR1hi Neu	EVI2B	23.21036	1.4426854	3.578735916240177e-119	1.3142283454267125e-116	167.1802977489342
403	S100A12hi Neu	SORL1	22.727015	1.4879318	2.422570778826536e-114	2.942678089880756e-112	165.95090965362678
404	PDE4Bhi_IL1R2hi Neu	PPP1R15A	20.738995	1.7964855	1.541108850574519e-95	5.407922190982718e-93	165.7562769442504
405	CCL3hi_IFIT3lo Neu	PNRC1	25.607088	1.1706346	1.2719899313257646e-144	6.47935258244037e-142	165.28011007489533
406	S100A12hi Neu	TSC22D3	21.990915	1.581008	3.518186911315781e-107	3.8850132529082164e-105	165.07400129323347
409	S100A12hi Neu	CLEC4E	23.322853	1.3982458	2.5997786063237184e-120	3.284248317796627e-118	164.27090129805933
410	S100A12hi Neu	MMP25	19.06325	2.0899587	5.1006331743614125e-81	4.425499915183575e-79	163.7567001678981
412	CXCR1hi Neu	CSF3R	26.972857	1.0378634	3.077486613498115e-160	1.567631971411249e-157	162.74191296675215
413	PDE4Bhi_IL1R2hi Neu	IFITM1	19.399723	2.0106049	7.75896606099785e-84	2.0420305511536176e-81	162.23558089347208
414	CD74hi Neu	YBX1	14.456062	3.6446989	2.2956104102080107e-47	3.7760399987077805e-45	161.9083240354708
415	VEGFAhi Neu	HIF1A-AS2	14.572642	3.5495675	4.1935367243061064e-48	4.2448806675331875e-46	161.0514523082527
416	CXCR2hi_IFIT3hi Neu	EVI2B	20.812712	1.7370868	3.320277521843131e-96	2.1846042644760365e-93	160.95954991927306
417	S100A12hi Neu	CSGALNACT2	18.935501	2.0758061	5.8160128945062856e-80	4.911265220168383e-78	160.4780955114064
418	S100A12hi Neu	HEBP2	18.76723	2.1094432	1.4000056586178364e-78	1.1635520713281187e-76	160.17891080874904
419	CXCR1hi Neu	RGS18	20.385286	1.7905698	2.2588751565900528e-92	5.8475241963464795e-90	159.77796346678252
420	VEGFAhi Neu	HCAR3	19.020077	2.0567167	1.1631369650486214e-80	2.2129031102509376e-78	159.71441116050823
421	S100A12hi Neu	CSTA	19.474865	1.9508326	1.7939790907266491e-84	1.637498486801417e-82	159.55044254220164
422	CXCR1hi Neu	C5AR1	21.804321	1.5602139	2.1111287389079458e-105	6.289968663414221e-103	159.45597163454417
423	PDE4Bhi_IL1R2hi Neu	S100P	17.675325	2.3727598	6.496487382893606e-70	1.3322861332892587e-67	158.6792679152635
424	S100A12hi Neu	ANXA11	20.045094	1.8265444	2.2276265127951802e-89	2.1190632688884753e-87	158.31364679196713
425	CD74hi Neu	COX7C	13.687551	3.9534514	1.20502990908783e-42	1.847439543146206e-40	157.08418333334424
426	CCL3hi_IFIT3lo Neu	CEBPB	24.036816	1.261575	1.1467745340167685e-127	4.89424774774562e-125	156.82678240899503
427	CXCR2hi_IFIT3hi Neu	IFIT3	19.542986	1.9197426	4.7331242367354006e-85	2.1354504234939629e-82	156.7863568953526
428	PDE4Bhi_IL1R2lo Neu	ICAM1	19.271341	1.980388	9.34828948304648e-83	9.841255948452465e-80	156.46441823290596
429	S100A12hi Neu	GPSM3	22.47434	1.4337512	7.3994020157639635e-112	8.655107943031759e-110	156.36881922274569
430	S100A12hi Neu	BIN2	19.585564	1.8866745	2.0531934729128435e-85	1.896022112910334e-83	156.06978537763655
431	CXCR2hi_IFIT3hi Neu	RGS2	19.694319	1.8791213	2.4122405605843914e-86	1.190365334130879e-83	155.82485578614126
432	S100A12hi Neu	MYO1F	22.141928	1.4630135	1.24786193035281e-108	1.397516861149023e-106	154.86677481627564
433	CCL3hi_IFIT3lo Neu	SPP1	19.214638	1.9358915	2.791784766373907e-82	6.297867606544338e-80	153.32416876209535
434	CCL3hi_IFIT3hi Neu	WARS	16.923975	2.4789145	2.995184175621673e-64	3.2174798174994445e-62	152.43461060256953
435	S100A12hi Neu	IQGAP1	22.36228	1.4113338	9.170664018779066e-111	1.0570361716827754e-108	152.3900515128878
436	PDE4Bhi_IL1R2hi Neu	MIR4435-2HG	16.172052	2.7217572	7.9407811600035355e-59	1.3629660358436502e-56	152.05236611305278
437	CXCR1hi Neu	FPR1	23.06541	1.3216097	1.0303207689468266e-117	3.5369120135737695e-115	151.26005242314412
438	S100A12hi Neu	PLBD1	16.601555	2.5428925	6.7907776535305455e-62	4.328769581314594e-60	150.9553409554913
439	CXCR2hi_IFIT3hi Neu	HERC5	18.087692	2.1615913	3.984311142318203e-73	1.4631687732173663e-70	150.9540914127015
440	CD74hi Neu	HLA-DRA	15.646084	2.8852277	3.533010129296967e-55	7.061995310345368e-53	150.467718146341
442	S100A12hi Neu	GTF2I	18.809452	1.9680432	6.318663869347111e-79	5.307341551109587e-77	150.11273769539915
443	S100A12hi Neu	TMX4	17.863756	2.1819792	2.2590826501620514e-71	1.7150564484956227e-69	150.04537274546368
444	PDE4Bhi_IL1R2hi Neu	PFKFB3	16.537464	2.5647376	1.9714757743474212e-61	3.5783418336459916e-59	149.8994673697301
445	S100A12hi Neu	C5AR1	21.61409	1.4824109	1.3238558669412807e-103	1.4221093874061063e-101	149.49679213014056
446	VEGFAhi Neu	LGALS3	16.046766	2.7048137	6.022112546989623e-58	7.259173986985735e-56	149.1410287284003
448	CCL3hi_IFIT3lo Neu	TNFAIP2	20.597992	1.6267424	2.8606572309390337e-94	7.9250242690804e-92	148.19785503205992
449	CD74hi Neu	HLA-DPA1	13.662199	3.7405005	1.7074740327996648e-42	2.5925694665326448e-40	148.07245925079712
450	CD74hi Neu	CECR1	5.160179	28.261883	2.467136436653738e-07	5.763928442270352e-06	148.07195733921665
451	VEGFAhi Neu	HIF1A	21.19236	1.5335549	1.1232357308800576e-99	2.8608089397301596e-97	148.0547757019849
452	S100A12hi Neu	PCNX1	18.761623	1.9470628	1.5557223032727777e-78	1.2861995230879808e-76	147.7639463836701
453	CD74hi Neu	VIM	15.932292	2.7058516	3.7823545338838945e-57	7.963621392608077e-55	146.3835639874009
454	CCL3hi_IFIT3hi Neu	P2RY14	15.306652	2.906719	6.902681023795123e-53	6.158205426369988e-51	145.94794601921123
455	PDE4Bhi_IL1R2lo Neu	CXCL8	16.822054	2.4311938	1.6822664169794125e-63	1.0567778019671914e-60	145.81332073487258
456	CCL3hi_IFIT3hi Neu	DAPP1	19.525549	1.7694702	6.659763466280834e-85	9.306577424428376e-83	145.15178279191227
457	S100A12hi Neu	HCLS1	21.917955	1.3955259	1.7515054065480845e-106	1.9206959635278335e-104	144.73912310036798
459	CCL3hi_IFIT3hi Neu	IFIT5	16.815752	2.3829963	1.871011599874929e-63	1.9828955821224837e-61	144.65431112700767
460	S100A12hi Neu	CKAP4	17.619156	2.162188	1.7560382258513728e-69	1.2837777603897699e-67	144.63202410680356
461	PDE4Bhi_IL1R2hi Neu	VPS9D1	15.213041	2.9111419	2.89761576100095e-52	4.442354415724854e-50	143.6717997048181
462	VEGFAhi Neu	NFKB1	17.624775	2.15644	1.5900194336096042e-69	2.3912377977265963e-67	143.66500402688172
463	S100A12hi Neu	VAPA	20.299263	1.612473	1.305264670929548e-91	1.2723107665832402e-89	143.34144426466491
464	CCL3hi_IFIT3hi Neu	CSF2RB	20.217728	1.6265904	6.835908633985862e-91	1.0379407042237572e-88	143.11364655571438
465	S100A12hi Neu	MSRB1	20.233229	1.6133711	4.992392145134382e-91	4.8070039246229896e-89	142.4899143109932
467	S100A12hi Neu	SAP30	15.87365	2.6180954	9.646537549808442e-57	5.836340017204027e-55	141.989417746488
468	CCL3hi_IFIT3hi Neu	RNF19B	19.396091	1.7481651	8.326735771543138e-84	1.1238246544310914e-81	141.51274613310673
469	CCL3hi_IFIT3lo Neu	TNFAIP3	20.202188	1.6049092	9.36518297010525e-91	2.3852516819505158e-88	140.6260998591285
470	PDE4Bhi_IL1R2hi Neu	CXCL1	15.881245	2.6101015	8.546580074819742e-57	1.435734531505091e-54	140.53549945834578
471	CXCR1hi Neu	TOB1	19.095383	1.7890506	2.7582943946208933e-81	5.885976592629531e-79	139.95775145854967
472	CCL3hi_IFIT3hi Neu	CMPK2	14.739915	3.0012386	3.572331648330313e-49	3.0328327450959127e-47	139.61207128093085
473	CCL3hi_IFIT3hi Neu	TMSB10	22.314083	1.3006265	2.697159188116047e-110	5.604057992044802e-108	139.49414140877215
474	VEGFAhi Neu	LPCAT1	16.760365	2.3143697	4.7570264493490345e-63	6.31245417324963e-61	139.32459584888576
475	CCL3hi_IFIT3lo Neu	HLA-DRB1	18.329903	1.9277036	4.777601062608501e-75	9.549759288563398e-73	138.8332292431926
476	CXCR2hi_IFIT3hi Neu	IFITM2	24.337757	1.0864562	7.814206621143305e-131	1.542426709430924e-127	137.77545882924497
477	CCL3hi_IFIT3hi Neu	PIK3AP1	18.692879	1.8264993	5.657622025043235e-78	7.034607039169901e-76	137.2664670465714
478	CCL3hi_IFIT3hi Neu	XRN1	17.577282	2.0630307	3.677858567422414e-69	4.118940754479954e-67	136.9547367578129
479	CD74hi Neu	HSP90AB1	13.503152	3.5337417	1.4982579613072967e-41	2.2111206978507965e-39	136.59815540120692
480	CXCR1hi Neu	MYO1F	21.0786	1.4245282	1.2502936065265143e-98	3.4637519895895064e-96	135.98611151383452
481	S100A12hi Neu	SRPK1	17.133938	2.137036	8.285128815641323e-66	5.71312092261101e-64	135.15284364565846
483	VEGFAhi Neu	CXCL2	14.113317	3.1698112	3.144337340471066e-45	2.920719467257565e-43	134.82636874954903
486	S100A12hi Neu	CTSS	24.36474	1.0501128	4.0460455567788333e-131	5.6540801227517305e-129	134.67449185765804
487	VEGFAhi Neu	FAM210A	12.751325	3.8840222	3.0649290519080725e-37	2.3841524462404124e-35	134.47520452603823
488	S100A12hi Neu	SMCHD1	22.284431	1.2515049	5.2317841743223565e-110	5.986601731646691e-108	134.18988395575823
489	S100A12hi Neu	APMAP	14.623489	2.9129243	1.9893811320502653e-48	1.026611681575351e-46	133.9612919244028
490	CXCR1hi Neu	RAB11FIP1	19.886862	1.5741802	5.288201772312298e-88	1.2652423361603559e-85	133.64448101461215
491	CXCR1hi Neu	VMP1	21.504343	1.3416799	1.4177756831315463e-102	3.99787425220183e-100	133.360531003481
492	CXCR1hi Neu	IGKC	19.16913	1.6852323	6.701987879464529e-82	1.449740967186635e-79	132.86153844492532
493	PDE4Bhi_IL1R2lo Neu	IL1RN	17.760452	1.978778	1.4307644964622709e-70	1.1891159033492484e-67	132.42927434376642
494	CXCR2hi_IFIT3hi Neu	IFIT1	17.720629	1.9747975	2.906474268107532e-70	9.76513514206086e-68	132.33181499656894
495	VEGFAhi Neu	CXCR4	19.787704	1.5707401	3.79956838530727e-87	7.999864582984947e-85	132.09440070367015
496	CD74hi Neu	GAPDH	15.32483	2.640705	5.219115811803625e-53	9.695889151081299e-51	132.070673515081
497	VEGFAhi Neu	ICAM1	18.652966	1.7674345	1.1946279826355742e-77	2.1683184452641784e-75	131.96351034292758
498	PDE4Bhi_IL1R2hi Neu	CSRNP1	17.782757	1.931339	9.613379585608177e-71	2.024065027151183e-68	130.7396304817852
499	PDE4Bhi_IL1R2hi Neu	UPP1	15.515527	2.5275807	2.7239096371390464e-54	4.389107865312519e-52	129.81054053316618
500	S100A12hi Neu	ADD3	15.529931	2.4981337	2.1761233873995693e-54	1.2495696149246036e-52	129.66122973441392
501	PDE4Bhi_IL1R2hi Neu	CLEC2B	17.967714	1.87444	3.487941541058049e-72	7.442984442546981e-70	129.57675921731717
502	CD74hi Neu	C19orf60	4.8236456	28.323797	1.4095769439741107e-06	2.9403737810165366e-05	128.35204752307226
503	CXCR1hi Neu	MEGF9	19.24492	1.6151757	1.5570037657216217e-82	3.512378066358589e-80	128.33281601792226
505	VEGFAhi Neu	PIK3AP1	17.430779	1.9614656	4.818584161056419e-68	6.980758026352469e-66	127.8014435255466
506	CXCR1hi Neu	XPO6	19.30453	1.5978258	4.920131040678246e-83	1.1259969458456548e-80	127.74371376270079
507	CCL3hi_IFIT3lo Neu	GBP4	17.811167	1.8788162	5.788971489430021e-71	1.0629494045301102e-68	127.70969250464415
508	CCL3hi_IFIT3lo Neu	CTSC	17.573042	1.9297289	3.9634025936996585e-69	6.802835908381664e-67	127.68496807644992
509	CCL3hi_IFIT3hi Neu	HLA-DRA	19.923565	1.4911679	2.5422581732374425e-88	3.75185035641051e-86	127.38414318331132
510	CD74hi Neu	FYB	7.952909	9.809503	1.8218183438933307e-15	1.0385679952498045e-13	127.36231528202778
511	S100A12hi Neu	ARPC2	22.041822	1.213252	1.1443920296882787e-107	1.2726122916061697e-105	127.26443181365829
512	S100A12hi Neu	NUP214	17.342707	1.9607478	2.239420214978889e-67	1.5857706105260821e-65	127.0559886091428
513	CXCR2hi_IFIT3hi Neu	MX2	19.094284	1.6276048	2.8168743151722515e-81	1.2355906197468061e-78	126.80364214243784
514	PDE4Bhi_IL1R2hi Neu	IGSF6	20.120314	1.4597762	4.8997666294107645e-90	1.4598531102834979e-87	126.76067159541415
515	VEGFAhi Neu	CYSTM1	18.565105	1.7124271	6.156632806146568e-77	1.0923526813692188e-74	126.65391467162758
516	CD74hi Neu	PFDN5	14.444024	2.8530395	2.7340331276125486e-47	4.450836816302037e-45	126.53674793435891
517	CD74hi Neu	ATP5D	7.177261	12.057688	7.112178898493831e-13	3.2459080053790776e-11	126.46903302917507
518	VEGFAhi Neu	XBP1	14.507164	2.8067145	1.0914007355930963e-47	1.0839188060220493e-45	126.2039281734259
520	S100A12hi Neu	IL17RA	18.101055	1.7815522	3.12621179301438e-73	2.4318231735709396e-71	125.802647895111
521	S100A12hi Neu	H2AFY	17.859379	1.8263655	2.4434157624156247e-71	1.8461233638423507e-69	125.53292810844567
522	CCL3hi_IFIT3hi Neu	NUB1	17.00674	2.0183291	7.319728603680008e-65	7.971436853842138e-63	125.33513842778186
523	CCL3hi_IFIT3hi Neu	TFEC	14.735395	2.692276	3.8195351621821115e-49	3.208206369469028e-47	125.1739742142425
524	CD74hi Neu	TIMP1	12.732989	3.6395056	3.877069560530823e-37	5.277828054339847e-35	124.7533169672189
525	PDE4Bhi_IL1R2hi Neu	IL4R	15.642423	2.3822925	3.742160541075662e-55	6.092005887023276e-53	124.39197436289784
526	CD74hi Neu	COX4I1	14.210216	2.89563	7.918164741439782e-46	1.2758748921640369e-43	124.20570389058388
527	S100A12hi Neu	ACTR2	21.249199	1.2682395	3.353347846450643e-100	3.530181056220141e-98	123.59273305045406
528	CXCR1hi Neu	IL1R2	19.940794	1.4465489	1.8018327270426134e-88	4.377344706573832e-86	123.475666005967
529	CD74hi Neu	HLA-DRB1	13.62288	3.1269362	2.9279058762302515e-42	4.40329158967161e-40	123.06439689310297
530	CD74hi Neu	ANXA1	12.641422	3.637421	1.2477556052989293e-36	1.669771929091135e-34	122.86241256206044
531	PDE4Bhi_IL1R2hi Neu	KDM6B	18.762379	1.6212708	1.533800181308726e-78	3.7261905635455526e-76	122.29040361070695
532	PDE4Bhi_IL1R2hi Neu	PFN1	19.810835	1.4513247	2.400693564263482e-87	6.650763521628885e-85	122.16834586849853
533	CCL3hi_IFIT3hi Neu	IRF7	15.710097	2.3063843	1.289811953082003e-55	1.1910772252115738e-53	122.06322258415815
534	PDE4Bhi_IL1R2lo Neu	TNFAIP2	18.107765	1.7433062	2.767613017040964e-73	2.427965397338548e-70	121.35983558697617
535	CXCR2hi_IFIT3hi Neu	TKT	17.654617	1.8136765	9.376617519213562e-70	3.021758515222477e-67	120.64528810452859
536	CXCR2hi_IFIT3hi Neu	DUSP1	20.062777	1.397943	1.5611694420012619e-89	8.217475552880643e-87	120.34229053817073
537	CD74hi Neu	BTF3	12.8534975	3.435129	8.220749696602861e-38	1.1387180566583839e-35	120.03571550736864
538	S100A12hi Neu	PYCARD	18.59182	1.6066533	3.742628726425855e-77	3.0277075446961055e-75	119.72601666538138
539	VEGFAhi Neu	IER3	18.912182	1.5543044	9.05328166813279e-80	1.6818867155468809e-77	119.33047896522942
540	CCL3hi_IFIT3hi Neu	CXCR4	20.316507	1.3409264	9.188617648660695e-92	1.408713216407777e-89	119.14289024034117
541	CXCR1hi Neu	KIAA1551	20.362894	1.3365986	3.5686898496836825e-92	9.08922280908952e-90	119.01271157985948
542	CXCR2hi_IFIT3hi Neu	USP10	17.540503	1.8100624	7.030209372285807e-69	2.2202807239553033e-66	118.83709906058262
543	S100A12hi Neu	CR1	16.582584	1.9940542	9.313460388642653e-62	5.882754119882245e-60	118.10866627682502
544	CXCR1hi Neu	DICER1	16.527546	2.0150442	2.324148009557973e-61	3.39820566841944e-59	117.81711697548157
546	S100A12hi Neu	SPTLC2	15.254178	2.349295	1.5442667813254531e-52	8.678119837690474e-51	117.60940136743719
547	S100A12hi Neu	MYH9	19.151684	1.4867843	9.370746307087687e-82	8.26667346006825e-80	117.57887407428376
548	S100A12hi Neu	CAMP	13.819404	2.8588054	1.9467544273425114e-43	9.01501441705736e-42	117.33976436509836
549	CXCR2hi_IFIT3hi Neu	MEGF9	17.292141	1.8329176	5.391235930010741e-67	1.547872846741811e-64	116.9589554165102
550	CD74hi Neu	NDUFB2	11.469014	4.216261	1.8879860578494357e-30	2.028108016292547e-28	116.76052935760623
551	CCL3hi_IFIT3hi Neu	PSME2	17.10294	1.8563005	1.4110533568165614e-65	1.5581778711531693e-63	116.58937472419294
552	CXCR2hi_IFIT3hi Neu	MX1	17.248367	1.8325629	1.1510811692185532e-66	3.133917714332789e-64	116.37491537680248
553	CXCR2hi_IFIT3hi Neu	SLC11A1	17.89072	1.7026706	1.3929652795649231e-71	4.888069939913267e-69	116.31089562721307
554	CD74hi Neu	VAMP8	11.54128	4.1457624	8.170085731874974e-31	8.897505089106049e-29	116.29167022343438
555	CCL3hi_IFIT3hi Neu	SLFN5	12.884336	3.2743497	5.514809127159064e-38	3.674445186791931e-36	116.02595331428648
556	CCL3hi_IFIT3hi Neu	GCH1	13.914304	2.7803457	5.186217165623264e-44	3.9755123913765514e-42	115.10799844277084
557	CCL3hi_IFIT3hi Neu	LYSMD2	16.035551	2.0843322	7.214142222588774e-58	6.904152717387838e-56	114.97361992466539
558	S100A12hi Neu	UBN1	17.075222	1.8281528	2.2696097719643655e-65	1.5448020650469525e-63	114.82833646402815
559	CCL3hi_IFIT3lo Neu	G0S2	19.109478	1.4596494	2.1056575041731135e-81	4.618116340055227e-79	114.34242026939692
560	S100A12hi Neu	IGKC	18.591599	1.5318856	3.758031022483925e-77	3.0277075446961055e-75	114.15441029269093
561	CD74hi Neu	SERF2	15.075383	2.3398125	2.3514797821706e-51	4.219570140938175e-49	113.18780295572604
562	PDE4Bhi_IL1R2hi Neu	NFKBIZ	18.052061	1.6163137	7.600003009266524e-73	1.66682843776844e-70	112.78331341068413
563	CXCR1hi Neu	CALM2	19.593683	1.3618861	1.750541763936118e-85	4.065118381516947e-83	112.2070615778674
564	CXCR2hi_IFIT3hi Neu	RGS18	16.83434	1.8542506	1.367060422170736e-63	3.5388936272947685e-61	112.09154568638407
565	CD74hi Neu	EIF3K	12.572083	3.3517697	3.0069322315905167e-36	3.990123266306373e-34	111.94580161158234
566	S100A12hi Neu	CD55	20.048319	1.2885892	2.087853867665814e-89	1.9981394196552044e-87	111.71988064840973
567	S100A12hi Neu	AGTPBP1	15.926525	2.0368252	4.147727353601297e-57	2.5288325343906592e-55	111.20470715835887
568	CXCR2hi_IFIT3hi Neu	SLA	17.51065	1.6950196	1.1882890439707659e-68	3.679269077125954e-66	110.91231686478764
569	S100A12hi Neu	LIMD2	16.601488	1.8553782	6.798396910683424e-62	4.328769581314594e-60	110.14199232438341
570	S100A12hi Neu	SYNE2	15.740029	2.0645237	8.0406035243369715e-56	4.773277077173125e-54	110.0828465834449
571	CXCR2hi_IFIT3hi Neu	KIAA1551	17.9305	1.6020176	6.816329415297989e-72	2.4462876772038756e-69	109.91682132070856
573	PDE4Bhi_IL1R2lo Neu	RNF19B	16.649246	1.858251	3.0643857146355226e-62	1.792211659992946e-59	109.16594664980421
574	CD74hi Neu	FXYD5	11.435754	3.9507775	2.7711992205786135e-30	2.956757222443033e-28	108.7616829031352
575	CCL3hi_IFIT3hi Neu	IER3	19.01088	1.3948891	1.3861003168777649e-80	1.79409099211613e-78	108.44726618800958
576	CD74hi Neu	ALDOA	11.121816	4.168354	9.825191205754714e-29	1.014049636144266e-26	108.35194794775839
577	PDE4Bhi_IL1R2hi Neu	DNTTIP2	14.710344	2.337866	5.532546624091954e-49	7.9422221582760045e-47	107.77576125355836
578	CCL3hi_IFIT3hi Neu	BAZ1A	18.791239	1.4165415	8.9074724689409e-79	1.1343378851374656e-76	107.57960581378572
580	S100A12hi Neu	UBL5	19.120094	1.3626552	1.7179848610904305e-81	1.4988231459380658e-79	107.41027068419598
581	CXCR2hi_IFIT3hi Neu	FPR1	18.439075	1.4743974	6.382410488364598e-76	2.6522274742569833e-73	107.00644109835439
582	CD74hi Neu	ANXA2	11.651096	3.7345493	2.26525772081813e-31	2.519062300664725e-29	106.80348275713794
583	VEGFAhi Neu	ERBIN	15.607403	2.0481997	6.482261861969732e-55	7.259673550522273e-53	106.79125155252517
584	CCL3hi_IFIT3hi Neu	CD69	16.809168	1.7604833	2.0908906557522223e-63	2.2011502896655562e-61	106.78625010436348
585	S100A12hi Neu	ZNF106	15.563391	2.0323346	1.2907604168570542e-54	7.466079759190382e-53	105.93931568269603
586	CCL3hi_IFIT3lo Neu	CD83	16.280725	1.8597884	1.3525506346884185e-59	2.0736045701325065e-57	105.41889657816296
587	CCL3hi_IFIT3hi Neu	IFI44	14.352395	2.3874876	1.0292033478082893e-46	8.334435930892665e-45	105.23836366209486
588	PDE4Bhi_IL1R2hi Neu	LTB	16.447771	1.810198	8.701237222301997e-61	1.526680410859676e-58	104.65886057198705
590	PDE4Bhi_IL1R2lo Neu	LCP2	17.581295	1.5891143	3.4265656166941157e-69	2.576614173962704e-66	104.228339882075
591	CCL3hi_IFIT3hi Neu	MX2	19.425854	1.279023	4.665558135816774e-84	6.462616537077427e-82	103.84335919481984
592	CXCR1hi Neu	UBC	20.439066	1.153525	7.516460675357459e-93	1.978207175409494e-90	103.47549264130362
593	VEGFAhi Neu	TNFAIP3	17.566326	1.5633316	4.4614897106906446e-69	6.58424149733794e-67	103.46362155875117
594	CXCR1hi Neu	CXCR1	17.111721	1.6468103	1.2136166708422818e-65	2.1059583350846672e-63	103.21638805310722
595	CCL3hi_IFIT3hi Neu	TAGAP	17.665796	1.5370547	7.692050444687521e-70	8.738501336119469e-68	103.07267667978275
596	CD74hi Neu	FCN1	12.565611	3.0830123	3.2634362679333496e-36	4.294410175577961e-34	102.87117026975704
597	S100A12hi Neu	CLEC4D	14.84725	2.168627	7.248147836893535e-50	3.879847542114773e-48	102.81717775293961
598	CCL3hi_IFIT3hi Neu	ADAR	18.57843	1.3810252	4.80348801688001e-77	5.834759944196326e-75	102.5189925809663
599	PDE4Bhi_IL1R2hi Neu	PHACTR1	17.687162	1.5268877	5.2660717137049876e-70	1.0941649793567824e-67	102.2417978416912
600	VEGFAhi Neu	FNDC3B	17.296497	1.5920327	4.998693836333183e-67	7.1758522154124805e-65	102.11954506148867
601	VEGFAhi Neu	SLC2A3	18.1821	1.4388359	7.154064128168483e-74	1.1767690275823804e-71	102.05563293456493
602	S100A12hi Neu	CEACAM4	14.9329405	2.1260016	2.011959008360556e-50	1.0880426267473129e-48	101.97016736594274
603	S100A12hi Neu	ABHD5	18.427013	1.3896583	7.976613685608374e-76	6.3295832517307455e-74	101.72107895096062
604	VEGFAhi Neu	HCAR2	15.521326	1.9717202	2.488561366890305e-54	2.7480330450744618e-52	101.66382291339933
605	VEGFAhi Neu	EML4	15.422053	1.9941282	1.163447202581887e-53	1.2758329705535124e-51	101.48957314388586
606	S100A12hi Neu	JAML	17.691668	1.5041877	4.861550667236695e-70	3.621167291808238e-68	101.44415063760496
607	CXCR2hi_IFIT3hi Neu	CALM2	17.253265	1.5904651	1.0574882284110091e-66	2.9296134411996922e-64	101.04731889732896
609	CD74hi Neu	EEF2	11.860676	3.397381	1.894403894319594e-32	2.1995979334706404e-30	100.75836136219658
610	CXCR2hi_IFIT3hi Neu	FOS	18.243677	1.4179133	2.322963516044374e-74	8.946808995574809e-72	100.74037590677361
611	S100A12hi Neu	SEC62	17.421871	1.5386745	5.630593714184297e-68	4.0231993366825443e-66	100.62227645522465
612	CCL3hi_IFIT3hi Neu	PSMB9	19.293467	1.2550509	6.094634033538222e-83	8.155963222339158e-81	100.51517486382969
613	PDE4Bhi_IL1R2hi Neu	ACTN1	16.95411	1.6269718	1.7945959110956744e-64	3.4985758064335544e-62	99.98735832225698
614	S100A12hi Neu	HIST1H1C	13.550528	2.5337367	7.866232456459096e-42	3.549019334855588e-40	99.95563847371747
615	S100A12hi Neu	LINC02207	13.261978	2.6422668	3.846157591989329e-40	1.6824009566510664e-38	99.80917048947354
616	S100A12hi Neu	ZBTB16	13.3285265	2.6124115	1.5798800256536455e-40	6.988203217113927e-39	99.67821825296579
617	S100A12hi Neu	ALOX5AP	21.192625	1.0259295	1.1169500247468088e-99	1.1680634331640303e-97	99.44594095013525
618	CXCR1hi Neu	BASP1	19.231361	1.2389688	2.02250232533609e-82	4.4982160872369296e-80	98.30841132773685
619	CXCR2hi_IFIT3hi Neu	S100A9	18.234142	1.3801476	2.765598748842095e-74	1.0397992819753695e-71	97.96708509001658
620	S100A12hi Neu	YWHAB	18.252914	1.3639566	1.9616089916752753e-74	1.5487883793772135e-72	97.94573213716527
623	S100A12hi Neu	PLP2	13.641483	2.4308088	2.2689893596614995e-42	1.0385394486497027e-40	97.19243013594117
624	CXCR1hi Neu	SSH2	16.67192	1.6306124	2.0974250035956664e-62	3.1543274506456355e-60	97.02321883995556
625	S100A12hi Neu	CD37	18.04228	1.376905	9.072158267608117e-73	6.988217131892672e-71	96.59764020078296
626	PDE4Bhi_IL1R2hi Neu	CXCL16	15.240107	1.9481573	1.9155785180136153e-52	2.9655784684267647e-50	96.48812210668298
627	S100A12hi Neu	AL034397.3	17.17157	1.5189292	4.3352958564377725e-66	3.015799862070875e-64	96.48329305531884
628	VEGFAhi Neu	CCRL2	14.739482	2.0671704	3.595323025685779e-49	3.759850721761863e-47	95.96803229909962
629	CXCR2hi_IFIT3hi Neu	RNF213	17.31671	1.4957916	3.5191258182890197e-67	1.0290836258629984e-64	95.71203588077263
630	S100A12hi Neu	NCF4	17.075603	1.5209725	2.254787844286788e-65	1.5413573527763061e-63	95.53547108089244
631	S100A12hi Neu	VNN3	15.856288	1.7620968	1.2719317503298252e-56	7.666058881472621e-55	95.35662022312832
632	CD74hi Neu	C19orf43	6.724223	10.33645	1.765320208387558e-11	7.039437224911093e-10	94.60396300637487
633	CXCR1hi Neu	MBNL1	17.376747	1.4632721	1.237778940150225e-67	2.2466399130933567e-65	94.59829703998689
634	CD74hi Neu	HIGD2A	10.685574	3.941909	1.1891175280046674e-26	1.1662953344547641e-24	94.34246461133945
635	CXCR2hi_IFIT3hi Neu	MCL1	18.37498	1.3086829	2.0837853237055347e-75	8.226263511658524e-73	94.33614302198662
637	VEGFAhi Neu	IGSF6	18.415108	1.2934322	9.939101902374952e-76	1.7059604145695963e-73	94.12051709043304
638	VEGFAhi Neu	RRAGC	13.365518	2.4668338	9.616400972552735e-41	8.164117621375281e-39	93.95699077018222
639	S100A12hi Neu	MBNL1	17.64967	1.3981231	1.0235325065498188e-69	7.517489214385203e-68	93.84751618944007
640	CCL3hi_IFIT3hi Neu	LAMP3	10.8188505	3.7631602	2.8027054303872352e-27	1.413978321126033e-25	93.51286554103079
641	CXCR1hi Neu	ERGIC1	16.561037	1.5894341	1.3327841623122576e-61	1.9669153931843792e-59	93.30966167567148
642	CXCR1hi Neu	CREB5	16.243832	1.6526214	2.4700280057975238e-59	3.5138929945539365e-57	93.29743733897475
643	CXCR2hi_IFIT3hi Neu	VMP1	17.347464	1.4508693	2.061459521506577e-67	6.141982510209501e-65	93.16277319029548
644	CD74hi Neu	EIF3E	9.702177	4.7303042	2.951318411710006e-22	2.389962514836549e-20	92.81617984884657
645	PDE4Bhi_IL1R2lo Neu	CSF2RB	16.320524	1.6452271	7.052750872011595e-60	3.977499607854825e-57	92.79144840791996
646	CXCR2hi_IFIT3hi Neu	TRIM22	15.957766	1.7084013	2.5157905035859072e-57	5.5953306819894456e-55	92.68448621574206
647	VEGFAhi Neu	NBN	16.50266	1.5876391	3.510720870963316e-61	4.4350234618705385e-59	92.64366925597182
648	CD74hi Neu	TOMM7	12.148077	2.9702172	5.873050667465632e-34	6.97303331503382e-32	92.54180551097508
649	S100A12hi Neu	KIAA1551	18.793934	1.2129142	8.466561458726706e-79	7.0738344970769e-77	92.36383707886918
650	S100A12hi Neu	ZNF281	14.872241	1.932719	4.991402702707097e-50	2.680926533280536e-48	91.94275724182218
651	CCL3hi_IFIT3hi Neu	TIFA	13.86523	2.2186673	1.0289674522962647e-43	7.811742807312651e-42	91.20331466232851
652	VEGFAhi Neu	MARCKS	17.17995	1.4402583	3.752256669711372e-66	5.3380076640911954e-64	91.12891503649878
653	PDE4Bhi_IL1R2hi Neu	DUSP6	14.397403	2.0572653	5.372466928637886e-47	7.129128173959736e-45	90.82201545858643
654	S100A12hi Neu	FKBP8	15.807535	1.6845472	2.7605691719009565e-56	1.6574961138208364e-54	90.59586991545352
655	CXCR1hi Neu	RNASET2	17.39226	1.3883892	9.443687557952199e-68	1.7340147700886417e-65	89.91340161300585
656	S100A12hi Neu	PHC2	16.68266	1.49735	1.7523917364329137e-62	1.1530007462505058e-60	89.74841811682664
657	VEGFAhi Neu	ZEB2	15.598865	1.7184616	7.410045505351291e-55	8.240283702464947e-53	89.50445506770726
659	CCL3hi_IFIT3lo Neu	LIMS1	14.293434	2.0465724	2.4045238835135356e-46	2.854874935681372e-44	89.11679567932711
660	CCL3hi_IFIT3lo Neu	SQSTM1	17.335241	1.3840959	2.549961973105924e-67	4.32972575455007e-65	89.08531174928723
661	CD74hi Neu	CTSB	12.004058	2.9296367	3.3829466930742816e-33	3.986575464950446e-31	89.0591984404513
662	S100A12hi Neu	STK17A	15.725871	1.672614	1.0055789363100127e-55	5.947227334558582e-54	89.02602550981248
663	CXCR1hi Neu	ABTB1	16.883638	1.4564657	5.937012038179108e-64	9.469834049988514e-62	88.87886551832777
664	S100A12hi Neu	PPP2R5A	12.822674	2.516268	1.2240600788261129e-37	5.08661386966925e-36	88.80808441509897
665	S100A12hi Neu	WAS	17.18724	1.3943484	3.3091456938289456e-66	2.312155736781101e-64	88.73072987784485
667	CCL3hi_IFIT3hi Neu	ARL5B	15.154455	1.7995203	7.080006946676393e-52	6.280920769380165e-50	88.53995358807958
668	CXCR2hi_IFIT3hi Neu	PARP14	15.893915	1.6373612	6.982674206526977e-57	1.5104576492502396e-54	88.12423772902395
669	CCL3hi_IFIT3hi Neu	TAP1	16.295942	1.5462477	1.0546686026316616e-59	1.0474384845381489e-57	88.10499639269294
670	CCL3hi_IFIT3lo Neu	FNDC3B	17.0334	1.4175802	4.642639008303944e-65	7.557929131971916e-63	88.06234907637901
671	CCL3hi_IFIT3hi Neu	TANK	16.715054	1.4682153	1.0182961582679129e-62	1.0648950089542128e-60	88.05282852976919
672	S100A12hi Neu	JDP2	14.674628	1.9000804	9.372836832258132e-49	4.884701861986408e-47	87.99493306514688
673	CD74hi Neu	HLA-DRB5	10.484433	3.8213556	1.0185507350576728e-25	9.631098597183061e-24	87.95355883179191
674	VEGFAhi Neu	MAPK6	11.380544	3.1941743	5.227278236557058e-30	3.315018097729819e-28	87.77435741994955
675	CXCR2hi_IFIT3hi Neu	CELF2	16.242537	1.5601697	2.5227089014752764e-59	5.773347284521172e-57	87.74171632161394
676	S100A12hi Neu	SOS2	14.293343	1.9970855	2.4077088440799642e-46	1.1734608134835405e-44	87.73302517832968
677	CD74hi Neu	EIF3F	9.791679	4.3858433	1.222486603003179e-22	1.0106955993729423e-20	87.69660129996541
678	CCL3hi_IFIT3hi Neu	TRIM22	16.550608	1.48452	1.5849597752494433e-61	1.6358235170564678e-59	87.26938152918876
679	VEGFAhi Neu	GK	16.72657	1.4543443	8.393495698198869e-63	1.0953858724814738e-60	87.20311212005396
680	CXCR2hi_IFIT3hi Neu	BTG1	17.435379	1.3441337	4.445993204690315e-68	1.350128436447399e-65	87.19345120647742
681	CD74hi Neu	MAFB	10.028549	4.1507354	1.141824381876381e-23	1.0016971563449963e-21	87.16238617233964
682	CD74hi Neu	NPM1	10.565953	3.7172425	4.2858972517443093e-26	4.101733545593599e-24	86.93527088040237
683	CXCR2hi_IFIT3hi Neu	ADGRE5	15.658321	1.6618434	2.914912333876772e-55	6.056497455822119e-53	86.77777149392737
684	CD74hi Neu	AP2S1	11.103601	3.3474927	1.204893078032458e-28	1.2354848438448405e-26	86.72738496656964
685	CD74hi Neu	SELK	6.719546	9.442255	1.8229184235894487e-11	7.250807261184127e-10	86.29856276506692
686	CXCR1hi Neu	STK17B	16.975273	1.3988329	1.2517009113719948e-64	2.1027243714335286e-62	86.27612229322017
687	CD74hi Neu	SSR4	10.830042	3.4828138	2.4804159871689813e-27	2.4790030919864167e-25	85.69715224972103
688	CD74hi Neu	ATP5H	5.9435835	12.12122	2.788576059944407e-09	8.550369817977113e-08	85.67296342149767
689	CXCR1hi Neu	CMTM2	18.090956	1.2206361	3.755165588313043e-73	7.412227475631407e-71	85.60327432437361
690	PDE4Bhi_IL1R2hi Neu	CCR1	14.984477	1.7812761	9.275250819470093e-51	1.3688363148621703e-48	85.25837342619062
692	S100A12hi Neu	FOXP1	14.940653	1.7733378	1.792118365536418e-50	9.72485948803628e-49	85.14170331011822
693	CXCR2hi_IFIT3hi Neu	LRRK2	16.54671	1.4579293	1.6909759862892234e-61	4.238444730078275e-59	85.10340322134687
694	S100A12hi Neu	CPD	17.557625	1.2756765	5.200569395482149e-69	3.7670729965164504e-67	84.73552994870495
695	PDE4Bhi_IL1R2lo Neu	IFIT3	15.909933	1.5799032	5.407097286283796e-57	2.754305588635723e-54	84.61959864704083
696	CXCR2hi_IFIT3hi Neu	APOBEC3A	14.53429	1.8814174	7.34708815659011e-48	1.2610637943555915e-45	84.47425426437886
697	CD74hi Neu	UQCRH	11.083134	3.2724419	1.5147700748869414e-28	1.5432086614541734e-26	84.46687974436419
698	CXCR2hi_IFIT3hi Neu	S100A6	16.459112	1.4582635	7.21517145084529e-61	1.7802308184421558e-58	84.21402348074862
699	CXCR1hi Neu	USP10	16.83465	1.3875194	1.3599209942513334e-63	2.1474512420222805e-61	84.17813091369139
700	CCL3hi_IFIT3lo Neu	PSME2	15.06917	1.7308794	2.5833903060758404e-51	3.4280938086759325e-49	83.88698016777472
701	CCL3hi_IFIT3lo Neu	P4HA1	13.520161	2.1553588	1.1891615358530533e-41	1.2273235171670302e-39	83.86725417936051
702	S100A12hi Neu	ATM	12.921249	2.3303397	3.415512540904932e-38	1.4382495608914609e-36	83.52442071219488
703	CCL3hi_IFIT3hi Neu	KCNJ2	14.738291	1.7943071	3.65926940264378e-49	3.0900279752485525e-47	83.45329125709067
704	CCL3hi_IFIT3lo Neu	BHLHE40	15.245569	1.6799649	1.7619170576117407e-52	2.419341935369304e-50	83.3536470830734
705	S100A12hi Neu	RNF130	15.883941	1.5344452	8.186949661961404e-57	4.972312388924328e-55	83.32565348349743
706	PDE4Bhi_IL1R2hi Neu	AC016831.1	12.755222	2.410846	2.9154042793229006e-37	2.9894252581031116e-35	83.23304112235175
707	PDE4Bhi_IL1R2lo Neu	JUNB	18.526823	1.1407881	1.2547960950289241e-76	1.165557949211867e-73	83.20162867005382
708	S100A12hi Neu	TMCC3	14.584842	1.8182288	3.507358810135178e-48	1.7982046419105385e-46	83.17517085046752
709	CXCR2hi_IFIT3hi Neu	TAGLN2	16.340605	1.4612678	5.074657485715473e-60	1.2141502478323186e-57	83.1691216546802
710	CCL3hi_IFIT3lo Neu	CCRL2	14.220835	1.9289607	6.8036876450359836e-46	8.017688925579345e-44	83.13039459749541
711	CCL3hi_IFIT3lo Neu	FCER1G	17.916958	1.2081279	8.695409693558553e-72	1.6346335056069417e-69	83.10298295540426
712	S100A12hi Neu	HIST2H2BF	13.383159	2.1583226	7.58540995009749e-41	3.364640688819929e-39	83.03727666100242
713	PDE4Bhi_IL1R2lo Neu	FFAR2	15.6726675	1.5924468	2.326100732353054e-55	1.1130744443814263e-52	82.73314647821338
714	PDE4Bhi_IL1R2hi Neu	TPM3	16.897058	1.3510884	4.729173870666255e-64	8.997395733938653e-62	82.47838491301103
715	VEGFAhi Neu	PIM3	14.301325	1.8835206	2.1468286200208684e-46	2.029974295733505e-44	82.29574177488962
716	CXCR2hi_IFIT3hi Neu	TALDO1	16.328676	1.4477105	6.170852040083427e-60	1.4543869338053344e-57	82.28398580731115
717	PDE4Bhi_IL1R2hi Neu	ITGAX	15.840818	1.5356327	1.6268861908216751e-56	2.7042273515015864e-54	82.26070771448369
719	CCL3hi_IFIT3hi Neu	CLIC4	12.918377	2.3057451	3.5454062518401834e-38	2.3722673780850988e-36	82.14179276696169
720	CD74hi Neu	MS4A6A	10.948979	3.2577312	6.720039962812789e-28	6.802317375177998e-26	81.98843884906995
721	S100A12hi Neu	SARAF	16.767637	1.3525656	4.2091659736566955e-63	2.78104351004238e-61	81.90568422867295
722	S100A12hi Neu	BOD1L1	17.662622	1.2136492	8.136963668563557e-70	6.032431609872635e-68	81.58089850303236
723	CD74hi Neu	SLC25A5	10.190469	3.7199667	2.1870726159232564e-24	1.9511900383075786e-22	80.75936158112215
724	CXCR1hi Neu	ARHGDIB	17.402153	1.2440133	7.945944229419018e-68	1.4761694744324199e-65	80.65045740688913
725	S100A12hi Neu	IGF2R	15.77317	1.5055428	4.759903729875701e-56	2.847107568123757e-54	80.61518431378292
726	S100A12hi Neu	PLXNC1	16.350157	1.3964033	4.338573804394593e-60	2.7079216974385385e-58	80.38725764947856
727	PDE4Bhi_IL1R2hi Neu	STEAP4	14.609975	1.7606043	2.4260719045529617e-48	3.33131316911268e-46	80.06767705885925
728	PDE4Bhi_IL1R2lo Neu	BCL2A1	17.455809	1.2381771	3.1094489657076194e-68	2.231877664431319e-65	80.04979329643596
729	CXCR1hi Neu	ZFP36L2	16.732533	1.3329083	7.594022891529085e-63	1.1530501488474593e-60	79.89205839224013
730	PDE4Bhi_IL1R2lo Neu	GPR65	14.426072	1.8181592	3.5471268113816685e-47	1.4003169869631981e-44	79.73314299462584
731	PDE4Bhi_IL1R2hi Neu	CCNL1	17.12071	1.2716724	1.0399678269584694e-65	2.0527664944376485e-63	79.71816561134558
732	CD74hi Neu	SNRPD2	9.604291	4.1398473	7.668374063662697e-22	6.084989690416967e-20	79.55022957959152
733	S100A12hi Neu	MAP3K3	13.248291	2.1035411	4.615964775985639e-40	2.0135552424748406e-38	79.29516333062527
734	CD74hi Neu	HLA-DMA	10.248748	3.608806	1.1988631982657355e-24	1.0817856436465273e-22	79.27052067372531
735	CXCR2hi_IFIT3hi Neu	ITGB2	15.629599	1.5171587	4.576735671394425e-55	9.385874413894721e-53	78.93401502002291
736	CXCR1hi Neu	PHC2	15.56829	1.519349	1.19562169780724e-54	1.534964408949116e-52	78.72339863052775
738	CD74hi Neu	RGS10	9.81932	3.8922026	9.296893085800448e-23	7.726696774624994e-21	78.28000287007814
739	CXCR1hi Neu	PLCG2	17.325459	1.214658	3.022807508969951e-67	5.424221974334602e-65	78.06080254622704
740	CD74hi Neu	GPX4	11.416157	2.8411417	3.472533520102628e-30	3.6801863634859467e-28	77.9442513014457
741	CCL3hi_IFIT3lo Neu	PLSCR1	16.216063	1.3827184	3.8830889824549713e-59	5.839796011613948e-57	77.75523909708554
743	VEGFAhi Neu	TFRC	11.999361	2.53346	3.580507799952587e-33	2.535416980674946e-31	77.5136140164262
744	CD74hi Neu	ATP5J	6.0532026	10.542613	1.4199389221081454e-09	4.511520225152862e-08	77.44263101360914
745	CD74hi Neu	CD300E	8.774735	4.8481092	1.7130594642248326e-18	1.1224448962478975e-16	77.32654238126193
746	CCL3hi_IFIT3hi Neu	DDX60L	16.632328	1.2986579	4.064934571428846e-62	4.222985645883744e-60	77.10700780899957
747	VEGFAhi Neu	CD44	15.243528	1.5471631	1.8178307747279667e-52	1.9661209427211864e-50	76.90389352171715
748	CXCR2hi_IFIT3hi Neu	ZC3HAV1	14.192981	1.7949502	1.0126189237929793e-45	1.6316597373076467e-43	76.80120106515686
749	CCL3hi_IFIT3hi Neu	CCRL2	13.996737	1.8302914	1.631952765531371e-44	1.2632434372797001e-42	76.68648752246737
750	CXCR1hi Neu	RNASE6	13.576175	1.946679	5.544753254144174e-42	5.404765347913003e-40	76.44067855345078
751	CXCR2hi_IFIT3hi Neu	CMTM2	15.7678585	1.4403675	5.1775741276319145e-56	1.1048523385058862e-53	76.27710137620838
752	CCL3hi_IFIT3hi Neu	SPP1	15.3594	1.5085354	3.0639795793165457e-53	2.764760087827861e-51	76.26904874824912
753	CXCR2hi_IFIT3hi Neu	C5AR1	15.545267	1.4805926	1.7130787863236132e-54	3.381403389354522e-52	76.20743855636746
754	CXCR2hi_IFIT3hi Neu	KPNB1	14.740951	1.6475506	3.517977006936336e-49	6.241839878261988e-47	76.12455961915926
755	S100A12hi Neu	S1PR4	12.556235	2.2459464	3.673999369724919e-36	1.480003164472607e-34	75.97977707525996
756	S100A12hi Neu	RAB11FIP1	16.650623	1.2723889	2.994667854844154e-62	1.9460411562075736e-60	75.97542227354018
757	S100A12hi Neu	BST1	13.997044	1.7979523	1.624917548715537e-44	7.659424779631953e-43	75.72220615063613
758	VEGFAhi Neu	RILPL2	15.400195	1.4916494	1.6317509398885843e-53	1.7770330408124576e-51	75.70166070832447
759	CXCR1hi Neu	PTEN	16.922071	1.2297155	3.093594939157168e-64	5.088641425440712e-62	75.37343970046663
760	CD74hi Neu	C10orf54	6.1646624	9.86004	7.06336409683536e-10	2.3236996344401496e-08	75.26976844850093
761	CD74hi Neu	ATP5A1	3.8140454	27.841524	0.00013671030463083148	0.002002590371452189	75.12778798405921
762	CD74hi Neu	HN1	3.8140454	27.786304	0.00013671030463083148	0.002002590371452189	74.97878284484946
763	CD74hi Neu	SMDT1	8.704669	4.7730656	3.1850205379197275e-18	2.0612565292741973e-16	74.86967622795865
764	PDE4Bhi_IL1R2hi Neu	PLAUR	16.474596	1.2881688	5.586076905656976e-61	9.911206788452732e-59	74.71877937508802
765	CXCR2hi_IFIT3hi Neu	ABHD5	15.044384	1.55008	3.7581300259275764e-51	6.900538516211902e-49	74.65358145831075
766	CXCR1hi Neu	GNAI2	17.565151	1.129705	4.554829868051748e-69	8.665701017639175e-67	74.63079031481755
767	CXCR2hi_IFIT3hi Neu	KLF2	15.149181	1.521927	7.671626220867265e-52	1.425207642984882e-49	74.34023165559282
768	S100A12hi Neu	CDKN2D	14.403721	1.66295	4.903131198092046e-47	2.465775310479984e-45	74.18095266332338
769	PDE4Bhi_IL1R2hi Neu	CHD1	14.8203745	1.5781084	1.081794152542829e-49	1.5672120608076894e-47	73.8631634345346
770	CXCR2hi_IFIT3hi Neu	XAF1	14.961625	1.5501112	1.3079301236885006e-50	2.3739683428925418e-48	73.82330850562722
771	S100A12hi Neu	RGL4	13.020929	2.0265853	9.303190647424787e-39	3.949104395523785e-37	73.77480225058491
772	CD74hi Neu	AREG	7.921292	5.7084208	2.35055414976388e-15	1.3115759921880364e-13	73.53705517207977
773	VEGFAhi Neu	SCARF1	13.349252	1.9298351	1.1964448968401154e-40	1.0103241372193724e-38	73.32512461117035
774	CD74hi Neu	APRT	9.182251	4.1822886	4.2217288402466874e-20	3.0029423475826773e-18	73.2839562675598
775	PDE4Bhi_IL1R2hi Neu	ACTG1	16.521	1.2551123	2.5906514444786546e-61	4.648747381791186e-59	73.2140435839567
776	VEGFAhi Neu	SMIM25	16.757706	1.2160181	4.974599980356613e-63	6.54615902415094e-61	73.18484852339046
778	VEGFAhi Neu	PPP1R15A	15.785336	1.3695495	3.925587984880746e-56	4.591774805129767e-54	73.04905851269963
779	S100A12hi Neu	SELPLG	14.352288	1.6493067	1.0307919329604122e-46	5.13477457835264e-45	73.04693182739686
780	CXCR1hi Neu	LRP10	15.728841	1.3778157	9.59520015607285e-56	1.2626483805378864e-53	72.88468482210213
782	CD74hi Neu	ATP5J2	5.4949083	12.137912	3.909137645629603e-08	1.0374654212123876e-06	72.63358426057415
783	VEGFAhi Neu	RLF	13.120715	1.9744339	2.505594820721463e-39	2.0824130428427697e-37	72.42506502270535
784	S100A12hi Neu	CD46	16.646921	1.2131274	3.185735081832232e-62	2.0617189621808513e-60	72.40644211270566
786	CD74hi Neu	MS4A7	9.133775	4.17193	6.615170419785488e-20	4.663399825840743e-18	72.30495650681681
787	CXCR2hi_IFIT3hi Neu	TOB1	14.311354	1.6606116	1.858589888047036e-46	3.057186762724036e-44	72.26098038917914
788	S100A12hi Neu	COTL1	17.311888	1.1188449	3.826669307469533e-67	2.6976310283147945e-65	72.24271372714585
789	CCL3hi_IFIT3lo Neu	SKIL	15.019479	1.4979417	5.473631902646515e-51	7.202843447890926e-49	72.11465389718215
790	S100A12hi Neu	MAPK14	13.120343	1.9499846	2.517924236374122e-39	1.0804495004506457e-37	72.08390016436971
791	VEGFAhi Neu	TNFRSF1B	16.059843	1.3051074	4.877767664236637e-58	6.017564780153182e-56	72.06878410141823
793	S100A12hi Neu	MAPK1	14.415982	1.6025734	4.105568189292903e-47	2.0712788267451834e-45	71.6090072530924
795	S100A12hi Neu	MSL3	12.902312	1.9982715	4.367914578250853e-38	1.8295421513304832e-36	71.41354137929144
796	VEGFAhi Neu	SLC25A13	10.376507	3.1355777	3.1717002222715515e-25	1.7093623962419816e-23	71.38821705920603
797	PDE4Bhi_IL1R2lo Neu	LIMK2	14.728169	1.559679	4.250630805453531e-49	1.7663608170767552e-46	71.35987084912485
798	S100A12hi Neu	IL18RAP	11.871024	2.3587773	1.6740519771762222e-32	6.264207291845906e-31	71.24246611882089
799	CD74hi Neu	ATP5G3	5.9388976	10.061847	2.8694527438180784e-09	8.764318815789416e-08	71.00928815270699
801	S100A12hi Neu	TIMP2	15.144761	1.4370654	8.205284097130532e-52	4.578432550451881e-50	70.9037748890171
802	CXCR2hi_IFIT3hi Neu	IFI16	15.295287	1.4227246	8.219731418742483e-53	1.5828997418702752e-50	70.85246295890917
803	PDE4Bhi_IL1R2hi Neu	CYTH4	14.129066	1.6653476	2.5145486503768302e-45	3.2021965917823e-43	70.7681991874816
804	S100A12hi Neu	APOBEC3A	14.879375	1.4860821	4.486686693902973e-50	2.418063808307913e-48	70.76207513659257
805	S100A12hi Neu	PTEN	16.68233	1.1787964	1.7621120815420144e-62	1.1545855551713672e-60	70.6541969476789
806	VEGFAhi Neu	IRAK2	11.792658	2.391221	4.2588387232624196e-32	2.8987638913377962e-30	70.63137831564903
807	CD74hi Neu	NDUFB11	9.837363	3.4959054	7.772083547920374e-23	6.4935963653550595e-21	70.57364167403725
808	CD74hi Neu	HSPA8	10.677691	2.9479797	1.294505045197416e-26	1.2618227881921232e-24	70.45377139477233
809	CCL3hi_IFIT3hi Neu	DTX3L	14.004327	1.6775764	1.4666192531796818e-44	1.1408563855645495e-42	70.3622004144301
810	CCL3hi_IFIT3lo Neu	ATP6V1G1	15.810054	1.3171275	2.65239575231171e-56	3.807634665886746e-54	70.36008616759518
811	S100A12hi Neu	GPR160	12.560252	2.0717697	3.4921609489089745e-36	1.4103507300312435e-34	70.13079886743972
812	VEGFAhi Neu	HSP90B1	11.269328	2.6028314	1.8598404545603935e-29	1.1472164303891865e-27	70.12120000998019
813	S100A12hi Neu	CFL1	17.657658	1.0425273	8.88515950141112e-70	6.556334284429112e-68	70.04046612962834
814	CCL3hi_IFIT3hi Neu	CCR1	14.516533	1.5489917	9.520471511795125e-48	7.789521535894135e-46	69.87267450205023
815	PDE4Bhi_IL1R2lo Neu	TPM4	14.277272	1.6251167	3.0323910142625544e-46	1.1401068215766665e-43	69.7874751982801
816	S100A12hi Neu	OSBPL9	11.697491	2.3797433	1.3127846121082463e-31	4.809786962830932e-30	69.76901570377079
817	S100A12hi Neu	RSBN1L	14.229823	1.6020522	5.983322580041891e-46	2.898240701271212e-44	69.74993379791445
818	PDE4Bhi_IL1R2hi Neu	TLR1	13.539683	1.7801783	9.118090992087843e-42	1.0509764588033514e-39	69.38851466174567
819	CXCR2hi_IFIT3hi Neu	S100A8	15.608056	1.3353232	6.416185645144914e-55	1.2825061711706751e-52	69.2925128454083
820	CXCR1hi Neu	HCLS1	17.006916	1.1174421	7.2979960633349404e-65	1.239168342323893e-62	69.17734439284592
821	S100A12hi Neu	ANPEP	13.320379	1.8139392	1.7620988598133331e-40	7.772431032210152e-39	69.12821329496403
822	CCL3hi_IFIT3lo Neu	GBP5	15.3848505	1.3667153	2.0685369823026643e-53	2.9164524542447656e-51	69.0671566015687
823	S100A12hi Neu	GLIPR1	14.677326	1.4857175	9.0072862029977e-49	4.709736967931679e-47	68.82884121739781
824	CXCR2hi_IFIT3hi Neu	BASP1	15.235621	1.3846272	2.051681395850889e-52	3.856916776414451e-50	68.41963691662205
825	CD74hi Neu	ZNF331	7.9284196	5.298467	2.2195209224656976e-15	1.2428530101651004e-13	68.37979302791267
826	S100A12hi Neu	AGFG1	12.198745	2.141014	3.1565059168827208e-34	1.2246777624937357e-32	68.32399518839682
827	PDE4Bhi_IL1R2hi Neu	CMTM6	16.423668	1.1842579	1.2949533915169702e-60	2.2470998907081844e-58	68.27054459985467
828	PDE4Bhi_IL1R2lo Neu	HCAR3	13.775284	1.7048037	3.589699938795451e-43	1.2882943575799764e-40	68.00459405051178
829	CD74hi Neu	TSPO	11.557851	2.4076273	6.737366590412571e-31	7.388177488139229e-29	67.73007877862649
830	PDE4Bhi_IL1R2hi Neu	JOSD1	12.456466	2.0491488	1.2896009644445154e-35	1.2570425203421814e-33	67.41832746561589
831	CCL3hi_IFIT3hi Neu	BCL2A1	17.64103	1.0076768	1.1927032887683853e-69	1.3452841166386837e-67	67.38454536930922
835	PDE4Bhi_IL1R2hi Neu	LUCAT1	13.786793	1.6633236	3.0606568882903513e-43	3.661426736590374e-41	67.25873632388377
836	CCL3hi_IFIT3hi Neu	SERPINB1	16.426579	1.1613768	1.2343141533324373e-60	1.2336110629919316e-58	67.25396405345619
837	CCL3hi_IFIT3hi Neu	GRINA	15.01224	1.3927641	6.10500784661057e-51	5.355787716990418e-49	67.23036148534342
838	CXCR1hi Neu	TALDO1	16.760891	1.1159348	4.714993441083199e-63	7.299457002759293e-61	67.1086497612782
839	S100A12hi Neu	TMEM91	12.504369	1.9963479	7.065866999408936e-36	2.8391121065564e-34	66.97111872578185
840	CXCR2hi_IFIT3hi Neu	AC084871.2	13.070213	1.8457638	4.872865247551812e-39	6.576702147358177e-37	66.78341081670033
841	S100A12hi Neu	PRDX5	14.327297	1.5111222	1.4776034339656706e-46	7.31436859741439e-45	66.69462336808965
842	S100A12hi Neu	KIAA0319L	12.433773	2.0078306	1.7135096005954648e-35	6.8156247110838755e-34	66.59270286990662
843	CXCR2hi_IFIT3hi Neu	CLEC4E	15.397018	1.3166344	1.7139284652754677e-53	3.341314122859865e-51	66.45854768860643
844	CXCR2hi_IFIT3hi Neu	VNN2	14.713417	1.4427834	5.286886416203305e-49	9.276135933140711e-47	66.41511656171043
845	PDE4Bhi_IL1R2hi Neu	NFE2L2	14.999828	1.381273	7.360958287404418e-51	1.0965744558151241e-48	66.24580191701133
846	S100A12hi Neu	MAP3K2	15.060783	1.3522656	2.932893079052305e-51	1.619346664731292e-49	65.9779311715111
847	CD74hi Neu	COX6C	9.524727	3.4906735	1.6547605268793795e-21	1.2808982098015825e-19	65.9474988636356
848	CXCR1hi Neu	CPD	15.827955	1.2281382	1.9960411973427199e-56	2.671142927732109e-54	65.79542020805631
849	VEGFAhi Neu	CREM	13.113544	1.7940952	2.7541852710840788e-39	2.265173938317119e-37	65.74443488445678
850	S100A12hi Neu	HMGB1	16.032349	1.1852683	7.595688216231817e-58	4.667062747957845e-56	65.58202763555745
851	CXCR1hi Neu	IRS2	14.972956	1.3692305	1.103071550135018e-50	1.319591124862278e-48	65.5581551408884
852	CXCR2hi_IFIT3hi Neu	IFI6	14.418064	1.4785012	3.983607809529088e-47	6.621594833713035e-45	65.3187598356604
853	CD74hi Neu	COX5A	9.207629	3.7058556	3.334073755611755e-20	2.393107212493874e-18	65.3010219139284
854	CD74hi Neu	CTSH	9.174755	3.7260647	4.526024647565196e-20	3.2049531484171305e-18	65.18443995961529
855	CD74hi Neu	ATP6V0C	7.80239	5.2117305	6.0745458842716645e-15	3.262692314916117e-13	65.07587592405898
856	S100A12hi Neu	VMP1	16.820309	1.0648018	1.7325393435364873e-63	1.1495180157052382e-61	64.8884732280482
857	S100A12hi Neu	RALB	15.3802595	1.2696166	2.2205456722019977e-53	1.256797014686084e-51	64.62441812593319
858	CD74hi Neu	GLTSCR2	5.4927626	10.805999	3.9569443592578063e-08	1.0466349811899501e-06	64.62208540998324
859	S100A12hi Neu	PREX1	15.570412	1.2351545	1.156604633685049e-54	6.714685209750224e-53	64.44168453562862
860	VEGFAhi Neu	CMTM6	16.36318	1.123227	3.503476910951497e-60	4.390746341336119e-58	64.42544959242436
862	CXCR1hi Neu	SEC14L1	16.365433	1.121388	3.3761656755784125e-60	4.891103870005387e-58	64.26740901425856
863	PDE4Bhi_IL1R2hi Neu	FRMD4B	11.777733	2.1868212	5.08424868712867e-32	4.460298389913824e-30	64.18459388191964
864	CXCR1hi Neu	JAML	14.8176	1.3685917	1.1274015513985435e-49	1.3090292572157647e-47	64.16375240215042
865	CXCR2hi_IFIT3hi Neu	CXCR1	13.6439495	1.6241411	2.193506098033852e-42	3.2677032824577888e-40	64.13044131888662
866	S100A12hi Neu	XPO6	15.478667	1.2420636	4.8338289519858993e-54	2.765615687710483e-52	64.03857579128044
867	CXCR2hi_IFIT3hi Neu	HIST1H2AC	14.090835	1.5160356	4.324222254580489e-45	6.897352891119243e-43	63.91805653238214
868	S100A12hi Neu	DAPK2	11.744059	2.1593344	7.576137582958364e-32	2.7952053404788674e-30	63.81607612868403
869	VEGFAhi Neu	MIF	11.804352	2.142524	3.70635996013833e-32	2.533641996993263e-30	63.41068623162214
871	S100A12hi Neu	PPP1R12B	10.922046	2.4802864	9.04352527361858e-28	3.057950912113726e-26	63.28343868287206
872	S100A12hi Neu	RAC2	16.421759	1.0886878	1.336345129938858e-60	8.373899185263694e-59	63.227798736578514
873	VEGFAhi Neu	CD300A	12.016155	2.055928	2.9225740325894837e-33	2.078845340027952e-31	63.08034823095859
874	CXCR1hi Neu	ENTPD1	13.83803	1.5452695	1.5026911372317818e-43	1.511401003059049e-41	63.07885907397766
875	PDE4Bhi_IL1R2hi Neu	RBM47	13.871989	1.5396984	9.364337159944342e-44	1.1374788314821624e-41	63.04149701329972
876	CD74hi Neu	AHNAK	8.409036	4.3179502	4.1339585211249183e-17	2.5302069382590537e-15	63.028445997610504
877	PDE4Bhi_IL1R2hi Neu	ATP13A3	11.304045	2.334362	1.2531079122130921e-29	1.0147603611157404e-27	63.01292011123675
878	CCL3hi_IFIT3hi Neu	PNPT1	9.817385	3.0887043	9.477036058329767e-23	4.134029734726115e-21	62.95899549397607
879	CD74hi Neu	USMG5	5.8256693	9.252326	5.688415109512061e-09	1.6696238474777874e-07	62.706541855525174
880	CD74hi Neu	CD68	9.883183	3.0766351	4.9243563042344806e-23	4.203270832441442e-21	62.69078675123448
881	S100A12hi Neu	CFP	12.105969	1.994754	9.820173512278133e-34	3.791451343090073e-32	62.67755208218725
882	PDE4Bhi_IL1R2hi Neu	CASP4	15.069338	1.2936999	2.5768191100332125e-51	3.875290530146139e-49	62.63020401977598
883	CXCR1hi Neu	CPPED1	14.258331	1.4437529	3.978559517325355e-46	4.3031118724715537e-44	62.610101423455966
884	VEGFAhi Neu	ASAH1	15.178882	1.2620145	4.8803164449536324e-52	5.172152817601531e-50	62.200061816868754
885	S100A12hi Neu	NIN	14.043667	1.4642771	8.423923475633866e-45	3.994659928040071e-43	62.08318422927221
887	PDE4Bhi_IL1R2hi Neu	CASS4	12.304479	1.932156	8.5688076157623e-35	8.200608549121363e-33	61.99545374374124
889	PDE4Bhi_IL1R2hi Neu	FCGR3A	14.280289	1.4219639	2.9039687831385872e-46	3.7897992607059036e-44	61.74364155036312
890	S100A12hi Neu	RAB27A	13.562606	1.5602486	6.672280731254435e-42	3.0189680523564125e-40	61.66124594821653
891	CD74hi Neu	PPIB	10.244493	2.808959	1.252801613718641e-24	1.1240335387631284e-22	61.654461272370156
892	S100A12hi Neu	MYL12A	16.601822	1.0362439	6.760730218021494e-62	4.328769581314594e-60	61.515206124283765
893	S100A12hi Neu	EMB	10.964552	2.374196	5.658039254841018e-28	1.9172982376221999e-26	61.05793666044381
894	CXCR2hi_IFIT3hi Neu	CTSS	16.725645	1.0230345	8.524748794486051e-63	2.171198519576278e-60	61.037611979600555
897	CD74hi Neu	ARL6IP4	9.542044	3.199447	1.4004447559241554e-21	1.0947734228117988e-19	60.663675578220676
898	S100A12hi Neu	LAMTOR5	12.814459	1.7161196	1.360836885985697e-37	5.640150988608961e-36	60.491002509976106
899	CD74hi Neu	C14orf2	5.929382	8.5968275	3.040774382932699e-09	9.251805063755347e-08	60.468137730097055
900	CXCR2hi_IFIT3hi Neu	GMFG	15.292362	1.2103709	8.597385023759958e-53	1.6356783965083554e-50	60.259891171735575
901	CCL3hi_IFIT3lo Neu	DMXL2	12.528927	1.8046411	5.185934666819336e-36	4.52436985214056e-34	60.17475122946167
903	S100A12hi Neu	MAP4K4	14.362888	1.3501391	8.846178637464957e-47	4.4205698374749726e-45	59.88477589048237
904	PDE4Bhi_IL1R2lo Neu	TNFRSF1A	13.638401	1.5298429	2.3669361716581803e-42	8.1252802362292e-40	59.801804446548346
905	S100A12hi Neu	CRISPLD2	11.297503	2.187613	1.3500109702462844e-29	4.726834419325737e-28	59.777465331391866
906	S100A12hi Neu	MARK3	12.746284	1.7093972	3.269647932768542e-37	1.3480681594346749e-35	59.607172812383446
907	PDE4Bhi_IL1R2hi Neu	CEP170	12.08246	1.9251522	1.3074844887383187e-33	1.1797992892381022e-31	59.541476081377446
908	PDE4Bhi_IL1R2hi Neu	NLRP3	9.931943	2.876115	3.023080467187173e-23	2.0488181827189978e-21	59.50249707348717
909	CD74hi Neu	DYNLL1	9.710472	3.0215042	2.7207355470461707e-22	2.2145945888353653e-20	59.38677530782301
910	S100A12hi Neu	FRAT2	12.210643	1.8571146	2.7272624671730497e-34	1.0607438822445721e-32	59.380104011902795
911	CXCR2hi_IFIT3hi Neu	PHC2	13.27534	1.5858126	3.2180508408933563e-40	4.4970124627032735e-38	59.22546237913493
912	CD74hi Neu	NR4A1	8.28104	4.1896944	1.221040747128632e-16	7.331351497303508e-15	59.22055932932555
913	VEGFAhi Neu	CSTB	12.812658	1.6842973	1.3927993786896333e-37	1.1052108034617085e-35	58.87723181108598
914	PDE4Bhi_IL1R2lo Neu	BTG2	14.80207	1.2690672	1.4204309524419994e-49	6.062168964868004e-47	58.65294936055811
915	CD74hi Neu	FAM26F	5.8188825	8.660612	5.924231030020206e-09	1.7291965285591324e-07	58.56440704395922
916	CCL3hi_IFIT3lo Neu	NFKBIA	16.124052	1.0484914	1.728890506474254e-58	2.5514869147415834e-56	58.288996782939314
917	CD74hi Neu	NAP1L1	9.294698	3.2380857	1.4762468359226912e-20	1.0842518040025681e-18	58.17178899273277
918	CD74hi Neu	ATP1B3	8.441147	3.9429955	3.142396844529316e-17	1.9459446498808794e-15	58.004893015960604
919	CXCR1hi Neu	DOCK5	14.49887	1.2921394	1.2316090198194414e-47	1.3600236385992168e-45	57.97371285358823
920	CD74hi Neu	THBS1	6.5280824	6.7393856	6.661709162573532e-11	2.5046440330047296e-09	57.96716731419177
921	CCL3hi_IFIT3hi Neu	NINJ1	14.988036	1.2022018	8.791387666940066e-51	7.627736409266515e-49	57.847072610721355
922	CCL3hi_IFIT3hi Neu	SP100	14.610309	1.263566	2.4142125836557017e-48	1.9959597334296956e-46	57.74477520534807
923	CCL3hi_IFIT3hi Neu	PML	11.132283	2.1903474	8.736871951470449e-29	4.676743897819317e-27	57.67197147459345
924	CCL3hi_IFIT3hi Neu	GBP3	10.342296	2.5401888	4.535406174165362e-25	2.100252167045315e-23	57.60571185265777
925	PDE4Bhi_IL1R2hi Neu	IL1RAP	13.5557	1.460017	7.330875836870209e-42	8.51190149558952e-40	57.04282403587259
926	CXCR1hi Neu	YPEL3	15.7600765	1.0727683	5.856224593437367e-56	7.771062399577265e-54	56.97421068291026
927	CCL3hi_IFIT3hi Neu	CCL2	10.266501	2.5497816	9.975706851376401e-25	4.565982228698109e-23	56.963307715780616
928	PDE4Bhi_IL1R2hi Neu	ETF1	12.716183	1.6593257	4.807768583912938e-37	4.866632930036488e-35	56.93606408591472
929	CD74hi Neu	RAN	8.958479	3.413793	3.2918831678585315e-19	2.2309925795559687e-17	56.84478198643533
930	CD74hi Neu	NDUFS5	8.978937	3.3938823	2.733938090761973e-19	1.8608455341044103e-17	56.78063357900842
931	CD74hi Neu	COMMD6	10.593926	2.4130802	3.1796859931322464e-26	3.0803939581319822e-24	56.73487906475457
933	CXCR2hi_IFIT3hi Neu	MME	13.464191	1.4725453	2.5408460675592077e-41	3.6809633259474725e-39	56.59586146621684
934	S100A12hi Neu	ASPH	12.672736	1.6391946	8.374207142349965e-37	3.434729999606449e-35	56.493379005026846
935	CCL3hi_IFIT3hi Neu	ZFP36L1	15.820496	1.0516868	2.247158627026091e-56	2.0873459929040588e-54	56.45497199824685
936	CCL3hi_IFIT3hi Neu	DDX60	11.519039	1.9984502	1.0578376526422257e-30	6.14129204885051e-29	56.379756815787836
937	CXCR1hi Neu	ROCK1	14.57141	1.2438614	4.2698259909883684e-48	4.748226917161784e-46	56.3761146938763
938	S100A12hi Neu	DGKH	9.681248	2.8206213	3.622687088724444e-22	1.0439024054388265e-20	56.35979253543369
939	PDE4Bhi_IL1R2hi Neu	TNFRSF1B	14.621705	1.2363627	2.0421994594453558e-48	2.828804531938738e-46	56.31433897474982
940	CXCR2hi_IFIT3hi Neu	ABTB1	13.418836	1.4711118	4.690263132025593e-41	6.733085919801467e-39	56.15496360600316
941	VEGFAhi Neu	ETS2	13.49456	1.4425136	1.683564453288794e-41	1.4527413268788714e-39	56.02407100498599
942	CXCR2hi_IFIT3hi Neu	LRP10	13.407087	1.4675443	5.495481518166801e-41	7.817941320123599e-39	55.923575686812164
943	CD74hi Neu	EDF1	9.742404	2.8249633	1.987952472844949e-22	1.6349873697236764e-20	55.896096267873546
944	CD74hi Neu	PSAP	11.530893	1.9893904	9.218259813817063e-31	9.970242515067482e-29	55.70550527429335
945	CXCR2hi_IFIT3hi Neu	SP110	13.96142	1.3459759	2.68039942135166e-44	4.1907116101548576e-42	55.693402452545634
946	CCL3hi_IFIT3lo Neu	TANK	14.188668	1.2962524	1.0768425867780013e-45	1.2595867620601052e-43	55.60893100870759
947	CXCR2hi_IFIT3hi Neu	PTEN	13.963399	1.3428906	2.6069727355573722e-44	4.116670646718646e-42	55.576137825777074
948	CXCR1hi Neu	JUND	15.832416	1.0364529	1.8594439512185783e-56	2.5096136268113309e-54	55.554282341216165
949	CD74hi Neu	LGALS2	7.0046406	5.5740976	2.476208453753279e-12	1.0831525676791698e-10	55.547612929215994
950	CD74hi Neu	NDUFA4	9.535518	2.9309127	1.491396912476718e-21	1.1601304751192047e-19	55.49827802354845
951	CXCR2hi_IFIT3hi Neu	LAMTOR4	13.925907	1.347709	4.4090622203326623e-44	6.825833482477752e-42	55.479576420907506
952	PDE4Bhi_IL1R2lo Neu	IER2	15.507196	1.088808	3.1012852376919817e-54	1.3992112910969737e-51	55.370366068044284
954	CD74hi Neu	C9orf142	3.3653343	27.402225	0.0007645099079725047	0.009596483272491114	55.294618966995586
955	PDE4Bhi_IL1R2lo Neu	CCL4L2	12.958993	1.5691946	2.089725504822085e-38	5.842237568999552e-36	55.288092062680306
957	CXCR1hi Neu	NABP1	15.861751	1.0232412	1.1659715072973273e-56	1.5872289717010426e-54	55.049720085052854
958	S100A12hi Neu	JAK1	14.515849	1.2134638	9.615986289385891e-48	4.882509308543171e-46	54.98369059304069
959	S100A12hi Neu	TLE4	13.440982	1.4160286	3.4779160919174245e-41	1.547035859365297e-39	54.9567781716229
960	S100A12hi Neu	LTB4R	11.566172	1.9143006	6.1150917759707765e-31	2.2147572072099664e-29	54.85365827541011
961	S100A12hi Neu	CXCR1	14.133441	1.2766693	2.3631085933490503e-45	1.1342202977986279e-43	54.826947836471575
962	S100A12hi Neu	PFKFB2	10.384037	2.3748562	2.931113357481514e-25	9.388480938740485e-24	54.68677552678965
963	S100A12hi Neu	FOXO3	14.031065	1.2860826	1.0062855724546011e-44	4.7575615193504805e-43	54.43038056772562
965	PDE4Bhi_IL1R2hi Neu	FFAR2	13.776308	1.3375685	3.539135207861136e-43	4.201991283258286e-41	54.006395402081054
966	S100A12hi Neu	MSL1	13.852535	1.3055986	1.2279940878165988e-43	5.720134112304398e-42	53.84627339561276
967	CCL3hi_IFIT3hi Neu	ZCCHC2	12.144519	1.7120934	6.13423773101302e-34	3.813612126394748e-32	53.791684912993695
968	PDE4Bhi_IL1R2lo Neu	EHD1	12.75869	1.5752972	2.7885045693460433e-37	7.338879275757228e-35	53.771779132561974
969	VEGFAhi Neu	ATP6V1C1	11.649569	1.8637315	2.3062260611245554e-31	1.5496857757965044e-29	53.69365052329088
970	CCL3hi_IFIT3lo Neu	TFEC	10.86447	2.1495876	1.7020954893949024e-27	1.1635406871443682e-25	53.59828752180276
971	CXCR1hi Neu	AC016831.5	12.867839	1.5193663	6.828650930307462e-38	5.828714964350548e-36	53.534000003816445
972	CD74hi Neu	CHCHD10	8.035499	4.0342045	9.319918440099043e-16	5.410692356161911e-14	53.52077086287117
973	CD74hi Neu	POLR2L	8.943595	3.2230785	3.767120677388122e-19	2.5421625049844372e-17	53.486332249419604
974	VEGFAhi Neu	CTSD	13.019313	1.4787805	9.502238501899826e-39	7.694864009410265e-37	53.40438210795574
975	CCL3hi_IFIT3lo Neu	NBN	14.147112	1.2507669	1.9458608837449298e-45	2.226600667769289e-43	53.348156038096285
977	CXCR1hi Neu	LRRK2	15.495515	1.0315164	3.719713669084043e-54	4.69903988388049e-52	52.945666041848
978	CD74hi Neu	COX8A	10.443362	2.318182	1.5714388617192507e-25	1.4770589919886124e-23	52.92549078216652
979	S100A12hi Neu	INPP5D	12.455687	1.5871342	1.302254416221741e-35	5.1929039107468456e-34	52.82711206713361
980	CD74hi Neu	CD36	6.3201637	6.5594025	2.6128627925772747e-10	9.088043250569988e-09	52.74762918424261
981	PDE4Bhi_IL1R2lo Neu	GK	13.7257	1.3298249	7.1237822453127806e-43	2.499814343016314e-40	52.66384932778587
982	CD74hi Neu	HINT1	10.008126	2.5161114	1.4038670395886076e-23	1.2180474957221813e-21	52.622798125566
983	CD74hi Neu	XIST	8.59101	3.44256	8.620792081410548e-18	5.467105532431885e-16	52.54118503945869
984	CD74hi Neu	CD99	7.247058	4.909309	4.2592154309643447e-13	1.9898600849218333e-11	52.53538585342763
985	S100A12hi Neu	ZNF354A	9.440321	2.7619696	3.716392804246051e-21	1.0350186732248571e-19	52.43613532807387
986	CXCR1hi Neu	ITGB2	14.859068	1.1118933	6.076448415920064e-50	7.16068633849207e-48	52.420259874986364
987	S100A12hi Neu	OSBPL8	13.748007	1.2893533	5.235213752431391e-43	2.4172298352235116e-41	52.36925106974101
988	PDE4Bhi_IL1R2lo Neu	IER3	13.887695	1.2911226	7.521697434217798e-44	2.7622121903193776e-41	52.366307870943054
989	CXCR2hi_IFIT3hi Neu	S100A4	13.838725	1.2855406	1.4882211990021468e-43	2.2596635532156633e-41	52.252026163146226
990	PDE4Bhi_IL1R2lo Neu	GBP5	13.1869335	1.4236318	1.0434409159000488e-39	3.1686491351880134e-37	51.96131576533263
991	CXCR1hi Neu	RSBN1L	12.600811	1.5380931	2.0898573599651965e-36	1.7187988318338758e-34	51.93336703817163
992	CCL3hi_IFIT3hi Neu	ETV7	9.921007	2.4929957	3.373336667985635e-23	1.4879429978815968e-21	51.922653623116425
993	CXCR2hi_IFIT3hi Neu	IGKC	12.952679	1.4607807	2.2689489289869863e-38	2.9857477114694585e-36	51.89415820155173
994	PDE4Bhi_IL1R2hi Neu	GPR65	12.833112	1.4848111	1.0697997197771137e-37	1.1337723070470069e-35	51.88742678732646
996	CXCR2hi_IFIT3hi Neu	STK17B	13.198567	1.4035217	8.941935298623988e-40	1.238614914917293e-37	51.79986319140915
997	CXCR1hi Neu	ADGRE5	14.175083	1.2058724	1.3068765802940052e-45	1.4038699373756895e-43	51.67485649564589
998	S100A12hi Neu	SULT1A1	10.176268	2.3329656	2.5308396928206247e-24	7.820839449966826e-23	51.57427968875613
999	CD74hi Neu	CALR	8.664425	3.3191156	4.5379758641264415e-18	2.912974669529294e-16	51.56466299012743
1000	S100A12hi Neu	PPP1R12A	13.574999	1.3023636	5.634445194233122e-42	2.55671046155561e-40	51.563595741326054
1001	S100A12hi Neu	STXBP5	10.893803	2.0304978	1.2337835703491005e-27	4.14525028923035e-26	51.53900707444532
1002	CXCR2hi_IFIT3hi Neu	OAZ1	14.472693	1.1575279	1.8027198887093639e-47	3.0283776343201665e-45	51.53174251432989
1003	VEGFAhi Neu	CDKN1A	11.424151	1.8570529	3.167350175403273e-30	2.0414541477466567e-28	51.42190752761407
1004	CXCR1hi Neu	PREX1	14.145081	1.2041376	2.00286538404365e-45	2.1084831519622185e-43	51.387810630150085
1005	CCL3hi_IFIT3hi Neu	USP18	7.6176143	4.2348566	2.5840711644908423e-14	8.064242640014801e-13	51.213969079195444
1006	PDE4Bhi_IL1R2lo Neu	GBP2	13.352678	1.3667064	1.1426517369059127e-40	3.68237011785332e-38	51.16111213369343
1007	CXCR1hi Neu	TUT7	13.28065	1.3606151	2.9977877722868644e-40	2.7363044342301664e-38	51.108562582938646
1008	CXCR1hi Neu	LAMTOR4	14.789485	1.091462	1.7125958470487687e-49	1.973985475966942e-47	50.97635805065819
1009	VEGFAhi Neu	SGK1	13.116776	1.3885653	2.639232499566455e-39	2.181995832494968e-37	50.90639537887944
1010	CD74hi Neu	ATP5B	5.1533923	9.702378	2.558157975802974e-07	5.9318461961681004e-06	50.71248892699445
1013	CXCR1hi Neu	BOD1L1	14.845733	1.0743387	7.41404526965266e-50	8.67223621133964e-48	50.560385857243624
1014	CD74hi Neu	RP11-1143G9.4	4.709493	11.729715	2.4833379456875992e-06	4.976445368065086e-05	50.473912422971
1016	S100A12hi Neu	PRKDC	13.239881	1.3322707	5.163066041212036e-40	2.2460048445393736e-38	50.15811399681507
1017	CXCR2hi_IFIT3hi Neu	ROCK1	13.013844	1.3983471	1.0207655514056845e-38	1.3545301531300138e-36	50.15621069702515
1018	S100A12hi Neu	LPGAT1	12.073894	1.6028903	1.4510295131128251e-33	5.561458019797238e-32	50.098032452989955
1019	VEGFAhi Neu	SLC43A3	9.2952	2.7563236	1.469287512862173e-20	6.686316748013422e-19	50.09566570857646
1020	CD74hi Neu	HCST	10.021062	2.3879373	1.2317238454995096e-23	1.0745939913968374e-21	50.07207376729661
1022	CXCR1hi Neu	MSL1	13.111038	1.3572437	2.8467309703708794e-39	2.497373819618142e-37	49.67853327982791
1023	PDE4Bhi_IL1R2hi Neu	S100A9	14.702668	1.0779799	6.196875331436192e-49	8.780398506973896e-47	49.647966954490236
1024	S100A12hi Neu	DYSF	10.661372	2.041346	1.5430400991955173e-26	5.065726862036677e-25	49.595234119732986
1025	CD74hi Neu	EEF1D	10.703196	2.0598567	9.83275838912264e-27	9.704317982664725e-25	49.46340987012852
1027	PDE4Bhi_IL1R2hi Neu	TREM1	14.533249	1.0975008	7.459678362240897e-48	1.0154808708460863e-45	49.380213801451866
1028	CCL3hi_IFIT3hi Neu	CTSC	12.937495	1.3789705	2.7649878912174984e-38	1.865894179069039e-36	49.26939294059918
1029	VEGFAhi Neu	RANBP2	10.725007	2.0101361	7.768106582110511e-27	4.460588037749348e-25	48.94803663478776
1030	VEGFAhi Neu	NFKBIZ	13.648	1.2312404	2.0749653872620544e-42	1.8304904150980504e-40	48.92633200799094
1031	S100A12hi Neu	TRAPPC1	11.95684	1.5917628	5.97944290334603e-33	2.2643017478833853e-31	48.779675004075564
1032	S100A12hi Neu	G6PD	10.384249	2.116876	2.9246370474845836e-25	9.386777157892085e-24	48.74632454094304
1033	CXCR1hi Neu	LRRFIP1	14.947492	1.0211446	1.6172649238740558e-50	1.9201677002176856e-48	48.72561190789969
1034	CD74hi Neu	HMGN3	7.202352	4.6029396	5.918263347966764e-13	2.7246442136368276e-11	48.628630944718736
1036	CCL3hi_IFIT3hi Neu	PLEK	14.9165125	1.0196999	2.5737664017422195e-50	2.220893183055267e-48	48.592242452632796
1037	S100A12hi Neu	LEPROTL1	12.046002	1.5611186	2.035870073949833e-33	7.784122115675984e-32	48.564511339451066
1038	S100A12hi Neu	FGD4	13.078563	1.3212922	4.366180445641351e-39	1.8684649164531862e-37	48.529099058410154
1039	CD74hi Neu	HLA-DQB1	9.481448	2.578928	2.507772691425393e-21	1.913055003396057e-19	48.27307705657979
1040	VEGFAhi Neu	HNRNPC	13.55886	1.2308959	7.021901553971025e-42	6.126124167887097e-40	48.266891325853095
1041	VEGFAhi Neu	RAB20	10.261707	2.1647444	1.048364288988167e-24	5.555275331346357e-23	48.177023439076144
1045	S100A12hi Neu	ERGIC1	13.483123	1.2245578	1.9660508189752649e-41	8.794874924203514e-40	47.82604653096792
1046	VEGFAhi Neu	FLOT1	13.220294	1.2832594	6.700187424203336e-40	5.598024318285443e-38	47.8039342300438
1047	PDE4Bhi_IL1R2lo Neu	SOCS3	12.085964	1.5641036	1.2529212089845692e-33	2.9095410016287253e-31	47.761742161088776
1048	CXCR2hi_IFIT3hi Neu	ERGIC1	12.294098	1.4866337	9.743850889880007e-35	1.1927530961402728e-32	47.45847444106985
1049	S100A12hi Neu	CAPZB	14.077817	1.1134748	5.1991140423409255e-45	2.480338665939745e-43	47.44014031652062
1050	CCL3hi_IFIT3hi Neu	SKIL	13.149868	1.283702	1.7047084710248895e-39	1.185861298059649e-37	47.40193712641996
1051	CD74hi Neu	HSPD1	8.010174	3.5934408	1.1454614228086653e-15	6.577447755480594e-14	47.36852995537679
1052	CD74hi Neu	DUSP2	9.289769	2.6348786	1.546227028148187e-20	1.1303921759948158e-18	47.28756310595273
1053	VEGFAhi Neu	ZNF316	7.945096	3.5874343	1.9404075345203654e-15	6.778976853453781e-14	47.24233330819883
1054	S100A12hi Neu	AL031777.3	9.424532	2.493565	4.320275334346761e-21	1.1968678562222755e-19	47.183123280649625
1055	VEGFAhi Neu	MAP3K8	11.395046	1.7103901	4.4259638552988e-30	2.8181610983477153e-28	47.1213054740451
1056	S100A12hi Neu	ELOB	13.741445	1.1601536	5.732059011193097e-43	2.638919645648694e-41	47.07737962773379
1057	PDE4Bhi_IL1R2lo Neu	NFKBIZ	13.252932	1.2755593	4.339157669665743e-40	1.3703927752338349e-37	47.02114033713091
1058	PDE4Bhi_IL1R2hi Neu	SLC2A3	13.685018	1.1797276	1.2477740516833224e-42	1.4704179141889064e-40	46.991567664940376
1059	CXCR2hi_IFIT3hi Neu	MBNL1	12.696793	1.3761219	6.160298405402249e-37	7.908721310545277e-35	46.92836206156105
1061	S100A12hi Neu	ZFP36L2	14.201062	1.081646	9.023372013970247e-46	4.357433256042941e-44	46.901001130432356
1063	CD74hi Neu	LSM7	7.9194784	3.6214705	2.3850877104232616e-15	1.3261591561723143e-13	46.63513935046271
1064	PDE4Bhi_IL1R2hi Neu	FOSL2	12.115276	1.4987205	8.76680657191093e-34	8.002118068037313e-32	46.605405048480314
1065	CD74hi Neu	EIF3L	7.8649516	3.661759	3.692401013152116e-15	2.0175330241759537e-13	46.48668595979842
1066	CXCR2hi_IFIT3hi Neu	TUBA4A	12.182215	1.4825821	3.866396808798126e-34	4.6253236369493334e-32	46.456499148278205
1067	VEGFAhi Neu	TNIP1	12.217656	1.4617627	2.5019342453176937e-34	1.7958201667187138e-32	46.40473340115181
1068	CCL3hi_IFIT3hi Neu	HELB	10.236379	2.0866017	1.3624102591471214e-24	6.164418453350199e-23	46.34364963533349
1069	CD74hi Neu	CRTAP	7.002333	4.65039	2.517341968151586e-12	1.0981035088144116e-10	46.31489437614347
1070	S100A12hi Neu	PTBP3	13.616293	1.1623952	3.204240513377176e-42	1.462374622738121e-40	46.30394617552432
1071	CD74hi Neu	MYEOV2	4.9310837	9.7317505	8.17747146215378e-07	1.7640772111867532e-05	46.259704767740935
1072	CD74hi Neu	ATP6V1F	9.410341	2.5085578	4.9453003165687864e-21	3.7010065070586594e-19	46.23693494582181
1074	S100A12hi Neu	CCND3	11.494912	1.6309408	1.3992350106451778e-30	4.998941188483711e-29	46.1574543678254
1075	CCL3hi_IFIT3hi Neu	HIVEP2	11.069073	1.7724012	1.7722500568659046e-28	9.359732658183779e-27	46.13336426121891
1076	CD74hi Neu	HSP90AA1	10.51851	1.9889814	7.098744569197524e-26	6.752787680252898e-24	46.085726368406426
1077	CXCR2hi_IFIT3hi Neu	ZFP36L2	12.772227	1.3270807	2.3435183690635786e-37	3.033319554580571e-35	45.80828112345779
1078	CCL3hi_IFIT3lo Neu	CLIC4	10.3745365	2.0138922	3.2377831094449405e-25	2.0699527563257107e-23	45.683209752543654
1079	PDE4Bhi_IL1R2lo Neu	PPIF	12.567121	1.380142	3.2017328810273875e-36	8.025168876873568e-34	45.67655192163868
1080	S100A12hi Neu	IRAK3	14.2744665	1.0406377	3.156938551373945e-46	1.533883589684491e-44	45.59471760541693
1081	CXCR2hi_IFIT3hi Neu	ARHGDIB	13.053217	1.2620678	6.091961539563077e-39	8.152386836545808e-37	45.5464052360386
1082	PDE4Bhi_IL1R2hi Neu	S100A8	13.910061	1.1056465	5.50329022570444e-44	6.78925437141397e-42	45.51745145954792
1083	CXCR2hi_IFIT3hi Neu	UBC	13.666058	1.1488367	1.6193311375072572e-42	2.435319808797819e-40	45.509379543181794
1084	CCL3hi_IFIT3hi Neu	BHLHE40	12.533594	1.3580929	4.889580610522611e-36	3.1259662923385644e-34	45.502924086308106
1085	CCL3hi_IFIT3hi Neu	ICAM1	13.546922	1.1571933	8.262329074061732e-42	6.012462599470453e-40	45.38621791832536
1086	CD74hi Neu	ERP29	8.293428	3.200865	1.1003010543812374e-16	6.6316236449366864e-15	45.38308113994479
1087	CXCR1hi Neu	TKT	13.731976	1.127851	6.532722055161507e-43	6.529000884370593e-41	45.32286568011097
1088	S100A12hi Neu	AC084871.2	12.694466	1.308141	6.346157954584019e-37	2.6096921942926107e-35	45.239977236082986
1089	CD74hi Neu	GABARAP	9.078	2.6423464	1.1058831417867007e-19	7.659210829804294e-18	45.225914421014984
1090	PDE4Bhi_IL1R2hi Neu	METTL9	11.115517	1.7340913	1.0543832372843243e-28	8.451657715714093e-27	45.21306274307411
1092	S100A12hi Neu	LINC00937	10.303064	1.9896615	6.825158947568312e-25	2.146933962969148e-23	45.10200661835821
1093	CXCR2hi_IFIT3hi Neu	PLCG2	13.101211	1.2402165	3.2404720431089596e-39	4.411232244201171e-37	45.088616415475514
1094	PDE4Bhi_IL1R2hi Neu	DSE	11.734055	1.547151	8.52739471654852e-32	7.358256282459981e-30	45.073497442957766
1096	CD74hi Neu	ATP5I	4.9288664	9.460208	8.270815517799966e-07	1.78177964313205e-05	44.927908761443426
1097	PDE4Bhi_IL1R2lo Neu	IFIT2	12.864884	1.2936324	7.094809585485536e-38	1.9316230718000362e-35	44.90725512748486
1098	S100A12hi Neu	RBL2	10.0538845	2.076038	8.83160581408257e-24	2.6716453526853994e-22	44.786824470854114
1099	S100A12hi Neu	CXCR2	14.320579	1.0143826	1.6276160124388544e-46	8.03177639138186e-45	44.729391882139815
1100	CCL3hi_IFIT3hi Neu	BIRC3	11.144383	1.6933768	7.627085122356477e-29	4.09657486963031e-27	44.68411372257047
1101	S100A12hi Neu	KIF1B	10.367031	1.9371172	3.5023824179569512e-25	1.1195571004444982e-23	44.45868770350488
1102	S100A12hi Neu	ATP5IF1	10.726048	1.8073151	7.681133773652547e-27	2.5375059292834177e-25	44.45198677807101
1103	CD74hi Neu	POLE4	6.966326	4.509762	3.2532426893166146e-12	1.403605336256794e-10	44.43357817721077
1104	CCL3hi_IFIT3hi Neu	ATP6V1G1	13.707994	1.1043661	9.093643150006675e-43	6.710173784194177e-41	44.36599190960353
1105	PDE4Bhi_IL1R2lo Neu	CCL4	11.959858	1.4841607	5.7660745495199846e-33	1.282423707203804e-30	44.36448369215346
1106	PDE4Bhi_IL1R2hi Neu	EML4	11.668798	1.5376959	1.8400409646563749e-31	1.5791351561352617e-29	44.28807211183738
1107	CXCR2hi_IFIT3hi Neu	PRKDC	11.636608	1.5503093	2.6848273875165918e-31	2.884089066413231e-29	44.24581399577596
1108	VEGFAhi Neu	GPCPD1	11.418413	1.5992996	3.383547943198292e-30	2.171935185814806e-28	44.241668368289375
1109	CXCR2hi_IFIT3hi Neu	IQGAP1	13.18989	1.1994092	1.0033105140677258e-39	1.3776762024037789e-37	44.21124773222417
1110	CCL3hi_IFIT3hi Neu	NT5C3A	10.520127	1.8800944	6.977951976831377e-26	3.380025756630193e-24	44.12784626265534
1113	CD74hi Neu	NPC2	9.922781	2.1417487	3.3139294024873024e-23	2.8440358257976625e-21	44.004507186437316
1114	VEGFAhi Neu	PTAFR	12.512058	1.318231	6.414027351420981e-36	4.823043138394701e-34	43.919078435297386
1115	CD74hi Neu	SYNGR2	7.9447937	3.3860836	1.945138717782734e-15	1.0969887675895412e-13	43.88295889282917
1116	CXCR2hi_IFIT3hi Neu	SSH2	11.929999	1.4586877	8.257413759342432e-33	9.24771777828201e-31	43.81017484972861
1119	CCL3hi_IFIT3lo Neu	LYSMD2	11.308959	1.6113167	1.1848710499113966e-29	8.622257488087956e-28	43.609285360249835
1120	CXCR2hi_IFIT3hi Neu	ICAM3	12.275109	1.3699859	1.232258298389882e-34	1.496814676144202e-32	43.59957227666474
1121	CD74hi Neu	UQCRQ	9.206732	2.4695504	3.362065803081404e-20	2.4022796876225544e-18	43.51193760460239
1122	S100A12hi Neu	VCL	8.84243	2.613728	9.365883839686576e-19	2.3777599953776645e-17	43.45017589552981
1123	CCL3hi_IFIT3hi Neu	GK	13.822371	1.0620159	1.8681531882023342e-43	1.4114835882728738e-41	43.38369342108922
1124	S100A12hi Neu	MANSC1	9.385291	2.3115437	6.274302042248023e-21	1.7230870182458873e-19	43.37309591416066
1125	VEGFAhi Neu	PI3	9.675163	2.1893666	3.8447772957474402e-22	1.862358229360363e-20	43.19606418790747
1126	CD74hi Neu	EIF3H	8.538872	2.8627825	1.355392390518573e-17	8.527092126963661e-16	43.13983898813181
1127	CD74hi Neu	SAT2	7.52235	3.7181664	5.380045517135884e-14	2.68000942464015e-12	43.026114152219876
1128	CD74hi Neu	YBX3	7.5890765	3.6463623	3.2219363105456114e-14	1.6306921884559537e-12	42.98196243444611
1129	CD74hi Neu	SHFM1	5.0362144	8.633547	4.7482866924568e-07	1.0650595903492234e-05	42.93140023520873
1130	CCL3hi_IFIT3lo Neu	TPI1	12.883007	1.2147905	5.610644243414427e-38	5.151028095799839e-36	42.867654740682696
1131	CD74hi Neu	C14orf166	4.7070155	9.951041	2.5137007517724644e-06	5.030906029307856e-05	42.77309579563189
1132	S100A12hi Neu	CARS2	9.813567	2.077374	9.84266925737381e-23	2.8889514915091046e-21	42.66772380414923
1133	PDE4Bhi_IL1R2lo Neu	ZFP36L1	13.387837	1.1305103	7.122419495868392e-41	2.3431276304012037e-38	42.541334411372816
1134	CCL3hi_IFIT3hi Neu	N4BP1	13.2386265	1.1358021	5.2499920240994684e-40	3.7176064597558163e-38	42.51277527968155
1135	CXCR2hi_IFIT3hi Neu	ENTPD1	11.475697	1.5324188	1.7476395475569114e-30	1.8155905325967886e-28	42.510803792184966
1136	CXCR2hi_IFIT3hi Neu	GIMAP4	11.46744	1.5290375	1.9226425635732357e-30	1.9843430536852918e-28	42.3579821442832
1137	PDE4Bhi_IL1R2hi Neu	PTPRE	12.90409	1.1972599	4.26827121919032e-38	4.6164569056324885e-36	42.30600623392821
1138	CD74hi Neu	HSPE1	8.221944	3.0182838	2.0023092773597668e-16	1.1931496527844559e-14	42.02448678039159
1139	CD74hi Neu	RSL1D1	6.7725825	4.5215125	1.2650360282483212e-11	5.148501010842588e-10	41.9972514341332
1140	S100A12hi Neu	HSDL2	10.446422	1.8009503	1.5215791634915358e-25	4.9236181497325494e-24	41.9760372053924
1141	CXCR2hi_IFIT3hi Neu	IFITM1	12.053153	1.367372	1.866693350129184e-33	2.1360112095572423e-31	41.93784246893224
1143	CXCR2hi_IFIT3hi Neu	WAS	12.123657	1.34453	7.914691751903059e-34	9.189771871639794e-32	41.72976746799554
1146	VEGFAhi Neu	WTAP	11.844663	1.3977703	2.2933944438548522e-32	1.574564854909216e-30	41.65752340495989
1147	CD74hi Neu	PABPC1	10.416727	1.8305004	2.079869551851028e-25	1.94338580433607e-23	41.573300976663674
1148	S100A12hi Neu	TSEN34	12.114714	1.3178202	8.827227523584339e-34	3.4164399466892227e-32	41.467091808620616
1149	CD74hi Neu	EZR	7.371723	3.7379937	1.684367535953581e-13	8.183953156997845e-12	41.44327414398961
1150	PDE4Bhi_IL1R2hi Neu	MCOLN1	10.31386	1.8509288	6.100118826905369e-25	4.378498927075576e-23	41.38431465822885
1151	CD74hi Neu	AP1S2	9.096807	2.403513	9.302657642034693e-20	6.499923310857072e-18	41.3093977166166
1152	CCL3hi_IFIT3hi Neu	MLLT6	10.3911495	1.8019134	2.7205458916231727e-25	1.2747816075555346e-23	41.25402159554334
1154	CXCR2hi_IFIT3hi Neu	XPO6	12.128036	1.3272754	7.502779920454846e-34	8.776029461029813e-32	41.220796330449026
1156	VEGFAhi Neu	CD48	9.878686	2.001289	5.1503660023871547e-23	2.5818866521808117e-21	41.202661420928926
1157	CD74hi Neu	RNH1	7.849197	3.2550912	4.187100676250923e-15	2.272113635006128e-13	41.155973165467756
1158	CD74hi Neu	SEP15	4.372771	11.205185	1.2267937982214924e-05	0.00021914367497415823	41.00280895609862
1159	CXCR2hi_IFIT3hi Neu	RSBN1L	11.023541	1.6044407	2.9424926819516937e-28	2.9040563712936995e-26	40.972593787144305
1160	PDE4Bhi_IL1R2lo Neu	KCNJ2	10.9452715	1.645504	7.00076021182754e-28	1.3160595774401032e-25	40.94133155063124
1161	S100A12hi Neu	C19orf38	9.275353	2.234472	1.770317356425773e-20	4.793840152569797e-19	40.934000335742624
1162	PDE4Bhi_IL1R2hi Neu	CYTOR	10.563779	1.7421408	4.3864053072989436e-26	3.314149579308977e-24	40.90481701798608
1163	CD74hi Neu	BLVRB	7.5090637	3.543404	5.955179815861665e-14	2.9571774991280364e-12	40.8523403417357
1164	CD74hi Neu	CHCHD2	9.861063	2.0107405	6.139587030137285e-23	5.184503678764592e-21	40.78846019020388
1165	CXCR1hi Neu	HIST1H2AC	13.027947	1.1266409	8.486011279628152e-39	7.322546673038696e-37	40.711550132305796
1166	PDE4Bhi_IL1R2lo Neu	DDX21	10.837663	1.6689314	2.2822808917933517e-27	4.142470984173427e-25	40.69312042698545
1167	CD74hi Neu	PPA1	7.733742	3.3161192	1.0443026261079784e-14	5.515245073201033e-13	40.650432204636175
1168	CD74hi Neu	C20orf24	4.814507	9.006191	1.4756370118455894e-06	3.066024217638645e-05	40.6487635273776
1169	PDE4Bhi_IL1R2hi Neu	EIF4A3	10.447819	1.7671837	1.499338513390283e-25	1.1115518528143643e-23	40.56405795060586
1170	PDE4Bhi_IL1R2lo Neu	FPR2	12.657563	1.2068976	1.0160381140809468e-36	2.5877835257181014e-34	40.53615720609424
1172	CD74hi Neu	RBM3	8.847648	2.4935744	8.938342835340665e-19	5.905664088404371e-17	40.46754850191329
1173	CXCR2hi_IFIT3hi Neu	HCLS1	12.847074	1.1573608	8.932571599595427e-38	1.1657375052000941e-35	40.430546606572754
1174	S100A12hi Neu	EIF4G2	11.985086	1.3123235	4.254024122626909e-33	1.6147907432788826e-31	40.408911145353706
1175	CCL3hi_IFIT3lo Neu	GRINA	12.501554	1.2167088	7.320624466479914e-36	6.2826076603361046e-34	40.39699462585437
1176	VEGFAhi Neu	LIMS1	10.638204	1.6855422	1.9790772803855893e-26	1.1121569158209552e-24	40.375198565107574
1177	CXCR2hi_IFIT3hi Neu	GCA	13.467036	1.0500795	2.444828878005249e-41	3.574656741905638e-39	40.3721591068176
1178	PDE4Bhi_IL1R2hi Neu	MAFF	11.834456	1.3614893	2.5901551569978935e-32	2.2849798929694825e-30	40.356064356118225
1180	CCL3hi_IFIT3hi Neu	DNAJA1	13.114998	1.0980783	2.701892032890539e-39	1.8712972408497588e-37	40.33006121792015
1181	CD74hi Neu	PRDX1	8.420301	2.7533727	3.7551570857103804e-17	2.3073029393172225e-15	40.30082770336603
1183	CD74hi Neu	RBX1	8.422304	2.7483757	3.6915267685288604e-17	2.277066375071845e-15	40.243432166913436
1184	CXCR2hi_IFIT3hi Neu	MYO1F	12.665817	1.1853392	9.14624941357382e-37	1.1647453587882595e-34	40.2230270343675
1185	CXCR2hi_IFIT3hi Neu	RAB11FIP1	12.167957	1.28458	4.604622739099099e-34	5.467037419031118e-32	40.15885823531028
1186	PDE4Bhi_IL1R2lo Neu	CHD1	11.853336	1.366474	2.0679080829563288e-32	4.5353245191615814e-30	40.096982687899974
1187	CXCR2hi_IFIT3hi Neu	IL1R2	12.440539	1.2235144	1.5743677564510942e-35	1.9888672993695384e-33	40.01062792698343
1188	S100A12hi Neu	CACUL1	11.14603	1.5043732	7.487272582324489e-29	2.5702504640757825e-27	40.00132013423471
1189	S100A12hi Neu	BLOC1S1	12.013531	1.2918233	3.0168270350694367e-33	1.150693616202451e-31	39.96777214235384
1190	CXCR1hi Neu	JDP2	10.939106	1.5757878	7.493499104728371e-28	4.7713646920470036e-26	39.9010856118673
1191	CXCR2hi_IFIT3hi Neu	TUT7	11.494942	1.432914	1.3987487249447123e-30	1.4627576897749638e-28	39.88491468870044
1192	PDE4Bhi_IL1R2hi Neu	CISH	9.324093	2.1979942	1.1193724643008157e-20	7.185370156005764e-19	39.879420128695145
1193	VEGFAhi Neu	ARL5B	11.194199	1.4995599	4.3532284936245486e-29	2.6300721797861366e-27	39.858350076475226
1194	CXCR2hi_IFIT3hi Neu	CREB5	11.369531	1.4600354	5.9305803982834804e-30	6.081155523980158e-28	39.736344904142825
1195	CD74hi Neu	NME2	5.4446454	6.765101	5.190868609466841e-08	1.3459606931377815e-06	39.71768867795878
1196	CD74hi Neu	CPVL	6.624281	4.480021	3.4894271643906365e-11	1.3638996126953599e-09	39.716360989627475
1197	PDE4Bhi_IL1R2hi Neu	LMNB1	10.542382	1.6960373	5.508535493862768e-26	4.142156380170808e-24	39.658055873011996
1198	CD74hi Neu	ZNF706	7.59993	3.3469603	2.962915204295976e-14	1.5044178132166481e-12	39.56987845509489
1199	S100A12hi Neu	ATP5MPL	11.80599	1.3217016	3.634853648344663e-32	1.3505405637884842e-30	39.47855722239815
1200	CD74hi Neu	BANF1	6.7945766	4.2126393	1.0863122913001213e-11	4.441664044631885e-10	39.39851680538995
1201	VEGFAhi Neu	TNFSF14	9.799053	1.9389569	1.1364573063459316e-22	5.6080616639089394e-21	39.266178316500046
1202	CD74hi Neu	KLF4	7.444294	3.4683282	9.746435656995654e-14	4.794578363227987e-12	39.25887294188124
1203	S100A12hi Neu	LILRA5	10.221131	1.7552997	1.594686272587269e-24	4.966802944857113e-23	39.15006919233888
1205	VEGFAhi Neu	GRINA	11.992013	1.278433	3.912797443994487e-33	2.746088197249642e-31	39.070554868091385
1206	VEGFAhi Neu	CXCL1	10.20273	1.7763002	1.927758193975133e-24	1.0147076547020442e-22	39.0673408144511
1207	CCL3hi_IFIT3hi Neu	IER5	11.758139	1.3239849	6.413219937319762e-32	3.821553057744014e-30	38.948669036365565
1208	S100A12hi Neu	NQO2	9.384152	2.0724068	6.3424248425909876e-21	1.738771366134623e-19	38.877848466153544
1209	CCL3hi_IFIT3hi Neu	DRAM1	9.620245	1.986338	6.567430445952552e-22	2.8028728154604525e-20	38.837668753390595
1210	CD74hi Neu	EIF3M	7.0552354	3.8376932	1.7230876250720537e-12	7.664584982397971e-11	38.82022929167471
1212	CD74hi Neu	ANXA5	9.436743	2.093398	3.8454816076090795e-21	2.905454548600717e-19	38.80487230463551
1213	S100A12hi Neu	KBTBD7	8.099634	2.7813106	5.512470261655275e-16	1.2453135608268733e-14	38.673348113867426
1214	CXCR2hi_IFIT3hi Neu	JAML	11.657669	1.3499881	2.0970542049727804e-31	2.2837643414293224e-29	38.6654800130896
1215	CXCR2hi_IFIT3hi Neu	TNFSF10	12.152198	1.2372141	5.584383434778227e-34	6.58082080735694e-32	38.578463204965594
1216	CCL3hi_IFIT3hi Neu	PARP9	11.824808	1.2954342	2.9056582346789544e-32	1.7579788959316232e-30	38.54562801586783
1217	S100A12hi Neu	ORAI2	11.403611	1.3803774	4.011274200477286e-30	1.420224908065848e-28	38.44025719758443
1218	PDE4Bhi_IL1R2lo Neu	KDM6B	12.699024	1.1358362	5.9871514434912124e-37	1.5498870236749137e-34	38.402282598327645
1219	CD74hi Neu	HLA-DMB	7.6146164	3.2291648	2.6447596672382192e-14	1.3515663399792465e-12	38.327482639176615
1220	CXCR1hi Neu	FOXO3	12.100385	1.2298527	1.0511707616517788e-33	7.792975350818422e-32	38.25862195132091
1221	S100A12hi Neu	SSH2	12.4248705	1.1528711	1.9153541381270764e-35	7.580290023850793e-34	38.18345409497962
1222	PDE4Bhi_IL1R2hi Neu	NCF2	13.18047	1.0348197	1.1368014238893009e-39	1.2822308060454249e-37	38.176604160423224
1223	CD74hi Neu	UCP2	6.8983245	3.9522693	5.261935961932166e-12	2.2040114263891468e-10	38.1662196218176
1224	S100A12hi Neu	BMX	7.098266	3.58952	1.2633194080288028e-12	2.4180699117797363e-11	38.108250644194776
1225	S100A12hi Neu	CHD7	10.163858	1.7167168	2.8746840065998217e-24	8.866042021136286e-23	37.857502013763465
1226	S100A12hi Neu	CNPY3	11.588972	1.314155	4.687230276979597e-31	1.70543901621624e-29	37.80582580450444
1227	CD74hi Neu	PLAC8	6.4350166	4.5255	1.234597283956108e-10	4.48173004849446e-09	37.78138101592522
1228	CD74hi Neu	NCL	8.401585	2.5896192	4.404938483786146e-17	2.675322446056424e-15	37.737545972254985
1229	VEGFAhi Neu	CLEC4A	11.492248	1.3457419	1.4430735088603096e-30	9.494822407672146e-29	37.71106919838454
1230	S100A12hi Neu	SRPK2	11.064296	1.4277033	1.8692529060191458e-28	6.375242470615191e-27	37.39940548477041
1231	PDE4Bhi_IL1R2hi Neu	ZFP36L1	13.001526	1.0419831	1.1992684403285556e-38	1.3060446856019463e-36	37.39056627600801
1232	CD74hi Neu	UQCRB	9.454921	2.0056376	3.2326525811033665e-21	2.454173889817464e-19	37.325106457989456
1233	S100A12hi Neu	SYTL3	9.921945	1.7757906	3.341818994995017e-23	9.994443892039074e-22	37.292030630539465
1234	CCL3hi_IFIT3hi Neu	NFKB1	11.501666	1.3257995	1.2939292220758717e-30	7.484408917875491e-29	37.28922693418141
1235	VEGFAhi Neu	ENO1	11.042506	1.4418187	2.382927127069542e-28	1.409318436837271e-26	37.272442410505676
1236	S100A12hi Neu	RALBP1	11.886498	1.2280151	1.3911809744021593e-32	5.218085217763539e-31	37.187352497993714
1238	PDE4Bhi_IL1R2hi Neu	ATXN1	10.380514	1.6359549	3.041321224450692e-25	2.2131568412581052e-23	37.06253733614377
1239	S100A12hi Neu	FGD3	10.628534	1.5349112	2.19536420723712e-26	7.192322862340531e-25	37.05756083747869
1240	CD74hi Neu	SEC11A	8.669191	2.3799255	4.351982702578443e-18	2.8049860757720895e-16	37.012766117258934
1241	CXCR1hi Neu	MDM2	11.155726	1.4023417	6.714234860078969e-29	4.3275299051227345e-27	36.97100052581987
1242	CD74hi Neu	SERBP1	8.187068	2.6775477	2.6766732704840815e-16	1.5830467271241247e-14	36.95151371767454
1244	CXCR2hi_IFIT3hi Neu	RNASET2	11.838169	1.2492965	2.478023122367048e-32	2.755666417274511e-30	36.92892275416722
1245	CCL3hi_IFIT3hi Neu	GNB4	9.410232	1.9747573	4.9504345783391865e-21	2.0463956132605783e-19	36.906259981320595
1246	S100A12hi Neu	SNRK	11.833515	1.2291818	2.6193938068842725e-32	9.778450970333227e-31	36.887412857032636
1247	CXCR1hi Neu	ABHD2	10.521704	1.5706801	6.862138274921219e-26	4.167693288433883e-24	36.722665449557425
1248	CD74hi Neu	LY86	6.091212	4.9351006	1.1205913250894327e-09	3.633523124124688e-08	36.71552977252746
1249	S100A12hi Neu	HAL	9.714679	1.8222015	2.6107026511871807e-22	7.564331296311333e-21	36.66493430807807
1250	CD74hi Neu	CUTA	6.580455	4.187997	4.690117592737241e-11	1.7979384419123392e-09	36.6249756390914
1251	CXCR2hi_IFIT3hi Neu	GNAI2	12.373698	1.1321108	3.627266812248831e-35	4.510092144269393e-33	36.619047130281146
1252	S100A12hi Neu	CNN2	12.08498	1.1666677	1.2680059955411207e-33	4.8717962714330505e-32	36.531061711746226
1254	S100A12hi Neu	TNRC6B	11.520906	1.281755	1.0351603764119522e-30	3.7320131287491184e-29	36.43780315408445
1256	CXCR2hi_IFIT3hi Neu	IL18R1	10.709544	1.5058565	9.181279595722985e-27	8.52832859388598e-25	36.24466534398022
1257	CCL3hi_IFIT3hi Neu	SQOR	11.087624	1.3874156	1.4406359554281017e-28	7.633920259115823e-27	36.235484623045586
1258	CD74hi Neu	GRN	9.03956	2.1290119	1.5730381473304246e-19	1.0847094054364512e-17	36.11801911998887
1259	S100A12hi Neu	SLC40A1	9.183997	2.0091107	4.153791860984643e-20	1.1136252508796009e-18	36.07008844023706
1260	PDE4Bhi_IL1R2hi Neu	YWHAZ	12.658937	1.0605706	9.98413382601536e-37	9.978446661177756e-35	36.06039413813926
1261	CCL3hi_IFIT3hi Neu	CD83	11.399771	1.3054531	4.192199713093793e-30	2.3898565223633244e-28	36.05873907564314
1262	VEGFAhi Neu	IL1A	8.665775	2.2880912	4.484506399434551e-18	1.7748080339215788e-16	36.039377833999765
1263	PDE4Bhi_IL1R2hi Neu	EGR1	12.054357	1.165956	1.8396352031225852e-33	1.6505499711652694e-31	35.89089116447469
1264	S100A12hi Neu	MSRB2	10.003865	1.6789913	1.46562099763146e-23	4.408308794971121e-22	35.85608188186744
1265	S100A12hi Neu	HIPK2	7.922986	2.6886592	2.3187368235239833e-15	5.128175515443589e-14	35.732380451012396
1267	CD74hi Neu	PGLS	8.228622	2.544022	1.8937807138881902e-16	1.1327534565533488e-14	35.47858752282442
1268	CD74hi Neu	ATP5F1	4.2585554	10.262555	2.0575222523543163e-05	0.0003535400858207509	35.42183847912821
1269	PDE4Bhi_IL1R2hi Neu	METRNL	10.043512	1.6724143	9.811689067718994e-24	6.736364437754375e-22	35.40764388257175
1270	CD74hi Neu	MARCH1	6.3147416	4.404542	2.706132805001316e-10	9.35066589141702e-09	35.364761012883285
1272	CD74hi Neu	PARK7	7.7795973	2.842395	7.275571994123184e-15	3.894527368108447e-13	35.27283017623119
1273	CD74hi Neu	SSR3	7.2583513	3.2839892	3.918370824450586e-13	1.8415176693124763e-11	35.253046344283085
1274	CD74hi Neu	NDUFB9	6.953749	3.5885394	3.557034408995282e-12	1.5180846041201216e-10	35.23480587411714
1275	VEGFAhi Neu	RAB8B	11.599873	1.2332355	4.1269310189594695e-31	2.749720156978438e-29	35.222082713513124
1277	S100A12hi Neu	OSTF1	11.538161	1.2316171	8.471715655861263e-31	3.0612554215493184e-29	35.11845348691783
1278	CXCR2hi_IFIT3hi Neu	CCPG1	10.960067	1.38905	5.945532242534313e-28	5.690054523749051e-26	35.06640569909834
1279	CD74hi Neu	DNAJC15	6.7634797	3.7827957	1.3471621501243082e-11	5.440674555655487e-10	35.045132646455734
1280	S100A12hi Neu	PRKCB	11.63305	1.2086593	2.7991361599096106e-31	1.0231749791928857e-29	35.03909339398226
1281	PDE4Bhi_IL1R2hi Neu	ZNF267	11.527234	1.2467455	9.61846078000763e-31	8.122198619096283e-29	35.02148710416763
1282	CD74hi Neu	GSTK1	8.130136	2.564461	4.288123151979854e-16	2.5172398770599954e-14	34.87429839382516
1283	CD74hi Neu	ATP5C1	4.4800744	9.030744	7.461707439535436e-06	0.0001376217702453528	34.87052639458887
1285	CCL3hi_IFIT3lo Neu	GBP1	12.505206	1.0467366	6.991829908215964e-36	6.0332232830949885e-34	34.77201471065644
1287	CXCR2hi_IFIT3hi Neu	CD46	11.723304	1.1917816	9.682095194821235e-32	1.0617358695932091e-29	34.53066158668169
1288	CCL3hi_IFIT3lo Neu	IDO1	9.203992	1.9455477	3.4489204911251184e-20	1.8524456964407055e-18	34.498946984833424
1289	CD74hi Neu	ABRACL	7.2049284	3.2616642	5.807431326262435e-13	2.6814370781581905e-11	34.48111439485801
1290	S100A12hi Neu	ZMAT2	10.516807	1.458814	7.228215261835913e-26	2.3485750452603064e-24	34.47060187773734
1291	S100A12hi Neu	GNB2	12.630738	1.0066147	1.4293121144166823e-36	5.817079278029338e-35	34.461750711809636
1292	S100A12hi Neu	ARHGAP30	10.989512	1.3337775	4.292404160659299e-28	1.4576635290531398e-26	34.459933803084375
1293	CXCR1hi Neu	MIR29B2CHG	10.116765	1.5963843	4.655495662408754e-24	2.7027548531285526e-22	34.43112495100188
1294	PDE4Bhi_IL1R2lo Neu	MARCKS	12.062063	1.1317375	1.675330322730689e-33	3.7793058751771867e-31	34.430382744801776
1295	CCL3hi_IFIT3lo Neu	BIRC3	10.041024	1.6231058	1.0062343855181015e-23	6.158700458029589e-22	34.426902537073175
1296	CD74hi Neu	C7orf73	4.480101	8.895443	7.460765995343064e-06	0.0001376217702453528	34.348088307700614
1297	CXCR1hi Neu	SELPLG	10.7506895	1.4053774	5.882007350297725e-27	3.65680228616344e-25	34.34306461316006
1298	S100A12hi Neu	AGO4	9.564551	1.7557734	1.1268885124364019e-21	3.1833088550774996e-20	34.23252730873988
1299	S100A12hi Neu	ADAM19	7.761674	2.6824598	8.381565889772605e-15	1.7909784433748201e-13	34.19307308543833
1300	CXCR1hi Neu	PPP1R10	12.376441	1.0500413	3.50545766901423e-35	2.7816423141408896e-33	34.18482878600768
1301	CXCR2hi_IFIT3hi Neu	FOXO3	11.000148	1.3440057	3.8150587200172526e-28	3.7187402622094095e-26	34.17753303177008
1302	CXCR1hi Neu	TUBA4A	11.681769	1.1767477	1.5797334189989771e-31	1.0845900182353411e-29	34.08418399487089
1303	CCL3hi_IFIT3hi Neu	IFI35	8.982203	2.0055187	2.6539958537021396e-19	1.0221767933124509e-17	34.07471286775779
1304	PDE4Bhi_IL1R2lo Neu	TAP1	11.121961	1.3251765	9.809180273435486e-29	1.960718553136959e-26	34.06708659125357
1305	CXCR2hi_IFIT3hi Neu	YPEL3	12.0068655	1.1184977	3.270074776833932e-33	3.6884107714989013e-31	34.039421158940876
1308	S100A12hi Neu	RNF166	9.912298	1.6118833	3.6807933248452735e-23	1.0966680640119192e-21	33.78495239644591
1310	PDE4Bhi_IL1R2lo Neu	TNFAIP6	11.550102	1.2118492	7.373233630736494e-31	1.5319833192494734e-28	33.70727799573531
1311	PDE4Bhi_IL1R2hi Neu	MAP1LC3B	12.443134	1.026272	1.5240455157831756e-35	1.476454155811787e-33	33.6933122066273
1312	CCL3hi_IFIT3lo Neu	PTMA	11.830762	1.1346637	2.706747217591179e-32	2.095208103577564e-30	33.67542622765757
1313	S100A12hi Neu	TBC1D1	10.109976	1.5433531	4.989649233751893e-24	1.5269680436080647e-22	33.670053259546336
1315	CD74hi Neu	TCEB1	4.5873594	8.282523	4.488872207646992e-06	8.665498903539566e-05	33.64531880410237
1316	CXCR2hi_IFIT3hi Neu	TNFSF13B	11.635331	1.1769781	2.725308704308611e-31	2.907793902009276e-29	33.58676099112284
1317	VEGFAhi Neu	SLC3A2	8.725483	2.0951028	2.6504717409934897e-18	1.0704245335557084e-16	33.459721620476294
1318	CXCR1hi Neu	MME	12.177614	1.0611944	4.090759962269082e-34	3.061478225791046e-32	33.442553984262055
1319	CD74hi Neu	CDC37	7.680499	2.7642074	1.5846982514870786e-14	8.258736003047016e-13	33.40015644105672
1320	PDE4Bhi_IL1R2lo Neu	IVNS1ABP	12.384599	1.0383276	3.166652680584449e-35	7.693017304478313e-33	33.344751318912714
1322	PDE4Bhi_IL1R2hi Neu	NOP10	12.151784	1.0629773	5.612755063042301e-34	5.183100304122864e-32	33.25568149993555
1323	S100A12hi Neu	MARC1	7.3762093	2.8958175	1.628597479224641e-13	3.3140699477366378e-12	33.24293777748035
1324	VEGFAhi Neu	IFNGR2	11.437576	1.1977301	2.7136127619424346e-30	1.763401610034279e-28	33.24137952483918
1325	CXCR1hi Neu	FOXP1	10.449915	1.4390025	1.4665730260765776e-25	8.772217672263346e-24	33.17892353629242
1326	CCL3hi_IFIT3lo Neu	ST20	10.296978	1.4848384	7.270948473892098e-25	4.5561725139377034e-23	33.173367644307646
1327	CD74hi Neu	LRP1	6.0141883	4.5775814	1.8079019190824346e-09	5.675661869628375e-08	33.16907926995537
1329	CD74hi Neu	TGFBI	7.2648687	3.081138	3.7340111523468903e-13	1.770313142895849e-11	33.1282403080458
1330	CD74hi Neu	COMT	6.1971235	4.289569	5.750432356493635e-10	1.911685838766126e-08	33.10939564304494
1331	CD74hi Neu	ARL4A	6.2678185	4.1893106	3.6614166624935324e-10	1.256900663422508e-08	33.09848186509602
1332	CD74hi Neu	CD86	6.0206337	4.5410466	1.737352893554085e-09	5.486907908422512e-08	32.97105153377499
1333	S100A12hi Neu	RCSD1	10.322546	1.4457893	5.57254892675414e-25	1.7669903635014984e-23	32.89570621191717
1335	CXCR2hi_IFIT3hi Neu	CLEC12A	10.35995	1.4545165	3.771583927610691e-25	3.29044650833704e-23	32.70152448307611
1336	VEGFAhi Neu	TAGAP	11.447498	1.1757581	2.4202955823856883e-30	1.5792928736137356e-28	32.68788335202887
1337	S100A12hi Neu	ULK1	9.055233	1.8683519	1.3627685793934037e-19	3.580612086056778e-18	32.5953477099865
1338	VEGFAhi Neu	REL	11.343271	1.1934774	8.009331104663927e-30	5.038858465089565e-28	32.579149427012986
1340	CCL3hi_IFIT3lo Neu	BNIP3L	11.800497	1.0952517	3.8801115661869785e-32	2.988821548373589e-30	32.33675822473933
1341	CD74hi Neu	KYNU	6.187527	4.199292	6.111532809060543e-10	2.0232120458674013e-08	32.30918019605344
1343	PDE4Bhi_IL1R2hi Neu	PLAU	10.255625	1.4598846	1.1165122365478042e-24	7.906208397904205e-23	32.26641673205175
1344	CXCR1hi Neu	BAZ2B	11.089129	1.2385898	1.4165960101916988e-28	9.093279510950047e-27	32.254462170389886
1345	CD74hi Neu	UBA52	10.139793	1.5007105	3.678784275227818e-24	3.2453453905096356e-22	32.24837609161063
1347	CXCR1hi Neu	CORO1A	12.277099	1.0046364	1.202327047952041e-34	9.398983373371624e-33	32.17540894739628
1349	VEGFAhi Neu	P4HA1	9.551438	1.671112	1.2790772100176618e-21	6.139181830817295e-20	32.105217964886485
1350	CXCR2hi_IFIT3hi Neu	CORO1A	11.296689	1.1934131	1.362582634402535e-29	1.3792655371698993e-27	32.05549711592618
1351	CD74hi Neu	PKM	8.041379	2.4104261	8.883338543790443e-16	5.1762656437267487e-14	32.024881786693655
1353	CXCR2hi_IFIT3hi Neu	HMGB2	11.043144	1.2493439	2.3660490575670085e-28	2.349828972832744e-26	32.01938880326861
1354	CXCR1hi Neu	WAS	11.926065	1.0587	8.65693260690528e-33	6.213710127074603e-31	31.979778264782535
1355	CCL3hi_IFIT3lo Neu	MARCKSL1	9.232253	1.7882824	2.649969297112182e-20	1.44794689171967e-18	31.901611995996884
1356	CXCR2hi_IFIT3hi Neu	IRS2	10.956828	1.2638638	6.162110126022341e-28	5.861800060242096e-26	31.889772269875145
1357	S100A12hi Neu	CCNDBP1	10.5406475	1.338163	5.611134788130413e-26	1.8306906908960198e-24	31.764490792341302
1358	S100A12hi Neu	STAT5B	9.602719	1.6102844	7.78627574797039e-22	2.2233830078878922e-20	31.646897251556815
1359	VEGFAhi Neu	CD22	5.976888	4.349682	2.274403494185739e-09	5.500016167945943e-08	31.577107124856724
1360	PDE4Bhi_IL1R2hi Neu	ARRB2	11.744039	1.0800878	7.57791784294087e-32	6.611209981098303e-30	31.516657996268414
1361	CD74hi Neu	CCDC88A	6.45737	3.7460165	1.0653840801607489e-10	3.903359631048349e-09	31.498609891951578
1362	VEGFAhi Neu	IRF2BP2	10.050958	1.4761938	9.097914612597411e-24	4.710333431066417e-22	31.482708620509577
1363	S100A12hi Neu	MCTP2	10.251296	1.4022144	1.167675511502135e-24	3.644024506349845e-23	31.463474007559558
1364	CXCR1hi Neu	JMJD1C	11.676323	1.0844826	1.6842524517625746e-31	1.1463806235251214e-29	31.385652879671937
1365	CXCR1hi Neu	PECAM1	10.898338	1.2455885	1.1738164821679691e-27	7.41429442796576e-26	31.30155305884943
1366	VEGFAhi Neu	BNIP3L	11.25276	1.1636479	2.2445715301242306e-29	1.3791450985288608e-27	31.256036196735067
1367	CXCR2hi_IFIT3hi Neu	EIF2AK2	11.001707	1.2286487	3.7496394288271355e-28	3.677674299416726e-26	31.24997439135668
1368	CD74hi Neu	LILRB1	5.471541	5.262367	4.461396249258032e-08	1.170264255349395e-06	31.21486549273056
1369	PDE4Bhi_IL1R2lo Neu	DUSP6	9.7695265	1.5912421	1.5216203584083872e-22	2.4270613211744285e-20	31.21208480896791
1370	CD74hi Neu	SEC61G	7.756553	2.5279443	8.726872609305287e-15	4.639934187661273e-13	31.178371467816483
1372	CD74hi Neu	ANAPC11	7.3107324	2.855968	2.6568984999509095e-13	1.275230523183125e-11	31.114090037635066
1373	CXCR1hi Neu	ARHGEF40	9.140122	1.777127	6.238183935448625e-20	3.1471936908840014e-18	31.10341323556562
1374	S100A12hi Neu	CHPT1	7.8128586	2.4014645	5.5905332556827386e-15	1.2060124404437994e-13	31.023674582471706
1375	CCL3hi_IFIT3hi Neu	HLA-DRB1	11.185832	1.1653532	4.7839485681772076e-29	2.6049424772443544e-27	30.979984150961553
1376	CD74hi Neu	ANP32B	7.1873875	2.9429708	6.604289630459887e-13	3.02285036390122e-11	30.958826131533858
1377	CD74hi Neu	EID1	6.976686	3.1226013	3.02224556288135e-12	1.311106584710423e-10	30.858676143060162
1379	CXCR2hi_IFIT3hi Neu	DRAP1	9.872888	1.5128798	5.457057555858943e-23	4.352141205281241e-21	30.80419595409552
1380	S100A12hi Neu	SH3KBP1	11.184656	1.1489452	4.8477885304753915e-29	1.6714285739025524e-27	30.765205048379112
1381	PDE4Bhi_IL1R2hi Neu	ZNF276	8.813331	1.8958848	1.214816359207366e-18	7.026800413276013e-17	30.624685931495506
1382	PDE4Bhi_IL1R2hi Neu	B3GNT5	9.175059	1.7441114	4.513244012918042e-20	2.8507454483195523e-18	30.600507327528366
1383	PDE4Bhi_IL1R2lo Neu	PLAUR	12.063442	1.0037235	1.6474934135104702e-33	3.770372245325193e-31	30.536898169197954
1384	S100A12hi Neu	HIST1H4C	8.139029	2.1723108	3.9846270842966866e-16	9.119021201178113e-15	30.499356511927306
1386	CCL3hi_IFIT3hi Neu	LACTB	9.316632	1.6604549	1.2009112897417586e-20	4.887523241317554e-19	30.404441603736217
1387	CD74hi Neu	C19orf53	7.4998083	2.6434948	6.391128336448402e-14	3.1637087009672953e-12	30.399671293558594
1388	CD74hi Neu	RNF7	7.4711714	2.6597168	7.948412876104401e-14	3.922293366455144e-12	30.33795360345877
1389	CXCR1hi Neu	SARAF	11.750405	1.0349146	7.028073743893871e-32	4.889000550212692e-30	30.334154444541742
1390	CCL3hi_IFIT3hi Neu	VAMP5	8.60954	1.9454962	7.335420454555804e-18	2.638579143459925e-16	30.30816524613197
1391	S100A12hi Neu	USP3	10.724102	1.2319596	7.844504801129362e-27	2.586066290493398e-25	30.29063415987771
1392	CD74hi Neu	TMEM176B	6.623832	3.4084916	3.500044917614009e-11	1.3646718344208102e-09	30.216181920190188
1393	PDE4Bhi_IL1R2lo Neu	CSRNP1	10.483337	1.3282877	1.0304224593046102e-25	1.8282473095369777e-23	30.202559778488524
1397	CD74hi Neu	CAPG	7.8579226	2.372918	3.905566249925607e-15	2.1266481604336298e-13	30.070337719030555
1398	PDE4Bhi_IL1R2hi Neu	LDHA	10.387697	1.3251427	2.8208052897409683e-25	2.0717830851302153e-23	30.059081717346917
1399	CD74hi Neu	MAT2A	6.9238825	3.0887475	4.394303753165744e-12	1.8603337953415622e-10	30.054776870167526
1400	S100A12hi Neu	CLIP1	9.097943	1.7014092	9.205865832046506e-20	2.439091062984e-18	29.966532657430445
1401	CXCR2hi_IFIT3hi Neu	SELPLG	9.829427	1.4848888	8.409590444433885e-23	6.606758343684352e-21	29.965073015592214
1402	CD74hi Neu	CFD	7.905887	2.3345027	2.660320148784135e-15	1.4688501912395202e-13	29.958725627133276
1403	CD74hi Neu	DPP7	6.2646494	3.7833223	3.7366520495069384e-10	1.2799451738343614e-08	29.86103918097582
1405	CCL3hi_IFIT3lo Neu	DSE	10.323958	1.3271828	5.4911609397376e-25	3.468436895975858e-23	29.808347435493793
1406	VEGFAhi Neu	TNFAIP6	11.360642	1.0873533	6.565989017493123e-30	4.147341303009356e-28	29.774159728899928
1407	S100A12hi Neu	FCGRT	11.316777	1.0850236	1.0838365098153894e-29	3.80330273922107e-28	29.7511736761065
1409	CD74hi Neu	IRF8	5.622185	4.723505	1.8855667560921593e-08	5.251320043289468e-07	29.662343325369026
1411	VEGFAhi Neu	NDUFV2	9.383671	1.5980941	6.371512217485984e-21	2.959192630185917e-19	29.610808836336165
1412	S100A12hi Neu	PNPLA2	8.113566	2.1203523	4.915545031965271e-16	1.1120540343805671e-14	29.58712861957932
1413	CXCR1hi Neu	ICAM3	11.581903	1.0390551	5.090328344882397e-31	3.435101491198202e-29	29.575727410287442
1415	CD74hi Neu	RP5-1171I10.5	3.9238443	10.277222	8.714705724376403e-05	0.0013296030733683842	29.560146512450952
1416	S100A12hi Neu	S100P	10.799018	1.1852288	3.479057869473364e-27	1.156585322460082e-25	29.5558406119749
1417	PDE4Bhi_IL1R2hi Neu	UBE2W	10.101437	1.3795905	5.443881166327143e-24	3.770365241117189e-22	29.555818147799492
1418	CCL3hi_IFIT3hi Neu	TRIM38	11.200787	1.1048368	4.0412840878320383e-29	2.21583045246374e-27	29.448832704184866
1420	S100A12hi Neu	CA4	7.4859486	2.4815361	7.103230874308951e-14	1.470080193135159e-12	29.363170993766104
1421	CD74hi Neu	CYCS	7.0473175	2.9074357	1.8239967338627463e-12	8.090655175400739e-11	29.341888051036285
1422	CXCR2hi_IFIT3hi Neu	RICTOR	10.629864	1.2328732	2.1642777187632098e-26	1.9641442216660833e-24	29.227511237142803
1423	VEGFAhi Neu	MCOLN1	8.836727	1.7820629	9.85636352406903e-19	4.106644760120688e-17	29.20179644032514
1424	CD74hi Neu	GSTO1	8.024555	2.20607	1.0189426535671344e-15	5.872307825722124e-14	29.18893323086356
1426	CD74hi Neu	CD48	8.033362	2.1895726	9.48373372953843e-16	5.485627814034481e-14	29.035426302140404
1427	CD74hi Neu	RWDD1	6.5804276	3.3155568	4.6909672475959964e-11	1.7979384419123392e-09	28.995290509451557
1428	CCL3hi_IFIT3lo Neu	IER5	10.430508	1.2630515	1.799251844313893e-25	1.1596728927983952e-23	28.968925669097814
1429	CD74hi Neu	PPP1CA	7.9464726	2.234288	1.918972267137808e-15	1.090017664401911e-13	28.962106404401524
1431	CD74hi Neu	ATF3	7.031141	2.8777792	2.0485153574956635e-12	9.035783801735761e-11	28.90451307124751
1432	S100A12hi Neu	HSD17B11	11.379367	1.0411397	5.298314398135508e-30	1.8717154957708683e-28	28.86847250539145
1433	PDE4Bhi_IL1R2lo Neu	MAFF	10.328673	1.3088863	5.227844743707144e-25	9.056241011187668e-23	28.851848580634073
1434	CD74hi Neu	EMP3	8.871877	1.767873	7.1923377286073835e-19	4.8124663166287795e-17	28.847502358129983
1435	PDE4Bhi_IL1R2hi Neu	CARD16	11.46698	1.0378702	1.932871526209476e-30	1.6149192735647533e-28	28.844331198888415
1436	S100A12hi Neu	C9orf16	8.805731	1.7439162	1.3000225485090019e-18	3.2951293841903127e-17	28.743448446915433
1437	CCL3hi_IFIT3hi Neu	UBE2L6	10.318627	1.2732451	5.804716498386227e-25	2.664601111221422e-23	28.742703095367496
1438	CD74hi Neu	NDUFS7	6.5871873	3.2760596	4.482360610075727e-11	1.7263647900903855e-09	28.707676209445435
1441	S100A12hi Neu	ZNF445	9.193665	1.5861937	3.7968132365821617e-20	1.019650983314097e-18	28.538080470606634
1442	S100A12hi Neu	PPFIA1	8.750918	1.7503264	2.116234909230999e-18	5.304359595502652e-17	28.487204522003164
1444	CD74hi Neu	CD14	8.5702915	1.8754835	1.0322374072917055e-17	6.520024359417329e-16	28.480625221759794
1445	S100A12hi Neu	ZNF33A	9.72543	1.4115505	2.349124119953729e-22	6.818937312167157e-21	28.46572771885425
1446	S100A12hi Neu	PAIP2	11.277046	1.0449286	1.703704639643774e-29	5.9388962394293235e-28	28.44953220506061
1447	CCL3hi_IFIT3hi Neu	IFNGR2	11.337694	1.04122	8.536416784838713e-30	4.823364728194616e-28	28.442640832134195
1449	S100A12hi Neu	WDR26	10.075553	1.3124366	7.086093809765898e-24	2.160164234556241e-22	28.43461210011853
1450	CD74hi Neu	KTN1	6.8454046	2.9935832	7.625995411333774e-12	3.1773639456562435e-10	28.432852796164685
1451	CXCR2hi_IFIT3hi Neu	CDA	10.57606	1.2091231	3.847986180622736e-26	3.452474419216683e-24	28.368289230722844
1452	CCL3hi_IFIT3hi Neu	DENND4A	8.162279	2.0275607	3.2876183169790956e-16	1.104569805179083e-14	28.298273184191864
1454	CD74hi Neu	ASGR1	4.9699097	5.845475	6.698413426202849e-07	1.4609757791874198e-05	28.264959317624925
1455	CCL3hi_IFIT3hi Neu	CHMP5	10.414071	1.2285076	2.138742689790708e-25	1.0172555968218394e-23	28.246547753663346
1456	CXCR2hi_IFIT3hi Neu	SHISA5	9.757752	1.4197091	1.7090061403632054e-22	1.3294047272155358e-20	28.218624451311264
1458	CXCR2hi_IFIT3hi Neu	CPPED1	10.210372	1.289098	1.7818107581932495e-24	1.5291616131863913e-22	28.122378038929234
1459	CXCR1hi Neu	RALBP1	10.524059	1.2005597	6.692670775013467e-26	4.080461938541994e-24	28.080240614112522
1460	S100A12hi Neu	SNX3	10.067116	1.2975699	7.72091363778502e-24	2.349151199504109e-22	28.065254260912223
1461	CD74hi Neu	SOD1	6.4037137	3.393408	1.516424564640174e-10	5.405386072287356e-09	28.053892448199196
1463	CD74hi Neu	TMEM256	5.2553363	5.149859	1.477541627399167e-07	3.600595654052507e-06	28.03390426743253
1464	CCL3hi_IFIT3lo Neu	DOCK4	8.821323	1.7257228	1.1311495418775438e-18	5.761929811544611e-17	28.024757957949845
1465	CXCR1hi Neu	SLC8A1	9.107478	1.6116133	8.431942821307758e-20	4.213569907951608e-18	28.002344365421482
1466	S100A12hi Neu	ARPC1B	11.277211	1.026622	1.7005090823690362e-29	5.9388962394293235e-28	27.9511142190616
1467	CXCR1hi Neu	SNRK	10.520337	1.195328	6.962390405643922e-26	4.212379574541117e-24	27.941356729305095
1468	CD74hi Neu	EREG	5.3668227	4.909716	8.013564925821273e-08	2.0377166464354868e-06	27.94048850763232
1469	CXCR1hi Neu	AKNA	10.095162	1.2999467	5.8034915748489716e-24	3.3446326809649675e-22	27.917201654811077
1471	CCL3hi_IFIT3hi Neu	CDKN1A	9.487484	1.4596319	2.366768850889647e-21	9.887208181057782e-20	27.740197093346
1472	S100A12hi Neu	ARHGAP45	9.328119	1.4946911	1.0776607281832559e-20	2.9289742786130457e-19	27.70153593029555
1473	CCL3hi_IFIT3lo Neu	ARL6IP5	9.743962	1.3881484	1.9576896095762309e-22	1.1492147444170358e-20	27.679122724204852
1475	CD74hi Neu	PSMB6	7.0382776	2.74441	1.946305431192515e-12	8.608994135563306e-11	27.622617633461303
1476	S100A12hi Neu	ECHDC3	6.8431845	2.8041751	7.745191231608318e-12	1.4405690781899524e-10	27.597194035411754
1477	CD74hi Neu	SSBP1	6.833896	2.910726	8.26388897343359e-12	3.4161013293060163e-10	27.554298857051062
1478	VEGFAhi Neu	TNFAIP2	11.190034	1.0372574	4.5625913463879535e-29	2.7394631160004626e-27	27.551978940394154
1479	PDE4Bhi_IL1R2hi Neu	GZF1	7.5524964	2.353632	4.269932895445179e-14	1.9948671701767696e-12	27.537696539249612
1481	CD74hi Neu	NR4A3	6.360722	3.3751547	2.0080723510717029e-10	7.046548999060724e-09	27.5143407852567
1482	S100A12hi Neu	CAT	8.193694	1.9326856	2.53327836254159e-16	5.856954410379831e-15	27.506615876443018
1483	CXCR2hi_IFIT3hi Neu	MSRB1	10.539409	1.180388	5.685552070048323e-26	5.0438512774232065e-24	27.499779235937996
1484	CD74hi Neu	SUMO2	8.504875	1.8367505	1.817913099810853e-17	1.1346508205183077e-15	27.450489378731294
1485	CCL3hi_IFIT3hi Neu	BID	10.590493	1.1523776	3.2984979685947616e-26	1.6026640437563038e-24	27.421006628352387
1486	CD74hi Neu	FLNA	7.571356	2.3337564	3.6934930215314046e-14	1.8633849298083836e-12	27.374256976200414
1487	PDE4Bhi_IL1R2hi Neu	EGR3	9.906115	1.3233464	3.9157852900494606e-23	2.64248570577654e-21	27.231804997960996
1488	S100A12hi Neu	NDUFA1	11.012961	1.0491581	3.3094376429976757e-28	1.1262786599262134e-26	27.223925836783206
1489	S100A12hi Neu	ATP5MG	11.135693	1.0254976	8.40884453303617e-29	2.8803484603291573e-27	27.21727424824669
1490	PDE4Bhi_IL1R2hi Neu	DDX21	9.842137	1.3386781	7.411939656861465e-23	4.9384784439451216e-21	27.18374256106366
1492	CD74hi Neu	HLA-DQA1	7.1605816	2.5978081	8.03354676429815e-13	3.655842563545593e-11	27.113355887876832
1493	CCL3hi_IFIT3hi Neu	CXCL10	8.035641	2.0056891	9.309121286124386e-16	3.0625069631081286e-14	27.104728485661482
1496	CD74hi Neu	LSM4	5.4865594	4.5072136	4.098374791502485e-08	1.0804246466212977e-06	26.891864045918982
1497	PDE4Bhi_IL1R2lo Neu	CD69	9.649288	1.4068784	4.949828431646382e-22	7.738885224171091e-20	26.887304632341433
1499	PDE4Bhi_IL1R2hi Neu	SCARF1	9.651272	1.375014	4.854990833513378e-22	3.194381677167073e-20	26.806740056422566
1500	S100A12hi Neu	RASSF2	10.851512	1.0638735	1.9615418614997926e-27	6.576371026527224e-26	26.790477785509083
1501	S100A12hi Neu	ZBED1	7.223402	2.434522	5.070278819066234e-13	9.945934513276385e-12	26.785472898421293
1503	CXCR2hi_IFIT3hi Neu	DDX58	9.487242	1.4245235	2.3722728548915605e-21	1.7923713230427098e-19	26.7049318670424
1504	VEGFAhi Neu	TANK	10.663556	1.1075824	1.507213916016848e-26	8.530614676638726e-25	26.658423778035765
1505	S100A12hi Neu	CNTNAP3	7.1391134	2.4815996	9.3934928429538e-13	1.8111434124918616e-11	26.657459604416804
1506	CD74hi Neu	NLRP3	6.9355974	2.7296705	4.045074180358336e-12	1.72171877040535e-10	26.652606144874248
1507	S100A12hi Neu	KDM7A	9.118629	1.5048534	7.608000985809869e-20	2.0225243024734623e-18	26.627035382486806
1508	S100A12hi Neu	ARHGAP9	10.14762	1.210408	3.395418298082378e-24	1.04516667339218e-22	26.605753044857526
1510	CD74hi Neu	HSPH1	6.1301994	3.5172982	8.776900290203638e-10	2.8694830741740302e-08	26.52815374760245
1511	CCL3hi_IFIT3hi Neu	GPR65	10.466332	1.1395129	1.23329407169909e-25	5.937483745792785e-24	26.46677956688051
1512	CCL3hi_IFIT3hi Neu	FN1	8.980282	1.5568562	2.7007494372628053e-19	1.037652904229123e-17	26.441563821793792
1513	CD74hi Neu	PRELID1	8.405741	1.8107361	4.2516870505478163e-17	2.5922158384247324e-15	26.411991615997103
1515	CD74hi Neu	SLC7A7	6.2858086	3.3062153	3.261519991356972e-10	1.1220623569393888e-08	26.284355343679753
1516	CD74hi Neu	P4HB	7.385763	2.3573587	1.5158141650312934e-13	7.387722679015171e-12	26.240913351674276
1517	CD74hi Neu	EIF3G	6.524366	3.0537157	6.828986940003521e-11	2.5553680751089002e-09	26.239194308170756
1518	CXCR1hi Neu	DSC2	8.982971	1.5514759	2.6355266871913716e-19	1.2964985021009017e-17	26.200126934772463
1520	CD74hi Neu	CCDC109B	3.9194994	9.068026	8.873307496420625e-05	0.0013511899583025853	26.018737025167205
1521	S100A12hi Neu	MGRN1	8.998254	1.5104922	2.293359387558853e-19	5.956322054102277e-18	26.018261213264505
1522	CD74hi Neu	LINC00152	3.809521	9.659015	0.0001392362801919069	0.0020358149078800016	25.99493642054697
1523	CXCR1hi Neu	HRH2	8.529254	1.7132612	1.472945217648684e-17	6.840964097614814e-16	25.98140582120626
1525	CCL3hi_IFIT3lo Neu	ABCA1	9.061452	1.5085326	1.2872562504520713e-19	6.7756878169628866e-18	25.9000672687027
1526	CXCR1hi Neu	CYP4F3	10.753969	1.057543	5.6765114338681155e-27	3.542995733288989e-25	25.85759289799461
1527	CD74hi Neu	HNRNPDL	7.7222786	2.115854	1.1426827231201421e-14	6.014700960263389e-13	25.8573991609626
1529	CXCR2hi_IFIT3hi Neu	BOD1L1	10.815795	1.0512799	2.8977065200815653e-27	2.707555246071479e-25	25.827237711414046
1530	CCL3hi_IFIT3lo Neu	TMEM123	10.518384	1.106378	7.108239046437307e-26	4.619185299682778e-24	25.81781052823083
1531	CXCR2hi_IFIT3hi Neu	PARP9	9.888293	1.2629218	4.679363317013769e-23	3.750854118729158e-21	25.796276495118107
1532	CD74hi Neu	LAMTOR1	7.5436254	2.2154348	4.570828641506907e-14	2.2913636532709703e-12	25.787452656833164
1534	CD74hi Neu	MYDGF	5.798666	3.8380404	6.6844428515411345e-09	1.9296898915664728e-07	25.770569834234966
1535	CD74hi Neu	TOMM22	5.5379443	4.2380605	3.0604241537005966e-08	8.303635362729574e-07	25.770508801318957
1537	S100A12hi Neu	NLRP12	7.2056646	2.3499591	5.776145626030323e-13	1.1302492637006794e-11	25.724593211526205
1538	CD74hi Neu	GADD45GIP1	5.6606884	4.032518	1.5076711568561304e-08	4.22870963373271e-07	25.702430938451833
1539	CD74hi Neu	CSTB	8.592887	1.678249	8.481131083934628e-18	5.400223425258537e-16	25.62281477216102
1540	CD74hi Neu	PLIN2	6.5731745	2.9311316	4.925375653513908e-11	1.8808161938098098e-09	25.57603913996602
1541	CD74hi Neu	PFN1	9.0801	1.4921272	1.0847465277166126e-19	7.545917365274462e-18	25.548631243193952
1542	CXCR1hi Neu	ATG16L2	9.94009	1.2272167	2.785755135615076e-23	1.5766974676164036e-21	25.528871025961166
1543	VEGFAhi Neu	AZIN1	10.14862	1.1720165	3.360843979081506e-24	1.757320770651525e-22	25.49739356953029
1544	PDE4Bhi_IL1R2hi Neu	ENO1	9.797693	1.2649012	1.1518555385251217e-22	7.610439668974978e-21	25.44802817199657
1545	S100A12hi Neu	RB1CC1	9.850131	1.2274919	6.845462506958318e-23	2.0242827424602774e-21	25.401383598007268
1546	S100A12hi Neu	CREBBP	10.1037445	1.1652727	5.317237258899832e-24	1.6240714420751888e-22	25.390587268748433
1547	CCL3hi_IFIT3lo Neu	PI3	8.314508	1.7611372	9.213346663639148e-17	4.369007722688462e-15	25.28925668302148
1548	S100A12hi Neu	MFSD1	9.141578	1.4217592	6.154788867048325e-20	1.641727550668245e-18	25.285560149440595
1549	CCL3hi_IFIT3hi Neu	C19orf66	7.9026656	1.9341413	2.7300173779994616e-15	8.815890473617484e-14	25.24969954648872
1550	CD74hi Neu	SH3BGRL3	9.120057	1.4611752	7.508444620037982e-20	5.269593288667546e-18	25.24651086289258
1551	S100A12hi Neu	TMEM120A	8.30563	1.7243538	9.929130278046337e-17	2.3193919559264746e-15	25.235272559658494
1552	CD74hi Neu	ZNF385A	5.376384	4.4165077	7.599680780608555e-08	1.9387166269239047e-06	25.22923704554255
1556	CXCR2hi_IFIT3hi Neu	SARAF	10.223975	1.1467692	1.5485764469745619e-24	1.3362606925778857e-22	25.084553512982936
1558	CXCR2hi_IFIT3hi Neu	LRRFIP1	10.857294	1.0101463	1.8412532743525316e-27	1.7410317637904688e-25	25.010406524583015
1559	PDE4Bhi_IL1R2hi Neu	DDX60L	10.737501	1.0296328	6.785583390120498e-27	5.226885234799648e-25	25.00129364993678
1560	CD74hi Neu	EIF3A	7.2386017	2.3294017	4.533345566580171e-13	2.1054723482902197e-11	24.870208063174562
1561	S100A12hi Neu	C16orf72	10.291889	1.099239	7.665737961515199e-25	2.4065540387730915e-23	24.863251875229114
1562	CD74hi Neu	ITGB1	6.2609596	3.148382	3.8261517365760155e-10	1.3077654128197373e-08	24.82017512052067
1563	S100A12hi Neu	GNG2	10.123975	1.1339877	4.324852729156855e-24	1.3286721682123714e-22	24.807774328035638
1564	CD74hi Neu	NDUFA12	5.905368	3.5471356	3.5186043593153606e-09	1.0603488824036041e-07	24.739678856695857
1565	CD74hi Neu	TRIM44	5.2674465	4.519854	1.3833446965289078e-07	3.3862826137503268e-06	24.724852848037262
1566	CCL3hi_IFIT3hi Neu	WTAP	10.361355	1.0855521	3.7166002927757645e-25	1.7261422124477086e-23	24.71033924532967
1567	S100A12hi Neu	PDZD8	7.8054614	1.9134427	5.928432808922355e-15	1.2754207423118923e-13	24.67259362669534
1568	CD74hi Neu	FAU	9.923391	1.2005312	3.293717330047618e-23	2.8421360851793407e-21	24.6665412911863
1569	CD74hi Neu	SELT	3.807564	9.173689	0.00014034242903938587	0.0020500900064393548	24.66095881490769
1573	CD74hi Neu	MRPS21	5.9556217	3.463263	2.590848805105981e-09	7.990643258091512e-08	24.580226295447353
1574	S100A12hi Neu	SERINC3	9.73062	1.2144161	2.2322629000357856e-22	6.491650728262447e-21	24.51620186683337
1575	CCL3hi_IFIT3lo Neu	SPINT2	7.783218	1.95726	7.070275915009121e-15	3.001256101449168e-13	24.510173978788824
1576	CD74hi Neu	SRSF7	6.8051243	2.6111429	1.0096188641925423e-11	4.1410107751855675e-10	24.500075861891432
1577	PDE4Bhi_IL1R2hi Neu	CLEC7A	10.3581295	1.0835193	3.844068133990164e-25	2.784480729533885e-23	24.439055850038713
1578	S100A12hi Neu	KDM4B	9.275197	1.332253	1.7729102964351603e-20	4.793840152569797e-19	24.40596392062226
1579	CD74hi Neu	TBCA	7.388537	2.1907701	1.4845303391677483e-13	7.2576528129405305e-12	24.403435195659593
1580	CD74hi Neu	LINC01272	4.1336927	7.542787	3.569803131925685e-05	0.0005823425749611414	24.39956948000077
1581	CCL3hi_IFIT3hi Neu	ATF3	7.4686966	2.1005769	8.099309838428298e-14	2.45954233958887e-12	24.385903019556814
1582	S100A12hi Neu	RNF10	8.460741	1.6046927	2.6568434952502988e-17	6.415017680962916e-16	24.37977865267903
1583	PDE4Bhi_IL1R2hi Neu	RASA2	8.208406	1.74908	2.241439892404868e-16	1.1917366108069115e-14	24.353873795765757
1585	CD74hi Neu	SFPQ	7.662527	2.0243258	1.823097022566409e-14	9.438860683064317e-13	24.342681122121217
1586	VEGFAhi Neu	N4BP2	7.3288813	2.1838677	2.3208167406064187e-13	7.200003369531622e-12	24.334111130436877
1589	CXCR1hi Neu	KCNE1	8.218901	1.7290201	2.05376921233293e-16	8.958859014350635e-15	24.288837700587244
1590	S100A12hi Neu	IGF1R	8.354441	1.6401732	6.574359592738523e-17	1.5634896435080423e-15	24.28424852075934
1592	VEGFAhi Neu	HERPUD1	8.9082575	1.4565678	5.1840912081861595e-19	2.2065224870206913e-17	24.261017478556095
1594	S100A12hi Neu	HIST2H2AC	8.165914	1.712335	3.1901267737281436e-16	7.35405720933447e-15	24.201240348275043
1595	S100A12hi Neu	NBEAL2	8.142849	1.7220266	3.860824834943188e-16	8.874277288004058e-15	24.19768857359452
1596	CXCR1hi Neu	FAM53C	9.749676	1.2082021	1.8505804492547566e-22	1.0217662893070581e-20	24.152743885993925
1597	S100A12hi Neu	ACOX1	9.025833	1.3926083	1.7833307449146375e-19	4.654640626933395e-18	24.13684533509247
1598	CXCR2hi_IFIT3hi Neu	RNASE6	8.758855	1.5188249	1.9724335168084756e-18	1.3086847757950687e-16	24.123746971824875
1599	CCL3hi_IFIT3hi Neu	HES4	7.490834	2.0608678	6.843718259949291e-14	2.0822573225984444e-12	24.073956157132884
1600	VEGFAhi Neu	KDM3A	8.292632	1.6720377	1.107695063079521e-16	4.164669700259218e-15	24.044603737473537
1601	CD74hi Neu	YWHAH	6.9320335	2.4636014	4.148330283426601e-12	1.7609215996126198e-10	24.03060806119558
1602	S100A12hi Neu	ELMO1	8.550616	1.5460489	1.2243339827632442e-17	3.002089739412172e-16	23.99866174360452
1603	S100A12hi Neu	RIN3	8.044412	1.7497635	8.666096790728038e-16	1.9438399775907167e-14	23.99160122223204
1604	S100A12hi Neu	SULT1B1	7.8257136	1.8473827	5.047854429256159e-15	1.0964328650946907e-13	23.942112504293068
1607	CD74hi Neu	TMEM147	5.28014	4.3440757	1.2908514515667406e-07	3.180005502603807e-06	23.88186938134514
1608	CD74hi Neu	PDIA6	6.1316175	3.1631863	8.698989929710477e-10	2.8499118253124097e-08	23.86677396117721
1612	CD74hi Neu	SMCO4	6.9646206	2.4026825	3.2928998282748813e-12	1.4168441740678106e-10	23.663246487066363
1613	CD74hi Neu	MZT2B	5.958665	3.3297973	2.543067691447143e-09	7.85862659797296e-08	23.657055301667132
1614	S100A12hi Neu	ACAP1	7.377617	2.0574179	1.611480988368178e-13	3.2834704886866966e-12	23.6267014526913
1615	S100A12hi Neu	PIP4P2	8.908532	1.3988086	5.171283394809604e-19	1.3256450663545203e-17	23.608493871044857
1616	S100A12hi Neu	TUBA1A	10.059452	1.0915945	8.34614271340968e-24	2.529634157148796e-22	23.575102497995235
1618	S100A12hi Neu	REPS2	8.591295	1.4979236	8.599453814638001e-18	2.1184707517464692e-16	23.478421041904767
1620	CD74hi Neu	MYO1G	6.1515827	3.0879192	7.671343826130679e-10	2.5184654960172464e-08	23.464678295353288
1622	S100A12hi Neu	DGKD	7.381153	2.0393426	1.569242897873455e-13	3.2015393540464764e-12	23.441511860666687
1623	S100A12hi Neu	ATG16L2	9.91307	1.1175845	3.652493209265428e-23	1.090293388799818e-21	23.427315908783733
1624	CD74hi Neu	UXT	6.836616	2.4723048	8.108561625503749e-12	3.36953412179815e-10	23.418734705205896
1625	CCL3hi_IFIT3hi Neu	GPBP1	10.261622	1.0460136	1.0492869699116076e-24	4.7750116835372324e-23	23.34809616200836
1627	CCL3hi_IFIT3hi Neu	TENT5A	7.1233964	2.218001	1.0529954855659407e-12	3.0287525888108874e-11	23.33056624455484
1628	CD74hi Neu	EIF4EBP1	5.32613	4.1543245	1.0032746624997351e-07	2.510730617358687e-06	23.26504774866924
1629	S100A12hi Neu	COX4I1	10.362393	1.0140413	3.676469374821888e-25	1.1704662882623475e-23	23.253631247584114
1630	CD74hi Neu	NAAA	5.001141	4.7444987	5.699204248840842e-07	1.2622178722783413e-05	23.242661970888214
1632	CD74hi Neu	TUBA1B	7.2911716	2.140867	3.072713727832844e-13	1.4703400750366194e-11	23.19111771313669
1633	CD74hi Neu	DBI	7.719918	1.8969806	1.164048933533873e-14	6.106809538017737e-13	23.170073703522412
1634	VEGFAhi Neu	ZNF292	9.407575	1.2440901	5.077170750557167e-21	2.3790386742447545e-19	23.169434150013018
1635	CD74hi Neu	SNRPF	5.429187	3.9642777	5.6611391994279916e-08	1.4583205399374782e-06	23.136107693367784
1636	VEGFAhi Neu	GUK1	9.889613	1.1208593	4.618079035633128e-23	2.3298430048460936e-21	23.12632308461339
1637	VEGFAhi Neu	OSM	9.952916	1.1047156	2.4489937177507417e-23	1.2596762148860573e-21	23.088269698277376
1638	CD74hi Neu	BLVRA	5.24723	4.2546515	1.5440304061487074e-07	3.745281742472233e-06	23.087932591759458
1639	CD74hi Neu	CYC1	5.8639746	3.3528183	4.51916644549243e-09	1.3313835324770702e-07	23.052961780795744
1640	S100A12hi Neu	ADGRG3	10.315118	1.01425	6.020719194754202e-25	1.9014635360872723e-23	23.044685904584068
1641	CD74hi Neu	POLD4	5.8291883	3.3957808	5.569761165490764e-09	1.6378416864853753e-07	23.042845138017295
1643	CD74hi Neu	ARPC1B	8.216926	1.652362	2.087864059605239e-16	1.2394534347829448e-14	22.97901778225201
1645	PDE4Bhi_IL1R2hi Neu	CEACAM1	7.4919033	1.9960909	6.788185042802653e-14	3.134275731312769e-12	22.96275572320888
1648	CD74hi Neu	COTL1	8.611325	1.4936274	7.222063988941175e-18	4.61715030159393e-16	22.90571161621042
1649	CXCR2hi_IFIT3hi Neu	DICER1	8.964574	1.3733318	3.1148171527374634e-19	2.157284107845495e-17	22.888074779401478
1650	CCL3hi_IFIT3lo Neu	CCL2	7.5281124	1.9571549	5.147909850069942e-14	2.0897337902944592e-12	22.859390849065854
1651	CXCR2hi_IFIT3hi Neu	SEC14L1	10.442281	1.0001318	1.5894463209799353e-25	1.3943859363663422e-23	22.858630415788905
1652	CD74hi Neu	CAPN2	4.9859514	4.690636	6.165756516185955e-07	1.3549687857757937e-05	22.834348489418623
1654	CCL3hi_IFIT3lo Neu	IFNGR2	10.344756	1.009073	4.420393408898105e-25	2.8146142064479824e-23	22.755182976240732
1655	CD74hi Neu	ALDH2	5.9357467	3.227016	2.9251148774224286e-09	8.917082824204163e-08	22.74974362279158
1656	CD74hi Neu	NDUFB7	6.256875	2.886912	3.9276742597641396e-10	1.33956596621891e-08	22.728762647591168
1658	CXCR2hi_IFIT3hi Neu	SAMD9	9.528786	1.1988345	1.5913415912130522e-21	1.208118993598332e-19	22.679420271810557
1659	VEGFAhi Neu	ZC3H12A	7.5146985	1.9320071	5.704228093365189e-14	1.8308021508603598e-12	22.676659822458653
1660	S100A12hi Neu	RTF1	8.876012	1.3528899	6.930053688515958e-19	1.76789140218668e-17	22.664348063695687
1662	S100A12hi Neu	NHSL2	7.9532695	1.6903889	1.8165232050698588e-15	4.0231020941456015e-14	22.643501545387817
1663	S100A12hi Neu	RASGRP2	7.4836907	1.9132727	7.226394495251069e-14	1.493612506210859e-12	22.625908158271496
1664	VEGFAhi Neu	CSRNP1	9.679238	1.1454421	3.694569318106808e-22	1.8006464229081667e-20	22.616264064732857
1665	S100A12hi Neu	PARP4	8.122074	1.6165327	4.582841764372337e-16	1.0412612129669579e-14	22.603071752478822
1667	PDE4Bhi_IL1R2hi Neu	PGS1	8.230336	1.6118914	1.8668887982842207e-16	1.0027224834593921e-14	22.564576198940383
1668	S100A12hi Neu	DBNL	9.3493595	1.2109431	8.81798484827218e-21	2.400772392052862e-19	22.54733554804357
1669	S100A12hi Neu	INTS6	9.587542	1.1504766	9.020838316458544e-22	2.5666316730666104e-20	22.5385683238711
1670	CD74hi Neu	SSB	6.316555	2.8047276	2.674583632165082e-10	9.261918889368161e-09	22.531215132092093
1671	CD74hi Neu	CLNS1A	4.9863825	4.626577	6.152027718447768e-07	1.3549047378243891e-05	22.522598473872858
1672	VEGFAhi Neu	PTGER4	7.4483047	1.9535903	9.454730810117688e-14	2.9919770385284253e-12	22.513255866057865
1673	S100A12hi Neu	DPEP2	8.645147	1.4180204	5.373595395650127e-18	1.3341893851055212e-16	22.51076494343801
1674	PDE4Bhi_IL1R2hi Neu	NDRG1	7.0828924	2.2006907	1.411762312272679e-12	5.992779213198354e-11	22.496278854681496
1675	VEGFAhi Neu	GNPDA1	6.3021545	2.767062	2.93536141264363e-10	7.67422054090324e-09	22.454612871199668
1676	CD74hi Neu	SNRPC	5.4640627	3.7960114	4.6535860144750766e-08	1.2166353767313896e-06	22.452798680338702
1677	CD74hi Neu	TMEM176A	5.5807023	3.6319451	2.3954935925704607e-08	6.590111379839747e-07	22.449442377443297
1678	CCL3hi_IFIT3lo Neu	ENO1	9.381402	1.2161103	6.510130093179715e-21	3.5944567937552753e-19	22.430385258451647
1679	PDE4Bhi_IL1R2hi Neu	FAM107B	8.815615	1.3879544	1.190302595636073e-18	6.910319223415158e-17	22.43003896547065
1680	CXCR2hi_IFIT3hi Neu	MDM2	8.879734	1.3696356	6.702050998077598e-19	4.6013951004627544e-17	22.375887812152968
1681	CD74hi Neu	RTFDC1	3.8068817	8.314284	0.00014073000084938427	0.0020519551647392676	22.34740056901493
1682	VEGFAhi Neu	CFDP1	7.3522205	1.9922367	1.9494088472202797e-13	6.0956663577139475e-12	22.34289275366175
1684	S100A12hi Neu	REEP5	8.077292	1.6100392	6.622066063069858e-16	1.4895875384891186e-14	22.261906179125884
1685	CXCR2hi_IFIT3hi Neu	HSH2D	8.289425	1.5664753	1.1379706426529877e-16	6.755524217343357e-15	22.197488688387534
1686	S100A12hi Neu	C5AR2	8.210095	1.5529566	2.2101337913450813e-16	5.117334706617329e-15	22.19323444464711
1688	S100A12hi Neu	TGOLN2	9.861548	1.0672222	6.109985489107328e-23	1.8101835057878767e-21	22.136619695925468
1689	S100A12hi Neu	ACSL4	9.6013365	1.1262826	7.891460932013203e-22	2.2493512559101168e-20	22.129135476280393
1690	CXCR2hi_IFIT3hi Neu	TLE4	9.072335	1.2943476	1.1649253824837098e-19	8.323681771402832e-18	22.107049431687315
1691	CXCR2hi_IFIT3hi Neu	CPD	10.077449	1.0398121	6.950709301371325e-24	5.838226094572053e-22	22.079077783538242
1692	CXCR1hi Neu	PKN2	9.521933	1.1573604	1.6998781904979037e-21	8.947592168717466e-20	22.045741611764726
1694	S100A12hi Neu	TNPO3	7.146633	2.046831	8.893227833661324e-13	1.7231038125318522e-11	22.031450255673686
1695	VEGFAhi Neu	CD58	9.32588	1.2033976	1.1006673377640384e-20	5.023305760298246e-19	22.020985760264686
1696	CXCR2hi_IFIT3hi Neu	PKN2	8.985203	1.3137646	2.5825871307181044e-19	1.796547726042713e-17	21.999725099205996
1697	CD74hi Neu	MGST3	5.5277734	3.6261647	3.243207043025322e-08	8.754441438703053e-07	21.96647723163365
1698	CXCR1hi Neu	LRMP	8.449887	1.4766196	2.9158320961352944e-17	1.3307486887304171e-15	21.966051363444066
1699	CXCR1hi Neu	EPB41	8.998554	1.2958797	2.2870912413810952e-19	1.1286080560202773e-17	21.961865670564496
1700	CD74hi Neu	CDKN1A	7.3682666	1.9821186	1.7286059614669837e-13	8.373133968565995e-12	21.956149723156646
1701	CD74hi Neu	CRIP1	4.7022305	5.116096	2.5733477525668908e-06	5.1437638431371865e-05	21.941498096467964
1702	CD74hi Neu	SNU13	6.531727	2.5419405	6.501558533099293e-11	2.4502651741329577e-09	21.888107565229763
1703	CXCR2hi_IFIT3hi Neu	DOCK5	9.654564	1.1252043	4.701561538962193e-22	3.6393312873407833e-20	21.87282257388346
1704	CD74hi Neu	TMEM219	6.6203218	2.4683576	3.584173271427091e-11	1.3940315302735271e-09	21.85910171180307
1705	CD74hi Neu	HAVCR2	5.1227446	4.2287736	3.011200086317628e-07	6.911316942302568e-06	21.822328981731978
1706	CD74hi Neu	RACK1	6.740292	2.3711817	1.5806874363938283e-11	6.335186626420036e-10	21.8106999950516
1708	S100A12hi Neu	SVIL	8.493551	1.4219513	2.00416730084812e-17	4.876395354035849e-16	21.77277756936029
1709	CXCR1hi Neu	AMPD2	7.77688	1.7368737	7.433512443485454e-15	2.9792536800781424e-13	21.755893854413042
1711	CD74hi Neu	SUMO3	5.725494	3.3185945	1.031332544382733e-08	2.929095720925852e-07	21.681261771009567
1712	CXCR1hi Neu	INPP5D	8.96059	1.2899053	3.229436699031975e-19	1.578824610353372e-17	21.67255832998972
1713	CXCR1hi Neu	RASSF3	9.906008	1.0470724	3.9199891860520224e-23	2.202866520887811e-21	21.629387159117115
1714	CXCR1hi Neu	DPEP2	8.328962	1.4975415	8.15537618872113e-17	3.627649166087193e-15	21.62506109588271
1715	CD74hi Neu	AP2M1	6.761541	2.3350062	1.3653195677651101e-11	5.499939105759911e-10	21.62132210030192
1716	S100A12hi Neu	RABAC1	8.505345	1.4080565	1.8105652682832597e-17	4.4189545829151396e-16	21.62025759269223
1718	CXCR1hi Neu	SRPK2	8.927383	1.2955977	4.362034173109761e-19	2.1194117423869607e-17	21.60251660159735
1719	VEGFAhi Neu	RAB21	9.365493	1.1701739	7.569651642440142e-21	3.5053480670314455e-19	21.595873622266712
1720	CCL3hi_IFIT3lo Neu	CD14	9.181736	1.2228944	4.2419579306559597e-20	2.2706697519657034e-18	21.576561030981036
1722	S100A12hi Neu	AC004687.1	8.754651	1.3236732	2.0473668757915065e-18	5.1398998943757836e-17	21.561373555858122
1723	CD74hi Neu	FAM96B	6.41533	2.5963998	1.4051817863397445e-10	5.03542646845776e-09	21.544831267020243
1724	S100A12hi Neu	SLC8A1	8.6103115	1.3672745	7.2862387855489e-18	1.8034012016081922e-16	21.526243812427882
1725	S100A12hi Neu	JUN	9.760724	1.0587877	1.6596604995499725e-22	4.853277583035855e-21	21.508176212403367
1727	CXCR1hi Neu	ANKRD44	9.730458	1.0786275	2.2358352049365203e-22	1.2216634505589132e-20	21.478760979583026
1729	CXCR2hi_IFIT3hi Neu	HMGB1	9.935297	1.0391897	2.9230221771695905e-23	2.3792496494682992e-21	21.431791038723187
1730	S100A12hi Neu	ZYG11B	7.2825346	1.9157474	3.276056232589389e-13	6.515390928062852e-12	21.429664489818077
1732	VEGFAhi Neu	FOSL2	9.0943	1.2328734	9.519734874956381e-20	4.187357476613822e-18	21.424948561724587
1734	S100A12hi Neu	FRMD4B	8.5529995	1.3778921	1.1993084303428646e-17	2.945300065870012e-16	21.399864271187276
1735	S100A12hi Neu	TBC1D10C	7.0383015	2.049407	1.9459764248655938e-12	3.684522029382805e-11	21.38273154661775
1736	CD74hi Neu	OSTC	5.494154	3.5701792	3.925875819687051e-08	1.040159481018091e-06	21.360025522103697
1737	CD74hi Neu	MIF	7.2327127	2.0001388	4.734405746620115e-13	2.1924047256562533e-11	21.319637590697628
1738	CXCR2hi_IFIT3hi Neu	JMJD1C	9.545198	1.1212772	1.358471337491948e-21	1.0363101879389057e-19	21.2868987252626
1739	S100A12hi Neu	ATP11B	8.117341	1.5227075	4.765076964025931e-16	1.0795599761683425e-14	21.267279359871328
1740	CXCR1hi Neu	MAPK1	9.268546	1.1768934	1.8870034303549695e-20	9.674568561277702e-19	21.200990428894258
1741	CD74hi Neu	UBB	7.760144	1.7171516	8.483299724077811e-15	4.525668444017322e-13	21.197064661048515
1743	CD74hi Neu	NDUFAB1	5.824646	3.127691	5.723380718310908e-09	1.6767700356743516e-07	21.191753447171084
1745	VEGFAhi Neu	P4HB	7.3478746	1.8884209	2.0138318603696654e-13	6.284667768201065e-12	21.15355821683948
1747	PDE4Bhi_IL1R2lo Neu	SPP1	9.414489	1.1642263	4.753892979349801e-21	7.288225634651719e-19	21.11601258580207
1748	S100A12hi Neu	SNX27	8.922727	1.241322	4.549462876314097e-19	1.1681393216239983e-17	21.018692101143703
1749	CD74hi Neu	MDH2	5.693625	3.254973	1.2436993988382644e-08	3.5195801446335183e-07	21.005997587924494
1751	VEGFAhi Neu	PAG1	8.64242	1.3355849	5.503465856658476e-18	2.1618216254351741e-16	20.922177724675134
1752	CD74hi Neu	CSF1R	5.939526	2.9604769	2.8584760521746055e-09	8.747712275172325e-08	20.895358145727567
1753	S100A12hi Neu	HIST1H2BC	8.878679	1.2457011	6.765879897816923e-19	1.7288027421751944e-17	20.880758514700407
1754	CD74hi Neu	IFI30	7.263154	1.9425784	3.78167084719701e-13	1.7825780402414322e-11	20.880681280946906
1756	PDE4Bhi_IL1R2lo Neu	APOL6	9.593668	1.1019915	8.50079559239128e-22	1.3160398352887325e-19	20.80640568338341
1757	CD74hi Neu	UBXN1	7.0561957	2.0560014	1.7112246775342184e-12	7.633318893486679e-11	20.80115565211901
1758	CD74hi Neu	ACTG1	8.517443	1.3850375	1.6311463644318186e-17	1.0221203270136052e-15	20.7624024591749
1759	CD74hi Neu	RASSF4	5.530628	3.416193	3.1908627975521514e-08	8.62789630755925e-07	20.71611922498728
1761	VEGFAhi Neu	DNAJB9	7.0879445	1.987688	1.3611832966429119e-12	4.0176533527641535e-11	20.66405861566852
1762	VEGFAhi Neu	SH3BP5	9.043474	1.2010527	1.5176995081343784e-19	6.6204400367265114e-18	20.633019635681467
1764	CXCR2hi_IFIT3hi Neu	RNF130	9.091713	1.2020411	9.74903742525216e-20	6.99759318100713e-18	20.621077589848113
1765	CD74hi Neu	KDELR1	5.603845	3.2998805	2.0964789924714764e-08	5.788274643622236e-07	20.5828425261526
1767	S100A12hi Neu	ANKRD11	9.399541	1.0925374	5.480164615496651e-21	1.5076181087684255e-19	20.56342069559189
1768	PDE4Bhi_IL1R2hi Neu	CDK5RAP2	5.800782	3.0795436	6.600633176110138e-09	2.1402586957691005e-07	20.539119849398293
1769	CXCR2hi_IFIT3hi Neu	UBN1	8.761029	1.2923545	1.934762458677326e-18	1.2891069191972006e-16	20.535139029199364
1770	CCL3hi_IFIT3hi Neu	ETV6	8.049144	1.5133194	8.337527340154279e-16	2.7485990444337417e-14	20.521955448603965
1772	PDE4Bhi_IL1R2hi Neu	SPTY2D1	8.247185	1.4594715	1.6216931654817175e-16	8.73998524782314e-15	20.517963963104087
1774	S100A12hi Neu	STX10	7.519141	1.7129122	5.5137116983952714e-14	1.1486414436590993e-12	20.451855689289356
1776	S100A12hi Neu	MYO5A	6.5637264	2.261584	5.247945069600463e-11	9.321743598881994e-10	20.423241143162393
1777	CD74hi Neu	C19orf70	5.249196	3.7589335	1.5276443377701738e-07	3.711235651958279e-06	20.412818952586726
1778	CXCR1hi Neu	TNRC6B	9.124519	1.164318	7.205557532494954e-20	3.612157428432629e-18	20.30830562482865
1779	PDE4Bhi_IL1R2lo Neu	NFKBID	8.069164	1.554257	7.078078122360838e-16	8.597687048476922e-14	20.307329266925162
1781	CD74hi Neu	SLC25A3	7.367647	1.8297545	1.7366541558000932e-13	8.386393203131276e-12	20.267137771047654
1782	CD74hi Neu	LILRB4	5.1616244	3.8653975	2.4481603710231826e-07	5.735741901903127e-06	20.26013440947992
1783	CD74hi Neu	ENO1	7.824375	1.6127509	5.101845732168963e-15	2.7495988381119483e-13	20.25732953129927
1786	VEGFAhi Neu	MBP	9.195715	1.1327467	3.725090893651201e-20	1.6711054062967647e-18	20.136833668651768
1787	CD74hi Neu	ATP5G1	3.3630002	9.971838	0.0007710031290163395	0.009647314112755163	20.09917265629008
1788	CD74hi Neu	VMA21	5.298624	3.621024	1.1667866238981483e-07	2.887888335105903e-06	20.05837073952546
1789	VEGFAhi Neu	LAMTOR3	8.26533	1.4034001	1.393081873697884e-16	5.163886353888095e-15	20.050409440610863
1790	S100A12hi Neu	ARID4A	8.795663	1.2189008	1.4220558977964386e-18	3.598667417003776e-17	20.043432018584856
1791	CXCR1hi Neu	CCND3	8.509811	1.3275785	1.7421599216168567e-17	8.020538577915972e-16	20.040855504724224
1792	CD74hi Neu	VDAC2	6.2269187	2.5694058	4.75697983672316e-10	1.6016517825521413e-08	20.029627888077624
1793	S100A12hi Neu	FBXW2	6.333125	2.3883274	2.402447195594641e-10	4.114646818398587e-09	20.02771897200834
1794	CD74hi Neu	NUCKS1	5.561644	3.2626579	2.672451581627472e-08	7.301156215480867e-07	20.021653624744552
1795	S100A12hi Neu	SLC44A2	8.059821	1.4541185	7.640632741254046e-16	1.7162621851656137e-14	20.01654646384282
1796	CD74hi Neu	C1orf162	7.650327	1.6695446	2.0046858306965574e-14	1.0345096062918083e-12	20.00993498017416
1797	CD74hi Neu	OST4	7.878516	1.5691426	3.312920237672174e-15	1.8227987272850629e-13	19.98971731781915
1798	PDE4Bhi_IL1R2hi Neu	SH3BP5	9.104876	1.1564262	8.636550444753456e-20	5.306605761599293e-18	19.977474284496385
1799	CD74hi Neu	SEPW1	3.2510288	10.705738	0.0011498818946440734	0.013745484480185135	19.93237080918069
1800	CXCR1hi Neu	CEACAM4	8.333733	1.3781695	7.833303230770166e-17	3.494228568279426e-15	19.92371282558594
1801	S100A12hi Neu	PXK	7.8036103	1.5448947	6.016074112635954e-15	1.292514643709311e-13	19.911474968815497
1803	S100A12hi Neu	PLXDC2	8.356573	1.3417711	6.456660875539453e-17	1.537814960567775e-15	19.875784386912756
1806	CD74hi Neu	HNMT	5.002362	4.047841	5.663218472098574e-07	1.2560095911925364e-05	19.838497608113418
1807	CD74hi Neu	MGP	4.9525747	4.128964	7.323789083110031e-07	1.592974564895186e-05	19.809906720289707
1808	CD74hi Neu	ENY2	7.395279	1.7750868	1.4111180282457225e-13	6.9201753987665225e-12	19.809760380805734
1809	CCL3hi_IFIT3lo Neu	ETV5	5.8823524	2.8470151	4.044764990918761e-09	1.1591811973066816e-07	19.74646619493688
1810	S100A12hi Neu	GRN	9.535902	1.0188344	1.4858872596759537e-21	4.1899367352755324e-20	19.742760709623017
1811	CD74hi Neu	YWHAQ	5.507117	3.285106	3.647577938668141e-08	9.779100718082956e-07	19.74250474063934
1812	CD74hi Neu	LAMTOR2	6.1818175	2.5697126	6.336767642545737e-10	2.0933869841723793e-08	19.733210045220115
1813	CXCR2hi_IFIT3hi Neu	LRMP	7.816735	1.5725315	5.4211208493015046e-15	2.872648299708727e-13	19.722245418311346
1814	CD74hi Neu	POLR2E	5.8889847	2.8413188	3.885752004913608e-09	1.15992268260096e-07	19.706168471089967
1815	CD74hi Neu	TOMM20	6.357212	2.4196234	2.0544805629427575e-10	7.193415203864542e-09	19.703150106730423
1816	CD74hi Neu	LDHB	5.2264123	3.6621504	1.7283085641611134e-07	4.166674891094373e-06	19.703139520101306
1817	CXCR2hi_IFIT3hi Neu	AC016831.5	8.669795	1.2664126	4.328972216632279e-18	2.8015901751164066e-16	19.696003015381002
1818	CD74hi Neu	NDUFS6	6.352625	2.4217753	2.1167138433474955e-10	7.394917765553164e-09	19.69161671210395
1820	PDE4Bhi_IL1R2hi Neu	SYAP1	9.143348	1.1285095	6.054812934195759e-20	3.77911268948163e-18	19.661581452017188
1821	CCL3hi_IFIT3lo Neu	HIVEP2	8.168059	1.4183553	3.1338965646348357e-16	1.413924590061391e-14	19.64361696786586
1822	CD74hi Neu	GTF3A	5.901759	2.8184206	3.5964583125248186e-09	1.0817461564396079e-07	19.632764918565563
1823	S100A12hi Neu	RAB3D	7.337421	1.726199	2.1774883990933836e-13	4.402652920625303e-12	19.603209111496184
1824	CD74hi Neu	UPP1	7.123219	1.8891579	1.0543511447108817e-12	4.784269806359061e-11	19.496457678737652
1828	CD74hi Neu	DOK2	4.9024286	4.117019	9.46589618255242e-07	2.0145008978259472e-05	19.332832594989597
1829	S100A12hi Neu	DCAF10	6.4687943	2.2032948	9.87879519560875e-11	1.7142423619105248e-09	19.313922685098678
1830	VEGFAhi Neu	DDIT4	8.787717	1.1915929	1.5263060089952621e-18	6.276535986469839e-17	19.306522298557454
1831	PDE4Bhi_IL1R2hi Neu	PRDM8	6.254021	2.4615114	4.0001633127939407e-10	1.4356040652802071e-08	19.30554833858486
1832	CD74hi Neu	ETHE1	4.397629	5.2042904	1.0944004292717261e-05	0.0001968300362030732	19.286624657114693
1833	VEGFAhi Neu	FCGR2B	7.735863	1.5471404	1.0270399522402156e-14	3.45063572038835e-13	19.280619250000868
1834	CXCR1hi Neu	NUDT16	7.302052	1.7531945	2.8341187703547926e-13	1.043206748314045e-11	19.252932102748172
1835	CXCR2hi_IFIT3hi Neu	RCSD1	8.019114	1.4539585	1.0651086879804655e-15	5.880815137027808e-14	19.236688916723224
1836	CD74hi Neu	PA2G4	5.4128036	3.3160477	6.204551696410778e-08	1.5957015608798468e-06	19.223288599101192
1837	CD74hi Neu	POU2F2	5.8788767	2.7746246	4.130601954998328e-09	1.2283678996493144e-07	19.174519164963467
1838	CD74hi Neu	DUT	5.202102	3.5946345	1.970468165315917e-07	4.714417864823199e-06	19.14707938802256
1839	CCL3hi_IFIT3lo Neu	LGALS3	8.050521	1.4245746	8.244210632916359e-16	3.6568632051792766e-14	19.141854210372973
1840	CXCR1hi Neu	ATG2A	8.953294	1.1410584	3.450313584047787e-19	1.6816019075832902e-17	19.14043021089848
1841	S100A12hi Neu	SLC9A3R1	7.288788	1.7082269	3.127560916324538e-13	6.24365542726685e-12	19.139932841822638
1842	CD74hi Neu	PHPT1	5.1561127	3.655649	2.5212941897863643e-07	5.863587120900807e-06	19.125758021262346
1843	CXCR2hi_IFIT3hi Neu	NUDT16	7.077899	1.8760504	1.4635641838279929e-12	6.603183436236524e-11	19.098655299117848
1844	CCL3hi_IFIT3hi Neu	RIPK2	8.155299	1.3704804	3.483160260356257e-16	1.1653089760865605e-14	19.095669639693845
1845	CD74hi Neu	OLR1	6.420824	2.2972746	1.3553871217028863e-10	4.89769291505956e-09	19.090371247786905
1846	CD74hi Neu	LGALS3	7.2848787	1.7626911	3.2196025229875503e-13	1.535974122069378e-11	19.061065294821066
1847	S100A12hi Neu	KCNE1	7.7318616	1.5066447	1.0598530346929804e-14	2.2555443761235653e-13	19.054157112964795
1849	CD74hi Neu	MRPL41	5.2018237	3.568302	1.973421701379352e-07	4.714417864823199e-06	19.00681681060035
1850	CXCR2hi_IFIT3hi Neu	PREX1	9.341587	1.0459087	9.490096857232153e-21	7.136100927264425e-19	18.979622841455072
1852	CXCR2hi_IFIT3hi Neu	MIR29B2CHG	7.953885	1.4567705	1.8075168425768942e-15	9.808418715165545e-14	18.950255343885168
1853	S100A12hi Neu	TOMM7	8.337168	1.2825977	7.609101658602012e-17	1.7960437113749534e-15	18.912778651432316
1858	VEGFAhi Neu	IER5	8.841956	1.1478726	9.40568711571275e-19	3.929238233974075e-17	18.831643377562266
1859	S100A12hi Neu	MSRA	6.150086	2.386088	7.744091368772627e-10	1.2818338239443245e-08	18.83140717662374
1860	PDE4Bhi_IL1R2hi Neu	THBD	6.2532434	2.394217	4.020147409709514e-10	1.4362476865774419e-08	18.777294948350598
1861	CD74hi Neu	COX7A2	7.6031437	1.5867305	2.8902255643962404e-14	1.4722436092703558e-12	18.774227287501127
1862	S100A12hi Neu	KCNE3	7.964711	1.3967055	1.6560991169484162e-15	3.672958027490512e-14	18.764716203997704
1863	VEGFAhi Neu	NUP58	8.718236	1.1763488	2.8256993713104232e-18	1.1382810911317064e-16	18.755411829408715
1864	CCL3hi_IFIT3hi Neu	DHX58	5.7336226	2.8057613	9.830795360290098e-09	2.094980965375721e-07	18.739174706271285
1865	CD74hi Neu	ID2	6.6312203	2.1088097	3.3292320310639456e-11	1.3045137221471656e-09	18.735828148085048
1866	S100A12hi Neu	ITGAM	8.26571	1.2918329	1.3886633614903216e-16	3.229511508290673e-15	18.719774130207227
1868	VEGFAhi Neu	DSE	8.650575	1.1918299	5.124057953257171e-18	2.017805464835012e-16	18.70591445263616
1869	PDE4Bhi_IL1R2hi Neu	ZEB2	9.13338	1.075966	6.639316279915237e-20	4.127615880950453e-18	18.704916523850883
1871	CXCR2hi_IFIT3hi Neu	KIAA0319L	7.493543	1.6265556	6.703876861063489e-14	3.3394611833770837e-12	18.66687798350965
1876	CD74hi Neu	CD4	5.3202047	3.3239157	1.0365045676942218e-07	2.585694096123137e-06	18.572122665884596
1877	CXCR2hi_IFIT3hi Neu	IFI44	7.7077007	1.5239218	1.2810461786181874e-14	6.632459084117966e-13	18.55881617238218
1878	CXCR1hi Neu	TMCC3	8.519523	1.2260858	1.6021167553696023e-17	7.397375931006255e-16	18.5518087137397
1879	CXCR2hi_IFIT3hi Neu	MGAM	8.250758	1.319281	1.573928034580723e-16	9.205147257060814e-15	18.51738730835444
1881	CD74hi Neu	TMEM258	7.254814	1.7240114	4.0221346699484097e-13	1.8846744383725618e-11	18.489615039017384
1885	PDE4Bhi_IL1R2hi Neu	AC007613.1	7.733932	1.5003442	1.042747438218329e-14	5.113672297175662e-13	18.441130788199796
1886	S100A12hi Neu	CAB39	8.272202	1.2702861	1.3150805793342108e-16	3.0628963758505195e-15	18.43676414798372
1887	CD74hi Neu	H2AFJ	5.505842	3.0585783	3.6740735909736814e-08	9.833440012722949e-07	18.373780399055754
1889	S100A12hi Neu	FAR1	7.397658	1.5894622	1.3860731214512595e-13	2.838843146671445e-12	18.353294828133304
1890	S100A12hi Neu	SIRPB1	8.591604	1.1684537	8.576355055250435e-18	2.1160816043353065e-16	18.314889545387363
1891	S100A12hi Neu	FLOT2	7.6894417	1.4644121	1.477785583634568e-14	3.1239239827541447e-13	18.31291187901359
1892	CXCR2hi_IFIT3hi Neu	ATG16L2	8.420823	1.2505312	3.738476116432609e-17	2.279315689366306e-15	18.31052228449063
1894	VEGFAhi Neu	CEP170	7.852631	1.4233452	4.073984611888786e-15	1.4015749674582967e-13	18.294802052214518
1895	CD74hi Neu	LAP3	6.9113507	1.8853434	4.800613126741731e-12	2.0269112803309809e-10	18.27494546300257
1897	CCL3hi_IFIT3hi Neu	HLA-DQB1	8.1690445	1.3051424	3.108419071139906e-16	1.0510716392370505e-14	18.24376038185299
1899	PDE4Bhi_IL1R2hi Neu	GYG1	6.7366014	1.982099	1.6213431536645712e-11	6.432821542592271e-10	18.21865870528528
1900	PDE4Bhi_IL1R2lo Neu	OSM	8.945338	1.1179706	3.708136863191245e-19	5.1364201058467505e-17	18.211002381792127
1901	VEGFAhi Neu	RAB1A	8.163528	1.3065197	3.2537672308491085e-16	1.1757491611519056e-14	18.199408940195507
1902	CD74hi Neu	ATF5	4.9875855	3.7321348	6.113857252174575e-07	1.3483787691213507e-05	18.17619856187202
1904	CCL3hi_IFIT3hi Neu	PHF11	7.706739	1.4662247	1.2907343584122779e-14	4.0763972507376565e-13	18.166118255239013
1905	CD74hi Neu	RNASEH2C	5.4402375	3.0939915	5.320954261052465e-08	1.375174938400646e-06	18.135870787347645
1906	CD74hi Neu	NDUFS8	5.177074	3.4357336	2.2539277825765654e-07	5.312205017114409e-06	18.122550277191745
1907	S100A12hi Neu	LILRB2	9.179207	1.0094709	4.3427987794681766e-20	1.1623243309590164e-18	18.104530873268477
1908	CCL3hi_IFIT3lo Neu	KLF10	8.238393	1.2839001	1.7453889528312617e-16	8.082532831131512e-15	18.09330179091134
1909	VEGFAhi Neu	TOM1	7.4999256	1.546785	6.38539445517436e-14	2.0328984645495628e-12	18.084831240545533
1910	CD74hi Neu	RBM17	5.896454	2.596402	3.7139682479921688e-09	1.1128514725625111e-07	18.054243860801417
1911	VEGFAhi Neu	ARHGDIA	8.232832	1.2727216	1.8283892592406405e-16	6.714440649457896e-15	18.03827139741901
1912	VEGFAhi Neu	SNN	7.9573827	1.3636618	1.7571652937908484e-15	6.166088256500286e-14	18.013958652145586
1913	S100A12hi Neu	MAN2A2	7.527218	1.5034162	5.183283617685113e-14	1.0812315932214745e-12	17.9900002041049
1915	CCL3hi_IFIT3hi Neu	PARP12	6.477838	2.0832856	9.304601122095347e-11	2.3622018700805085e-09	17.97184419338092
1916	S100A12hi Neu	PILRB	6.6464243	1.9385804	3.002983693301519e-11	5.394779920469202e-10	17.966814011552945
1918	CCL3hi_IFIT3hi Neu	STOM	6.2680426	2.2309408	3.656150907781021e-10	8.882196766887707e-09	17.962374513912987
1919	CD74hi Neu	HSP90B1	6.675657	1.9894072	2.461273431149659e-11	9.716492187821065e-10	17.92951331446648
1920	CD74hi Neu	REEP5	6.7447085	1.9464943	1.533344108785265e-11	6.16107807171199e-10	17.92788108760387
1922	CD74hi Neu	MRPL57	5.0118327	3.6410058	5.391409247535585e-07	1.1990949778568228e-05	17.91792241911283
1923	CD74hi Neu	CTSL	5.589563	2.8839037	2.2764217498587102e-08	6.27346873508183e-07	17.88739064323104
1924	CXCR2hi_IFIT3hi Neu	ACSL4	8.264905	1.2698942	1.3980622601670655e-16	8.23761236951423e-15	17.885442770486783
1925	CCL3hi_IFIT3lo Neu	PAG1	8.366779	1.2288418	5.921435742510074e-17	2.8249363084585066e-15	17.87840843825003
1926	CCL3hi_IFIT3hi Neu	NCOA7	6.464522	2.0775096	1.0161969296400057e-10	2.567482514551253e-09	17.84683100650314
1927	CD74hi Neu	UQCRFS1	5.6052995	2.8580208	2.0789510933472715e-08	5.759423985095924e-07	17.832966347897425
1929	CD74hi Neu	PDIA3	6.5963173	2.0241892	4.2149658167122893e-11	1.6313364022476412e-09	17.787474784341935
1930	CCL3hi_IFIT3hi Neu	IRAK2	7.444323	1.540345	9.744268936273926e-14	2.9420984851376975e-12	17.762245679619017
1931	VEGFAhi Neu	ZFAND5	8.373093	1.2096106	5.61256015881961e-17	2.115225237897863e-15	17.75060391112678
1932	CCL3hi_IFIT3hi Neu	FAM177A1	8.704936	1.1134781	3.1775358117932632e-18	1.169614638788518e-16	17.73988487264623
1933	CD74hi Neu	PLD3	4.92787	3.7328968	8.313097072488741e-07	1.788448445118116e-05	17.722015582257068
1934	CXCR2hi_IFIT3hi Neu	FCGRT	8.668833	1.139306	4.3657423755341495e-18	2.8138546062065205e-16	17.71700314068564
1936	CD74hi Neu	NDUFAF3	5.2081347	3.3139305	1.9074833150815266e-07	4.570723676548162e-06	17.696438750332174
1938	CCL3hi_IFIT3hi Neu	ZNFX1	8.264126	1.2346234	1.4072206297298623e-16	4.8412681838919946e-15	17.673684876575237
1940	VEGFAhi Neu	SGTB	6.336877	2.151396	2.344693787237794e-10	6.20185252835377e-09	17.65753685131761
1941	CD74hi Neu	VAMP5	6.418822	2.1240914	1.3733282495308245e-10	4.951193239347317e-09	17.641195215791264
1943	CD74hi Neu	MRPL52	5.216977	3.2884247	1.818665934274009e-07	4.3711649570960235e-06	17.62399272027619
1944	PDE4Bhi_IL1R2lo Neu	BCL3	7.911295	1.4037465	2.547248671368208e-15	2.936029472231779e-13	17.59208728146147
1946	VEGFAhi Neu	AP003354.2	6.428155	2.0763822	1.2916193029149686e-10	3.46281161499665e-09	17.56737896853714
1947	VEGFAhi Neu	CDC42EP3	8.234785	1.2375576	1.798807854317999e-16	6.621206253504784e-15	17.547407735740116
1948	S100A12hi Neu	MAPK3	6.921321	1.7410442	4.474512652721417e-12	8.371685935915153e-11	17.544827739303024
1949	VEGFAhi Neu	ERO1A	7.5829806	1.466766	3.377053356319062e-14	1.0995267948378209e-12	17.540752705669743
1951	CXCR2hi_IFIT3hi Neu	AL034397.3	8.8407	1.0827936	9.512064187118878e-19	6.502381193887196e-17	17.527101474203633
1952	CD74hi Neu	C11orf58	6.663044	1.951535	2.6821335208689984e-11	1.0535714036826457e-09	17.519585339534967
1955	VEGFAhi Neu	NFKBID	7.8310633	1.3694744	4.837603436735229e-15	1.6570628171255096e-13	17.502788233267477
1956	CD74hi Neu	MPEG1	6.555256	2.016876	5.554651282864141e-11	2.1084975578775875e-09	17.498470271547504
1959	CD74hi Neu	AHR	4.5925574	4.291382	4.378472615442726e-06	8.473095719418639e-05	17.474326114687635
1961	CD74hi Neu	MGST1	4.3412614	4.8459783	1.4166705953910172e-05	0.00025079198847331334	17.44884773027436
1962	CXCR1hi Neu	MMP25	8.654662	1.1152363	4.9437408886119036e-18	2.316516687598533e-16	17.436902805501177
1963	CCL3hi_IFIT3lo Neu	SLAMF7	6.1419473	2.2929914	8.151599370892781e-10	2.4946105749179828e-08	17.43360728597716
1964	CXCR2hi_IFIT3hi Neu	BST2	7.666047	1.4475371	1.7737799512244942e-14	9.064646993458248e-13	17.432180933531285
1965	PDE4Bhi_IL1R2hi Neu	AC015912.3	7.1457405	1.6734747	8.951200631337585e-13	3.851455290720758e-11	17.428192993740026
1966	S100A12hi Neu	APAF1	7.2923274	1.5526291	3.046456907564208e-13	6.097161093453284e-12	17.412537280824772
1967	CXCR1hi Neu	MKNK2	8.346869	1.1991649	7.00962090534825e-17	3.1356635613698076e-15	17.392292160867814
1969	S100A12hi Neu	MBD2	8.016914	1.2758834	1.0843440148941895e-15	2.425336591953845e-14	17.37144386085693
1970	VEGFAhi Neu	Z93930.2	5.544005	2.8073323	2.9563032447811e-08	6.5108765046497e-07	17.367169628771396
1971	CD74hi Neu	ALKBH7	5.10813	3.373027	3.2536288132966106e-07	7.446094578371997e-06	17.297123907140723
1972	S100A12hi Neu	MLF2	8.4856615	1.1300893	2.144948535963548e-17	5.210904974061597e-16	17.271252656278108
1973	S100A12hi Neu	FAM53C	8.897953	1.0235168	5.688620390571146e-19	1.455899588128184e-17	17.23281741300463
1974	VEGFAhi Neu	SLC20A1	7.1997337	1.6044469	6.033035125103745e-13	1.8181926760227892e-11	17.232337331666766
1975	CXCR2hi_IFIT3hi Neu	FOXP1	8.08075	1.2798955	6.436945654856063e-16	3.626080344987103e-14	17.20251615216387
1976	CD74hi Neu	TMEM160	4.7655907	3.8960342	1.8830103759711888e-06	3.851634306601171e-05	17.19847805023092
1977	CXCR2hi_IFIT3hi Neu	SNRK	8.436176	1.1693656	3.27888423482775e-17	2.00685507566531e-15	17.186732836433823
1980	CD74hi Neu	SH3BGRL	7.0232677	1.7032152	2.167379600337064e-12	9.506969796922939e-11	17.06955142011259
1982	PDE4Bhi_IL1R2hi Neu	PNPLA8	7.961201	1.3036983	1.703770085895459e-15	8.568227205851972e-14	17.035567839941802
1983	CD74hi Neu	TIMM13	4.6745453	4.0200043	2.9460586727181053e-06	5.844373429760251e-05	17.0177314966683
1984	CCL3hi_IFIT3lo Neu	HLA-DQB1	7.809617	1.3485762	5.7362093851075386e-15	2.441522436663966e-13	17.008700429573892
1985	VEGFAhi Neu	ABCF1	6.5136833	1.951884	7.332998818667851e-11	1.9896114148725777e-09	16.983795278259603
1987	CD74hi Neu	NSA2	5.2968645	3.0613956	1.1780809108558989e-07	2.9112794465298125e-06	16.9476294578738
1989	CXCR2hi_IFIT3hi Neu	PRKCB	8.367431	1.1710232	5.888806893828993e-17	3.5357471353784643e-15	16.92306450933391
1990	CD74hi Neu	WDR83OS	6.966919	1.7174162	3.239576947272344e-12	1.4015386184760983e-10	16.922379756957458
1991	CD74hi Neu	RAD23A	5.0502996	3.3816643	4.411179478890113e-07	9.95099073587911e-06	16.91553676354786
1992	CXCR2hi_IFIT3hi Neu	ANXA11	8.581394	1.1097467	9.373015854300065e-18	5.920371734210094e-16	16.89883538932183
1993	CD74hi Neu	RANBP1	4.759711	3.8373096	1.938705103261301e-06	3.950205456206349e-05	16.89713355225342
1994	CD74hi Neu	GPR183	5.3258157	3.0152342	1.0050106585485992e-07	2.511095460307109e-06	16.885724113887424
1995	VEGFAhi Neu	SOCS3	8.770382	1.0460945	1.7806176944096324e-18	7.28438704985039e-17	16.881462505184164
1997	VEGFAhi Neu	ETF1	8.237283	1.1879975	1.761662178536818e-16	6.499627911512825e-15	16.8542524378453
1999	CD74hi Neu	EIF5A	6.0965624	2.2578144	1.0837378487385969e-09	3.5285163648311716e-08	16.826153844822638
2000	CCL3hi_IFIT3lo Neu	DRAM1	7.11633	1.61824	1.108384534004747e-12	4.2378935051982956e-11	16.785760708547148
2001	CCL3hi_IFIT3hi Neu	RELA	7.7414436	1.3406985	9.829439067945148e-15	3.1168006490345746e-13	16.76716530734881
2002	CCL3hi_IFIT3hi Neu	DUSP2	7.7525554	1.3359147	9.006139037059455e-15	2.861487757227482e-13	16.756923668563935
2003	CCL3hi_IFIT3hi Neu	BIRC2	8.276482	1.1653045	1.2686784020861205e-16	4.374170447017888e-15	16.732729451526133
2005	CCL3hi_IFIT3hi Neu	UBE2E1	7.06644	1.6161727	1.5895897542249073e-12	4.4903777833569785e-11	16.723697619071167
2009	VEGFAhi Neu	CAST	7.5365686	1.408946	4.8249874236724025e-14	1.558105856998178e-12	16.63599372377236
2010	CCL3hi_IFIT3lo Neu	FN1	7.5557203	1.4132959	4.165479220726515e-14	1.7040694915671604e-12	16.632390335075776
2011	S100A12hi Neu	WASF2	7.6964993	1.3255352	1.3984452615377694e-14	2.9641408221399886e-13	16.606438813356736
2012	CXCR2hi_IFIT3hi Neu	JDP2	7.712455	1.3601061	1.2342050586530785e-14	6.410964500391698e-13	16.583878028344134
2013	CD74hi Neu	HSPA1B	5.989699	2.3082552	2.10229953936042e-09	6.54781302288765e-08	16.582283111085285
2014	S100A12hi Neu	ABHD2	8.225263	1.154638	1.9476311483606123e-16	4.516159098937214e-15	16.563549307874364
2015	CD74hi Neu	SCAND1	6.516376	1.9324178	7.202621810389904e-11	2.6888085344649404e-09	16.56167062024553
2016	CD74hi Neu	SCIMP	4.1644936	5.034084	3.12044678419222e-05	0.0005143525591772374	16.5557883426327
2017	CD74hi Neu	LTA4H	5.894847	2.378785	3.750290809692065e-09	1.1216068593910492e-07	16.53293406343881
2018	S100A12hi Neu	TSTD1	7.1397495	1.5385467	9.350111334253811e-13	1.8049829838533243e-11	16.52941764006327
2019	CXCR2hi_IFIT3hi Neu	RALB	8.830366	1.0223825	1.0433353402609933e-18	7.101426016405752e-17	16.510101655250327
2020	CD74hi Neu	C8orf59	5.4619803	2.7929728	4.708526536935148e-08	1.2289643395825276e-06	16.507756041207877
2021	S100A12hi Neu	GPAT3	6.3241034	1.9714056	2.547073730995729e-10	4.35290490109887e-09	16.483357760998967
2023	CD74hi Neu	NDUFA6	5.4729323	2.7761583	4.426493977907708e-08	1.163041038355085e-06	16.474847782146806
2024	CCL3hi_IFIT3lo Neu	TIFA	7.572004	1.3927217	3.6751101820206456e-14	1.5152392920179637e-12	16.461299727757325
2025	CXCR2hi_IFIT3hi Neu	ZNF281	7.742016	1.3390545	9.78526189122634e-15	5.133523937686218e-13	16.456422878830242
2026	CXCR2hi_IFIT3hi Neu	PLXNC1	8.723846	1.0431355	2.6890806190337635e-18	1.7546806634364528e-16	16.43543667801856
2028	CXCR2hi_IFIT3hi Neu	SRPK2	7.749876	1.3270302	9.198244474838833e-15	4.841649283406e-13	16.3423855450874
2029	PDE4Bhi_IL1R2hi Neu	PAG1	8.136629	1.1950986	4.0643638744998e-16	2.1251778126565014e-14	16.340111294306407
2030	CD74hi Neu	C1QBP	4.863639	3.5388644	1.1524720324575413e-06	2.429731090058349e-05	16.32988365438945
2031	CD74hi Neu	UQCRC1	5.254196	2.998358	1.486722566704056e-07	3.6173861403426426e-06	16.315880334684394
2032	CCL3hi_IFIT3lo Neu	SLC11A2	6.019176	2.2409868	1.7530698633871775e-09	5.242940570596007e-08	16.315336644138075
2035	CD74hi Neu	ST13	5.8029394	2.417264	6.5162380777929386e-09	1.8880351465399685e-07	16.25365868000916
2036	CD74hi Neu	BAX	6.199072	2.102591	5.679716007623051e-10	1.8921602421176285e-08	16.238399076524157
2038	S100A12hi Neu	CD302	7.754347	1.2744656	8.879920816148462e-15	1.892345878647778e-13	16.215024670467248
2040	CCL3hi_IFIT3hi Neu	DSE	8.46605	1.0742567	2.5385388222398964e-17	8.94778271026567e-16	16.165719900149846
2041	VEGFAhi Neu	NBPF19	6.1206794	2.1154554	9.317722689927487e-10	2.313461619444103e-08	16.153062468940913
2042	CXCR2hi_IFIT3hi Neu	KCNE1	6.981775	1.6331221	2.9147427206930286e-12	1.289263369816908e-10	16.15101948971541
2043	CD74hi Neu	CLTA	6.5026054	1.892255	7.894072647799974e-11	2.9193278965201263e-09	16.14986071041321
2044	CD74hi Neu	PSMA7	7.347063	1.4656669	2.0260956083829407e-13	9.754291387797261e-12	16.13817125967943
2046	CD74hi Neu	NDUFA13	5.724542	2.468014	1.0371295111820284e-08	2.940271474160756e-07	16.12011127613724
2048	CD74hi Neu	SNRPD3	5.654916	2.5322018	1.5592254872012425e-08	4.3578282598928883e-07	16.10665146440461
2049	VEGFAhi Neu	CAMKK2	7.6249013	1.3311293	2.4422096015553544e-14	8.001023198788506e-13	16.102477574729388
2050	S100A12hi Neu	CHST15	8.521125	1.0438453	1.5801143751322115e-17	3.868462960885698e-16	16.088225494604295
2051	CD74hi Neu	VDAC1	5.2795477	2.9260135	1.2950322622544305e-07	3.1853355846198927e-06	16.083841945224716
2052	CD74hi Neu	CCL3L3	3.3539872	8.028456	0.0007965605425055072	0.009935182825770739	16.07958492464853
2053	PDE4Bhi_IL1R2hi Neu	TIMP1	7.487013	1.3982028	7.045891304049144e-14	3.2343508599488384e-12	16.065647542017654
2054	CXCR1hi Neu	IL13RA1	8.584103	1.0437825	9.154813395162429e-18	4.2644146997938028e-16	16.04308332671919
2055	CD74hi Neu	SNHG8	5.2345724	2.9647129	1.653672847194393e-07	3.992836074930682e-06	16.005650212003886
2056	VEGFAhi Neu	TBC1D15	6.5407147	1.8213615	6.12255718287532e-11	1.6755857967900205e-09	15.983965323360794
2057	CCL3hi_IFIT3hi Neu	SOCS1	6.164706	2.0551157	7.061406345489177e-10	1.6793172831569215e-08	15.978251733332002
2058	CD74hi Neu	PNP	4.538695	4.019876	5.660351669773092e-06	0.00010684837021635295	15.963860613530752
2059	CD74hi Neu	AKAP13	7.1006236	1.5548874	1.2419519471378017e-12	5.571495226492337e-11	15.943859448661021
2061	PDE4Bhi_IL1R2hi Neu	IDI1	8.673785	1.0193852	4.179874716599373e-18	2.4001600599934796e-16	15.922552253863568
2062	CD74hi Neu	JUN	7.103909	1.5458437	1.212765265533706e-12	5.470618913222018e-11	15.863391893630103
2064	CD74hi Neu	LSM5	4.48652	4.0917315	7.239598721197128e-06	0.00013433666675255446	15.842388434606642
2066	PDE4Bhi_IL1R2hi Neu	GPCPD1	8.282132	1.1146299	1.2098909708784235e-16	6.610861010775496e-15	15.805163877314394
2067	CD74hi Neu	MRPS34	4.542788	3.967375	5.551500621783972e-06	0.00010498652253723438	15.78565543807846
2068	S100A12hi Neu	NUP50	7.259012	1.4203428	3.8992787027622857e-13	7.696688749414907e-12	15.785258235945443
2069	CD74hi Neu	CTSZ	6.6710606	1.7537286	2.5396144223655735e-11	1.0000760933559794e-09	15.783499700294257
2070	S100A12hi Neu	MFN2	7.325288	1.393192	2.383862865733298e-13	4.813756843068351e-12	15.767473141504722
2073	CD74hi Neu	NDUFB5	5.2877707	2.8483617	1.2381609549740046e-07	3.0549686937491416e-06	15.708695677510962
2074	CXCR1hi Neu	SRGAP2C	6.783482	1.668961	1.173132521202718e-11	3.883634306564386e-10	15.706194662387764
2075	CD74hi Neu	MRPL54	5.2679315	2.8652837	1.3796975797883048e-07	3.3830441742914784e-06	15.675085715974593
2077	CXCR1hi Neu	VNN3	8.395472	1.0672314	4.640279723776524e-17	2.0875970688933074e-15	15.667334273091074
2078	CD74hi Neu	MRPL20	5.8762465	2.268441	4.196737996817697e-09	1.2410241518304917e-07	15.666351809835152
2080	CXCR1hi Neu	CACUL1	7.8189464	1.2348258	5.32674001396144e-15	2.1512673033367032e-13	15.641916427808566
2081	CCL3hi_IFIT3hi Neu	PIM3	8.397204	1.0570362	4.572322428791473e-17	1.5973792803771272e-15	15.640532760248716
2082	CCL3hi_IFIT3hi Neu	FYTTD1	5.7939167	2.2880054	6.876358303518712e-09	1.489500328818436e-07	15.620119637388957
2083	VEGFAhi Neu	DDX21	7.9498734	1.1832091	1.86702238096911e-15	6.53706217691424e-14	15.600158763066872
2084	CD74hi Neu	DNAJB1	6.711763	1.7104539	1.9228724350424915e-11	7.629165482853262e-10	15.59510242091984
2085	CD74hi Neu	FCER1G	7.620963	1.3097824	2.51789921103649e-14	1.290913845502507e-12	15.572137353717173
2089	CD74hi Neu	CHCHD7	4.985835	3.186764	6.169479811112632e-07	1.3549687857757937e-05	15.513392495333225
2090	S100A12hi Neu	SLC36A4	6.690879	1.6500139	2.2183448621725506e-11	4.007995848806264e-10	15.505300857475078
2091	CD74hi Neu	NUTF2	4.4884586	4.0014267	7.17402719009663e-06	0.00013343352574654406	15.504468225411228
2092	CXCR2hi_IFIT3hi Neu	JPT1	8.243955	1.1053094	1.666108207056479e-16	9.637184870926322e-15	15.492071145663308
2093	CD74hi Neu	CIB1	6.5468984	1.7870111	5.874433896163831e-11	2.224536826242759e-09	15.462579283722034
2094	S100A12hi Neu	TP53INP1	6.7746353	1.6030866	1.2472047038639903e-11	2.2900708696181708e-10	15.45399692541856
2096	PDE4Bhi_IL1R2hi Neu	TET2	8.372161	1.0645188	5.657102524194561e-17	3.123472236348123e-15	15.441231057577637
2100	S100A12hi Neu	CLK4	6.8841267	1.5446687	5.814321437206019e-12	1.0865556191114821e-10	15.3909984081928
2103	VEGFAhi Neu	TMEM140	7.7740874	1.2202697	7.599310244667502e-15	2.575122490848595e-13	15.362221628133002
2104	CD74hi Neu	CCT6A	4.7832665	3.4508748	1.724690080201377e-06	3.541558004741215e-05	15.359173049782754
2105	CXCR1hi Neu	PCNX1	8.427468	1.0379608	3.5322297264134404e-17	1.6074190089277994e-15	15.355457597425264
2108	CCL3hi_IFIT3hi Neu	FAS	7.2598023	1.3994905	3.8765584143350524e-13	1.133606183717867e-11	15.318175893225165
2110	CD74hi Neu	METAP2	4.402189	4.1136103	1.0716415779431999e-05	0.00019295658104106123	15.28017154812277
2111	S100A12hi Neu	IL16	6.612938	1.6658694	3.767668622030957e-11	6.737854497224331e-10	15.278484761420573
2112	VEGFAhi Neu	TNFRSF14	7.5048933	1.3045604	6.147876218751214e-14	1.9612346135414228e-12	15.273102602039014
2113	CXCR2hi_IFIT3hi Neu	NIN	8.026603	1.150594	1.002092237299558e-15	5.591533045652764e-14	15.248211383990354
2114	CD74hi Neu	C12orf57	4.205402	4.534341	2.60618484973734e-05	0.0004387448290213469	15.225355272673758
2115	CCL3hi_IFIT3hi Neu	ERAP2	7.019673	1.4894333	2.223879393639547e-12	6.2375274431549e-11	15.199648137568651
2116	CD74hi Neu	FAM65B	3.1363285	8.890805	0.0017107747535782896	0.019519396050400848	15.199130509515602
2117	CCL3hi_IFIT3lo Neu	TBL1XR1	6.9611444	1.53317	3.375197853962697e-12	1.2452745166337604e-10	15.185642255084696
2118	CXCR2hi_IFIT3hi Neu	DPEP2	7.100811	1.480578	1.2402682272110977e-12	5.6278952804282884e-11	15.175411651974809
2119	S100A12hi Neu	NPL	7.509315	1.2717083	5.943752014177316e-14	1.2365979981011068e-12	15.143211206493188
2120	CXCR2hi_IFIT3hi Neu	CCND3	7.3421354	1.374085	2.1021237455624742e-13	1.0028590956548951e-11	15.113230692056659
2121	CCL3hi_IFIT3hi Neu	HINT1	7.2934427	1.3652091	3.021329569079114e-13	8.867995395042434e-12	15.088529287340924
2122	CCL3hi_IFIT3lo Neu	EIF1B	8.298661	1.0536987	1.0529078072427748e-16	4.963124532588256e-15	15.072363591968944
2124	CD74hi Neu	AES	4.5336404	3.7868192	5.797564399999715e-06	0.00010924742176658175	15.001820621444056
2125	CD74hi Neu	PRDX3	5.4482274	2.550706	5.087432611359627e-08	1.3234867935087294e-06	14.993764524649878
2126	CXCR2hi_IFIT3hi Neu	SYNE2	7.366466	1.3534683	1.752107378098009e-13	8.384099275013836e-12	14.991750607748584
2128	CXCR1hi Neu	INTS6	8.109681	1.0969279	5.075264630513125e-16	2.177812602729151e-14	14.986206219156786
2129	PDE4Bhi_IL1R2hi Neu	ARF4	7.614223	1.2571911	2.6528206646768975e-14	1.2542123088596673e-12	14.962621528012273
2130	CCL3hi_IFIT3lo Neu	SMCO4	6.1171575	1.9835538	9.525912515422595e-10	2.8872108355285647e-08	14.95504627635405
2131	S100A12hi Neu	LRMP	7.6062202	1.2225057	2.822278687884319e-14	5.934301299651302e-13	14.94712522605659
2133	CD74hi Neu	PTGES3	6.2379065	1.9085581	4.434652645393872e-10	1.5027381957814297e-08	14.93087293367616
2134	S100A12hi Neu	PHF12	7.04609	1.4276711	1.840150951792629e-12	3.488334175240985e-11	14.929701682066506
2135	S100A12hi Neu	CCDC125	6.178421	1.8725444	6.474587692985103e-10	1.0773468309792176e-08	14.919768080041361
2137	CD74hi Neu	ERGIC3	4.7641006	3.379548	1.8969781504335142e-06	3.8751852488351384e-05	14.909577686601347
2138	CXCR2hi_IFIT3hi Neu	MSL1	8.194976	1.0757693	2.5064432724809184e-16	1.4392452987544065e-14	14.890653688279537
2139	CD74hi Neu	COX16	3.5595448	6.4681106	0.000371498228908357	0.004988374602629137	14.889855320403633
2141	CD74hi Neu	CIRBP	6.6102405	1.6858485	3.836956530286467e-11	1.4886825692814153e-09	14.881318108246408
2142	CD74hi Neu	PABPC4	4.5219164	3.7735546	6.128223253241058e-06	0.000115340611909332	14.86032484753193
2143	S100A12hi Neu	SIPA1L2	7.2019415	1.357356	5.936120970682915e-13	1.1601149288125485e-11	14.843364637575869
2145	VEGFAhi Neu	CLCN7	5.48646	2.4468358	4.100675949909588e-08	8.919252606752383e-07	14.802552628223406
2146	S100A12hi Neu	KDM5A	8.038305	1.0808344	9.108963352357088e-16	2.0402785857740535e-14	14.796958411797775
2148	CD74hi Neu	ILF3	4.7230215	3.413354	2.323663390505858e-06	4.6742635158570705e-05	14.780801449054982
2149	S100A12hi Neu	CCM2	6.234421	1.819674	4.5345249446800377e-10	7.625114739171643e-09	14.77166531715929
2150	CCL3hi_IFIT3lo Neu	ERAP2	6.8580384	1.5373594	6.98125797630046e-12	2.516918828852981e-10	14.757313538402345
2152	CCL3hi_IFIT3lo Neu	GSAP	5.8935146	2.1179109	3.780669051035246e-09	1.0854644542708649e-07	14.7499453546156
2153	S100A12hi Neu	STAT6	7.917938	1.1094642	2.4148129621402342e-15	5.3257418275358156e-14	14.726605655325004
2156	CD74hi Neu	LAIR1	5.0581455	2.9264476	4.233534589801291e-07	9.563911975329355e-06	14.688907139080744
2157	S100A12hi Neu	RSBN1	7.081125	1.3882424	1.4298901055591313e-12	2.7236905496844682e-11	14.666561560303938
2159	CXCR1hi Neu	ZNF33A	7.557989	1.2413725	4.093485512188862e-14	1.5765909688530323e-12	14.65102662762862
2161	CD74hi Neu	CCT8	4.7238655	3.3756378	2.3140372986735955e-06	4.66083711522382e-05	14.62169677330414
2163	S100A12hi Neu	RUBCNL	7.1708927	1.3475219	7.451018104627752e-13	1.4507894807666686e-11	14.604975446836852
2166	CD74hi Neu	GADD45B	6.767744	1.5706469	1.3080605594825978e-11	5.296303665330693e-10	14.56936307773211
2168	CD74hi Neu	DDOST	4.5160365	3.70648	6.300780557079976e-06	0.00011844717354386894	14.553402266352673
2169	CD74hi Neu	H2AFV	6.37259	1.7776052	1.85862282579991e-10	6.55123058977821e-09	14.547346796384566
2170	S100A12hi Neu	CCDC88B	7.889704	1.102429	3.0290351135978886e-15	6.624860592634939e-14	14.52871736950425
2171	CXCR2hi_IFIT3hi Neu	UBR2	7.3958945	1.3009188	1.4045924346664821e-13	6.803656176631417e-12	14.527695606072703
2172	CD74hi Neu	HBEGF	5.7976336	2.162298	6.725709617163028e-09	1.938059864317908e-07	14.514712263649223
2173	CD74hi Neu	MLEC	4.375168	3.9613135	1.2133904571401777e-05	0.00021699488911325647	14.512471982774555
2175	PDE4Bhi_IL1R2hi Neu	CCDC71L	6.5728545	1.6610277	4.9359679232414216e-11	1.8872607621284573e-09	14.491084593375888
2176	CD74hi Neu	CAST	6.79428	1.5484775	1.088546631164929e-11	4.441664044631885e-10	14.482065328160816
2179	CD74hi Neu	SNX3	6.7713704	1.5553696	1.2756801754505824e-11	5.178474460293098e-10	14.442848316273182
2180	VEGFAhi Neu	GNG2	7.587855	1.2026201	3.252445092097943e-14	1.061143810936335e-12	14.400445157055053
2181	CXCR2hi_IFIT3hi Neu	SETX	7.8580923	1.1352626	3.9002780465053595e-15	2.0737134893052572e-13	14.39882089560072
2182	CD74hi Neu	RSL24D1	5.742658	2.1896005	9.32017873660774e-09	2.6565874084796536e-07	14.39810300434567
2183	CCL3hi_IFIT3hi Neu	STX11	7.558775	1.2096914	4.0688351689331324e-14	1.259823061816139e-12	14.394953258083108
2184	CXCR2hi_IFIT3hi Neu	ARHGEF40	6.7522025	1.5611032	1.4561756762350482e-11	6.099328939901233e-10	14.385125898031443
2187	VEGFAhi Neu	ZNF438	6.277682	1.7809772	3.4365868204397373e-10	8.910860834411148e-09	14.337009937345798
2188	PDE4Bhi_IL1R2hi Neu	RAB1A	7.6835093	1.1814398	1.547884077369087e-14	7.474812680652984e-13	14.326610702897959
2189	VEGFAhi Neu	DENND5A	7.867339	1.1087142	3.622635788367622e-15	1.2490183784740854e-13	14.306217663851422
2190	S100A12hi Neu	FES	6.661375	1.5363204	2.7127721776471653e-11	4.878973286700045e-10	14.305711421537747
2191	CD74hi Neu	HNRNPM	5.77318	2.1500924	7.778915504324839e-09	2.2212812790016912e-07	14.305416883817811
2192	CXCR2hi_IFIT3hi Neu	HSD17B11	8.206577	1.0299562	2.2758299622387134e-16	1.3115923698434863e-14	14.298059411223555
2193	CD74hi Neu	SEPT6	4.983097	2.9364548	6.257458490147462e-07	1.3723823196933136e-05	14.278584408803622
2194	CD74hi Neu	NHP2	4.356424	3.931845	1.3220473569209708e-05	0.00023536020082456653	14.26578317815562
2195	CD74hi Neu	NDUFB4	5.994008	1.9823319	2.047314803322698e-09	6.389159695507653e-08	14.26199817234891
2196	CXCR2hi_IFIT3hi Neu	RALBP1	7.914657	1.1071843	2.479356367886304e-15	1.3316842314725381e-13	14.255660663693755
2197	CXCR1hi Neu	TDP2	8.033022	1.0625361	9.51006290287781e-16	4.036919443530739e-14	14.23155558164911
2198	CD74hi Neu	M6PR	5.774841	2.1365242	7.702578635829064e-09	2.203467739825666e-07	14.222613642577022
2201	CXCR2hi_IFIT3hi Neu	EVI2A	8.080455	1.0536834	6.452590570206927e-16	3.626080344987103e-14	14.162097676370928
2203	CD74hi Neu	SNRPB	6.0897126	1.9019395	1.1311350156402214e-09	3.657218833810204e-08	14.14443705229804
2204	CCL3hi_IFIT3lo Neu	ANKDD1A	5.539457	2.317311	3.034113150384557e-08	7.998611144861859e-07	14.128611667246544
2206	S100A12hi Neu	P2RX1	6.157664	1.7840714	7.382583955890322e-10	1.2245628492380679e-08	14.115607031717566
2207	CCL3hi_IFIT3lo Neu	MCTP1	7.240823	1.3115143	4.45970957897869e-13	1.7303015715393735e-11	14.11435670337761
2212	CD74hi Neu	HSPB1	4.91497	2.97753	8.879617512845734e-07	1.894838380342527e-05	14.06117054036616
2214	S100A12hi Neu	KIF13A	6.692537	1.4903036	2.193345278889828e-11	3.967367159100719e-10	14.011086062251978
2215	CXCR2hi_IFIT3hi Neu	BIN2	7.9350686	1.0819001	2.10379089191582e-15	1.1338212277898537e-13	14.005689765476287
2216	CD74hi Neu	HSPA1A	6.573004	1.6042602	4.931023394574513e-11	1.8808161938098098e-09	13.998218915305344
2221	VEGFAhi Neu	FNIP1	7.9434614	1.0570967	1.966156034722096e-15	6.853768199623978e-14	13.915695836890611
2222	CD74hi Neu	JTB	6.392178	1.6876549	1.6353933311269114e-10	5.803257548724732e-09	13.900079180603846
2223	VEGFAhi Neu	HBEGF	6.4503927	1.628563	1.1156076717651182e-10	2.996013732116153e-09	13.880985796045287
2224	PDE4Bhi_IL1R2lo Neu	ARL5B	7.686742	1.1765153	1.5092904261713118e-14	1.6436693185980126e-12	13.864275080218805
2225	CD74hi Neu	HMGA1	5.123499	2.684593	2.999176682461812e-07	6.8937407558594575e-06	13.85664752257329
2226	VEGFAhi Neu	SNAPC1	5.236146	2.5338933	1.6396428082161752e-07	3.411277942627355e-06	13.85300497116625
2227	CXCR1hi Neu	JADE1	6.0429893	1.8775564	1.5128451344388177e-09	4.3121547866287666e-08	13.828777095090874
2228	CD74hi Neu	C17orf62	2.8023536	10.595975	0.005073124749312401	0.04960872295281117	13.821834217175365
2232	CCL3hi_IFIT3lo Neu	IRAK2	6.7309546	1.4960147	1.6855349996061045e-11	5.875559200613685e-10	13.80963821356418
2233	CD74hi Neu	FAM96A	5.158222	2.6364477	2.4930573240888814e-07	5.806470236679576e-06	13.804671458983158
2234	S100A12hi Neu	NDEL1	7.503946	1.1569765	6.192479850086585e-14	1.2866506488515429e-12	13.757074149117065
2235	S100A12hi Neu	EPB41	7.8917174	1.0422387	2.980564284819632e-15	6.527890516170154e-14	13.742154153886986
2236	CD74hi Neu	RGCC	4.4862056	3.5477085	7.25027755299331e-06	0.00013437691647807202	13.7355755171989
2237	CD74hi Neu	ROMO1	6.0810766	1.8500323	1.1937815189078982e-09	3.815992705480692e-08	13.724265892035698
2240	CCL3hi_IFIT3lo Neu	SNRPG	6.739273	1.4793639	1.5918090713197535e-11	5.573449455700716e-10	13.689850159793544
2241	CD74hi Neu	XBP1	6.3508472	1.681581	2.141319508492745e-10	7.464365642077027e-09	13.666220882938129
2242	CD74hi Neu	C19orf24	4.5555716	3.413714	5.224330404750602e-06	9.95143563587657e-05	13.662073212393807
2244	CD74hi Neu	VIMP	3.0222385	8.700599	0.002509127314351651	0.026990210777198174	13.649444660582036
2245	S100A12hi Neu	LILRA2	7.3114142	1.2087299	2.6434533692826655e-13	5.324333182951859e-12	13.626899892358065
2246	CD74hi Neu	TUFM	4.745599	3.1112378	2.078903647636433e-06	4.2195330976641275e-05	13.610842614636605
2247	CD74hi Neu	ESD	4.246329	3.9626582	2.1730187052647433e-05	0.0003713651339267918	13.592705577955641
2248	CD74hi Neu	TBCB	4.7963014	3.035736	1.6162197042174744e-06	3.331817930717772e-05	13.591958055212794
2250	CD74hi Neu	TCEA1	5.44434	2.312991	5.199776348280368e-08	1.3460601363228736e-06	13.579420494710227
2251	CD74hi Neu	STXBP2	6.500675	1.5916618	7.996029262104214e-11	2.9432470414426024e-09	13.578742717881
2254	CD74hi Neu	PSMG2	4.6911526	3.1799352	2.7167004950065158e-06	5.409762612439835e-05	13.568216880293669
2258	S100A12hi Neu	HIST2H2BE	6.533091	1.5107552	6.44260051173473e-11	1.1316474380512027e-09	13.515652241878799
2259	CD74hi Neu	LSM6	5.24144	2.4943109	1.593284299965323e-07	3.858827052262641e-06	13.50306327780698
2262	PDE4Bhi_IL1R2hi Neu	PIM3	7.837222	1.0663484	4.606222115251495e-15	2.2873224346520865e-13	13.479361436342987
2265	CD74hi Neu	CTD-3252C9.4	2.914289	9.356109	0.003564997655407104	0.036674187606862266	13.431999145010472
2267	CD74hi Neu	EIF1AX	5.91562	1.9179999	3.306280740968561e-09	1.000181593498746e-07	13.42584779594086
2268	CD74hi Neu	POMP	6.736629	1.4606383	1.621031025949022e-11	6.480430615382532e-10	13.420923169500908
2269	CD74hi Neu	SIVA1	5.1850724	2.5356574	2.1593068777269446e-07	5.104433369189548e-06	13.418832014599829
2270	PDE4Bhi_IL1R2lo Neu	ATG3	7.774921	1.1097629	7.549454574174682e-15	8.515245512913742e-13	13.394619471298258
2272	S100A12hi Neu	PRAM1	5.677408	1.9965965	1.36751039230731e-08	2.0924764152058848e-07	13.335945428204397
2274	CXCR2hi_IFIT3hi Neu	MMP25	7.4862046	1.1607744	7.089377557887056e-14	3.498386281768578e-12	13.29798445474996
2275	S100A12hi Neu	KLHL8	6.754704	1.3872502	1.4312697957624636e-11	2.6219467917500073e-10	13.291765803296016
2276	CD74hi Neu	FIBP	4.538578	3.3461454	5.663484634987488e-06	0.00010684837021635295	13.288319982644213
2277	CD74hi Neu	KRT10	4.8429823	2.902598	1.2790462619386041e-06	2.6858270641319813e-05	13.267548484707246
2279	S100A12hi Neu	FAM200B	7.2984185	1.1803443	2.911699691488191e-13	5.849700995965652e-12	13.258650232802838
2282	CD74hi Neu	SF3B5	5.8203998	1.9471616	5.870704051865187e-09	1.7167460682037625e-07	13.17312026744143
2284	CD74hi Neu	SRP9	5.5787992	2.1302674	2.4218468651877085e-08	6.639476362531094e-07	13.160506792195413
2285	CD74hi Neu	RUNX1	5.1369286	2.5350668	2.792651935431686e-07	6.45662762992705e-06	13.15698236338486
2286	CCL3hi_IFIT3lo Neu	ABCG1	6.418612	1.5759723	1.3752229800486581e-10	4.49609649646964e-09	13.154899996406721
2287	VEGFAhi Neu	MAP2K3	7.895274	1.0118378	2.8967755151161863e-15	1.0053402672351582e-13	13.151551461350056
2288	S100A12hi Neu	HACD4	6.2678003	1.6004199	3.661834647612693e-10	6.204295163138631e-09	13.13513815454132
2291	S100A12hi Neu	ACTN4	7.7658315	1.0237753	8.111133028113732e-15	1.7355406727228175e-13	13.063951969274669
2294	CD74hi Neu	ACP1	4.329636	3.6391659	1.493559666280584e-05	0.00026205334100263004	13.034073989348636
2297	CD74hi Neu	ERH	5.4950876	2.1754055	3.905162577851866e-08	1.0374654212123876e-06	13.01768389009723
2298	CD74hi Neu	HADHA	5.220245	2.4242537	1.7868667585302695e-07	4.301282467065775e-06	13.009520003567232
2299	CD74hi Neu	PHB2	4.5121045	3.3175545	6.4187535290456345e-06	0.00012037830994912068	13.00299471570844
2300	S100A12hi Neu	RHOB	7.133282	1.2113767	9.800328098916168e-13	1.8849814982945825e-11	12.99164274995145
2301	CCL3hi_IFIT3hi Neu	SCARF1	7.5186734	1.1013572	5.5334895799965036e-14	1.693397944917147e-12	12.964341251324617
2302	S100A12hi Neu	TSC22D4	7.353467	1.135996	1.9313091282518914e-13	3.919961753756507e-12	12.957986032940166
2304	CD74hi Neu	PSMB1	6.405518	1.5648451	1.498597113066442e-10	5.353924663446196e-09	12.943346568101564
2305	VEGFAhi Neu	UBE2W	7.505926	1.105151	6.099583885709555e-14	1.949767796340882e-12	12.941337786119256
2307	CXCR1hi Neu	LRRC25	7.076326	1.2569629	1.4802672915895789e-12	5.171438230418372e-11	12.929608871108206
2309	CD74hi Neu	PGAM1	5.9862695	1.800847	2.1470837649466896e-09	6.674133805565586e-08	12.922167284854654
2311	CXCR2hi_IFIT3hi Neu	AKNA	7.371865	1.1629099	1.682576215200141e-13	8.075854411618672e-12	12.899939950181459
2312	CD74hi Neu	TMEM14C	4.4551897	3.3803809	8.381902940633333e-06	0.00015301575645727277	12.897044916123756
2313	CCL3hi_IFIT3hi Neu	SMCO4	5.8959017	1.8165159	3.7264054397419305e-09	8.311252584599551e-08	12.861538574175867
2315	CD74hi Neu	ARGLU1	6.087594	1.7297046	1.1462001681804903e-09	3.6938054807628816e-08	12.856074512042378
2316	CXCR2hi_IFIT3hi Neu	ZNF33A	6.9575725	1.3089155	3.461858933340992e-12	1.510116420342199e-10	12.854845433082769
2317	S100A12hi Neu	FBXL20	5.9313517	1.75549	3.004510897343522e-09	4.84124812040322e-08	12.841483837463306
2319	CCL3hi_IFIT3hi Neu	KLF10	7.4516416	1.1082945	9.218601832256933e-14	2.788715355041556e-12	12.80589483798201
2320	S100A12hi Neu	CCDC69	6.346488	1.5188516	2.2028585416763838e-10	3.776909797134829e-09	12.793079850923988
2321	CD74hi Neu	PTRHD1	4.072487	4.090638	4.6513774824744336e-05	0.0007472014427848808	12.789635048799413
2324	PDE4Bhi_IL1R2lo Neu	HELB	6.2907815	1.6785111	3.158717672199034e-10	2.519157109176512e-08	12.754577727845373
2326	CD74hi Neu	UFC1	4.924593	2.6873472	8.453603740568993e-07	1.8137344655886543e-05	12.741858551026729
2327	S100A12hi Neu	AHCTF1	7.207078	1.1632613	5.71653040934256e-13	1.119971857244769e-11	12.73863351175789
2328	VEGFAhi Neu	ESCO1	5.8190827	1.8556982	5.917141235028917e-09	1.37610570312727e-07	12.732591705377947
2329	CXCR1hi Neu	ADGRE2	7.2205386	1.1866071	5.178214381830078e-13	1.8754399840247423e-11	12.728612178951401
2330	S100A12hi Neu	LONP2	6.2735915	1.5472516	3.528129593499462e-10	5.990612302252689e-09	12.722320673337917
2331	S100A12hi Neu	PPP1CA	6.7349873	1.335248	1.6394436032592667e-11	2.9825407763902166e-10	12.718789409817198
2334	CD74hi Neu	CANX	6.022232	1.7484971	1.7202823205836065e-09	5.443883391650447e-08	12.701242579761894
2335	CD74hi Neu	CFP	6.0223484	1.7458476	1.7190420177637265e-09	5.443883391650447e-08	12.681996038416806
2336	CXCR1hi Neu	SRGAP2	7.1629243	1.2020347	7.897399680318096e-13	2.8214443066041416e-11	12.680899472143635
2337	CD74hi Neu	ITGA4	4.058635	4.0850825	4.936029985787183e-05	0.0007889154808255607	12.675886587368295
2338	CD74hi Neu	PYURF	4.767	2.8676605	1.8698908516293612e-06	3.8297595898935464e-05	12.665964688559917
2341	S100A12hi Neu	NPEPPS	7.1794314	1.1632422	7.000198304221991e-13	1.3646929805181415e-11	12.638586065569585
2343	CXCR2hi_IFIT3hi Neu	APBB1IP	7.646108	1.0537871	2.0715312174759102e-14	1.051818310455373e-12	12.622324491583887
2346	PDE4Bhi_IL1R2hi Neu	ANXA3	6.39151	1.5276495	1.6425553594080586e-10	6.11735652839921e-09	12.547251894878052
2347	CD74hi Neu	SNX17	4.587979	3.088087	4.4755771451444144e-06	8.650408653485366e-05	12.546784714363293
2348	CCL3hi_IFIT3hi Neu	TRAFD1	6.1861014	1.6024288	6.167040997404506e-10	1.4799961153497652e-08	12.546599902652053
2349	CD74hi Neu	SSR2	6.3187003	1.559094	2.637719395231498e-10	9.154335597824303e-09	12.532578995307636
2352	CCL3hi_IFIT3hi Neu	DMXL2	7.418955	1.0910845	1.1804823753791e-13	3.5439158155154693e-12	12.49348095697892
2353	CXCR2hi_IFIT3hi Neu	TIMP2	7.7253866	1.0202565	1.1151454332757807e-14	5.811637470910183e-13	12.483554208245573
2354	CD74hi Neu	SET	6.1955795	1.6175014	5.807093707973965e-10	1.9264667382902703e-08	12.479408881487487
2355	CD74hi Neu	SERPINB6	4.9237585	2.631339	8.489768037755555e-07	1.8190220771261597e-05	12.472973562629548
2356	CD74hi Neu	CXCL10	4.814812	2.763392	1.4733834154384715e-06	3.065375166428051e-05	12.472614887436862
2357	CD74hi Neu	S100A4	6.823348	1.3207958	8.894283881622627e-12	3.6575426243412217e-10	12.464099570119469
2358	PDE4Bhi_IL1R2hi Neu	DDIT3	7.571733	1.0594102	3.6827842128207066e-14	1.7307989733527315e-12	12.46052166086069
2359	CXCR1hi Neu	CEP63	6.7920356	1.3203236	1.1056245046638043e-11	3.6947681405547475e-10	12.453837110163354
2360	CD74hi Neu	ADRM1	5.3376117	2.2106664	9.417899911638093e-08	2.3681219347878524e-06	12.436316025149768
2361	CD74hi Neu	DOCK10	4.334807	3.459639	1.4588814590294413e-05	0.0002568249400171004	12.42135944310934
2362	CCL3hi_IFIT3hi Neu	MAP3K8	7.4313107	1.0807781	1.075267942156475e-13	3.2403732966780335e-12	12.417497510028674
2363	CCL3hi_IFIT3lo Neu	FCGR2B	6.802526	1.315321	1.0280029305201176e-11	3.66437794037092e-10	12.411368317969066
2364	CD74hi Neu	NDUFA3	5.787858	1.8527218	7.128972428295451e-09	2.0467927930038812e-07	12.392719311947934
2365	PDE4Bhi_IL1R2hi Neu	CDC42EP3	7.3993754	1.1051558	1.3682652051865055e-13	6.138146549744349e-12	12.390965946307302
2366	CD74hi Neu	COX7B	6.531817	1.4349544	6.497661836809569e-11	2.4502651741329577e-09	12.356086609299483
2368	S100A12hi Neu	ZNF467	5.9079113	1.6970983	3.4647210163782596e-09	5.5432025906412466e-08	12.31455096798254
2369	CD74hi Neu	LINC00493	2.8021202	9.438771	0.005076796674798483	0.04960872295281117	12.312329196695705
2373	CD74hi Neu	HNRNPA0	5.445983	2.083323	5.1520058766221444e-08	1.3380809999628335e-06	12.236434309598113
2376	CD74hi Neu	GIMAP7	3.6968944	4.840105	0.0002182531276370666	0.0030526440553737097	12.174431600528614
2377	CD74hi Neu	FBL	4.0589046	3.9208798	4.930341492236424e-05	0.0007888046859564882	12.166609803957465
2378	PDE4Bhi_IL1R2hi Neu	ADAM8	7.6605783	1.0078816	1.8509779591113517e-14	8.830451042999201e-13	12.149022553070273
2379	CCL3hi_IFIT3lo Neu	HINT1	6.6532445	1.3485847	2.867016215004694e-11	9.820618883110438e-10	12.14786328385579
2380	CD74hi Neu	FGD2	3.8825767	4.310252	0.00010335543469570986	0.0015455356716666234	12.1157782519179
2382	CD74hi Neu	ADAP2	4.128836	3.7501936	3.6460378259910326e-05	0.0005935524052600453	12.100153135466995
2383	CCL3hi_IFIT3hi Neu	EDEM1	6.1720176	1.5518694	6.742397368013927e-10	1.6093510606955144e-08	12.094260102340273
2385	VEGFAhi Neu	CD82	7.2567616	1.106482	3.9646701681700747e-13	1.2109498380188328e-11	12.07932472364805
2386	CD74hi Neu	GLUD1	4.035753	3.9397473	5.4427492523811095e-05	0.00086205068650301	12.073226471825206
2387	CD74hi Neu	SCP2	4.5869913	2.9688911	4.496790084344914e-06	8.670184642477477e-05	12.059551668671242
2390	CXCR1hi Neu	TBC1D1	6.973262	1.203005	3.09675598702059e-12	1.0584604716675788e-10	12.000365843574075
2392	CD74hi Neu	EMILIN2	4.173201	3.6213636	3.003495269471838e-05	0.0004987191777100925	11.958263965695046
2393	CD74hi Neu	CORO1B	4.479868	3.0965004	7.468928953218121e-06	0.0001376217702453528	11.956556803104743
2394	CCL3hi_IFIT3hi Neu	HELZ2	6.6317835	1.3187332	3.316549864920145e-11	8.670801145191062e-10	11.950282293656047
2395	CXCR2hi_IFIT3hi Neu	TSEN34	7.3295927	1.0899447	2.308534413289127e-13	1.0980140638629098e-11	11.945131553702852
2396	CCL3hi_IFIT3lo Neu	TMEM258	6.9212623	1.2201964	4.4763632684862205e-12	1.640052259226587e-10	11.939795094410139
2397	CD74hi Neu	HMGN2	6.439146	1.4267691	1.201474307051976e-10	4.371539350842801e-09	11.926884857467547
2398	CXCR2hi_IFIT3hi Neu	UBE2L6	7.432291	1.0560312	1.0673275324975798e-13	5.21800899865922e-12	11.914667225887422
2401	CD74hi Neu	APLP2	6.5573387	1.3695021	5.477652186930475e-11	2.084279655031786e-09	11.888707721237461
2402	CD74hi Neu	CCDC85B	4.2480164	3.4631884	2.1567171175824832e-05	0.0003693787419061279	11.887491539981978
2403	CXCR2hi_IFIT3hi Neu	CEACAM4	6.6829534	1.3188882	2.341741174085986e-11	9.705625952753753e-10	11.887108173385815
2404	VEGFAhi Neu	PIK3R5	6.5102453	1.3650911	7.502810607671838e-11	2.0321935215393825e-09	11.865419407411952
2405	CD74hi Neu	C16orf13	2.8021202	9.091936	0.005076796674798483	0.04960872295281117	11.859902894122552
2407	CCL3hi_IFIT3lo Neu	MRPS6	5.3593154	2.08743	8.353797479081591e-08	2.1106370558748385e-06	11.847389406979737
2408	CD74hi Neu	IFI27L2	4.381506	3.209492	1.17861943187916e-05	0.00021101564000911355	11.797082622956822
2409	CCL3hi_IFIT3hi Neu	ANKRD22	6.435719	1.3841912	1.2289037923452077e-10	3.0802571087179644e-09	11.781422638409754
2411	CD74hi Neu	SEC61B	6.249029	1.4976488	4.130116219978989e-10	1.4025519404234025e-08	11.76115768208267
2412	CD74hi Neu	VTI1B	4.727465	2.708945	2.273401164391441e-06	4.590700484258983e-05	11.751731460454518
2414	CD74hi Neu	ARF5	5.796117	1.7489513	6.786803766189119e-09	1.9521023364643422e-07	11.734584339398728
2415	CD74hi Neu	COX6A1	6.4408517	1.4027793	1.1880479977798289e-10	4.33267111615272e-09	11.731786292087289
2416	S100A12hi Neu	NOL7	6.2082763	1.4544151	5.356888324638699e-10	8.960871137115434e-09	11.704623204809975
2417	S100A12hi Neu	FAM160B1	5.7562575	1.7020302	8.599916152922748e-09	1.3392630766351392e-07	11.698281689932832
2418	CD74hi Neu	TRABD	5.172819	2.2212505	2.3058848044098427e-07	5.42656139291145e-06	11.695939776156319
2419	CCL3hi_IFIT3lo Neu	SIGLEC10	5.796583	1.7384273	6.7679604246639744e-09	1.8918399221127758e-07	11.687647599548646
2421	CD74hi Neu	ATPIF1	2.7999566	8.956746	0.005110947115699756	0.049819114755564727	11.66709324297001
2424	PDE4Bhi_IL1R2hi Neu	PPP1R15B	7.3599057	1.0519445	1.8404038357098104e-13	8.232809339856547e-12	11.660228192257051
2426	S100A12hi Neu	BICD2	5.732475	1.7095547	9.897575185771233e-09	1.5307797233938646e-07	11.65076433381443
2427	CD74hi Neu	AKR1A1	4.752206	2.6534529	2.0120923118204204e-06	4.0944522804067344e-05	11.642831624752986
2428	CD74hi Neu	MGAT1	5.9703355	1.6310099	2.36766566887262e-09	7.34224620521324e-08	11.635903880695553
2429	CXCR2hi_IFIT3hi Neu	DSC2	6.52654	1.3577989	6.730633566994773e-11	2.7113121085820014e-09	11.632019724044298
2431	PDE4Bhi_IL1R2hi Neu	AC005392.2	5.3052926	2.1151798	1.1249250949293677e-07	3.265384590814273e-06	11.60401514222774
2432	CXCR2hi_IFIT3hi Neu	SRGAP2	6.6104436	1.3157829	3.8316953401675754e-11	1.555431905310699e-09	11.589611871588925
2433	S100A12hi Neu	KIDINS220	6.623468	1.2591385	3.508684619816923e-11	6.281818461624606e-10	11.586484647057512
2434	CXCR1hi Neu	MAP3K3	6.6895084	1.2667868	2.239217803325903e-11	7.290616150993677e-10	11.574929783191369
2435	CD74hi Neu	FDX1	3.8661127	4.1472535	0.0001105838873879165	0.0016427376911971679	11.547744474920979
2437	CD74hi Neu	SRSF11	5.637312	1.8221772	1.7272513735846882e-08	4.818909265066398e-07	11.510786581939222
2438	CCL3hi_IFIT3hi Neu	U62317.5	6.6960616	1.2452724	2.141117754529792e-11	5.711214605030397e-10	11.510390891585178
[truncated: 1,227 more rows]
