# Supplementary material for: Single-cell transcriptomics of the myeloid milieu reveals an angiogenic niche in triple-negative breast cancer
Source: Exp Mol Med. 2025 Nov 7;57(11):2487–504. doi: 10.1038/s12276-025-01571-5 (PMC12686459; doi:10.1038/s12276-025-01571-5)
Supplement: Supplementary file 6 — Supplementary Table 5 [file 12276_2025_1571_MOESM6_ESM.csv]

	group	names	scores	logfoldchanges	pvals	pvals_adj	ranking
0	LYVE1hi Mφ	SEPP1	48.522457	6.441652	2.2250738585072014e-308	2.2250738585072014e-308	1981.7912890208725
1	SPP1hi Mφ	SPP1	47.8309	5.3159876	2.2250738585072014e-308	2.2250738585072014e-308	1635.4776981025432
2	CXCL10hi Mφ	CXCL10	38.748425	5.0816746	2.2250738585072014e-308	2.2250738585072014e-308	1563.3906779819945
3	CD163hi Mφ	HLA-DQA2	45.01782	4.198358	2.2250738585072014e-308	2.2250738585072014e-308	1291.636005857429
4	VCANhi Mono	S100A12	36.391796	4.4956884	5.739433207978072e-290	8.695600024662279e-287	1286.0397836751692
5	VCANhi Mono	S100A8	44.855072	4.135572	2.2250738585072014e-308	2.2250738585072014e-308	1272.3196947535953
6	VCANhi Mono	FCN1	47.315235	3.9939747	2.2250738585072014e-308	2.2250738585072014e-308	1228.7569183197706
7	VCANhi Mono	VCAN	39.92108	3.8475528	2.2250738585072014e-308	2.2250738585072014e-308	1183.709829080273
8	LYVE1hi Mφ	CD209	36.060287	4.1055593	9.514106967406918e-285	8.870441038342735e-282	1153.8758911012924
9	LYVE1hi Mφ	GPX1	36.70657	3.7912068	5.737053975932021e-295	6.622472639550863e-292	1103.919739024701
10	VCANhi Mono	S100A9	45.874447	3.5337846	2.2250738585072014e-308	2.2250738585072014e-308	1087.1782249853313
11	LYVE1hi Mφ	PLTP	46.940807	3.517005	2.2250738585072014e-308	2.2250738585072014e-308	1082.0159176641973
12	VCANhi Mono	CD300E	37.951145	3.378127	2.2250738585072014e-308	2.2250738585072014e-308	1039.2897725735982
13	LYVE1hi Mφ	C1QB	45.5034	3.351311	2.2250738585072014e-308	2.2250738585072014e-308	1031.039719064106
14	LYVE1hi Mφ	SLC40A1	37.652496	3.3096433	2.97818752801814e-310	3.6097121933343815e-307	1014.2154480955294
15	VCANhi Mono	CFP	33.752625	4.1182437	9.783667643717504e-250	8.783921753753927e-247	1013.3198534499396
16	LYVE1hi Mφ	F13A1	42.92925	3.2277865	2.2250738585072014e-308	2.2250738585072014e-308	993.0371009426178
17	LYVE1hi Mφ	FOLR2	41.032284	3.2258642	2.2250738585072014e-308	2.2250738585072014e-308	992.4456790137712
18	MKI67hi Mφ	MKI67	26.962646	6.257408	4.054485063648715e-160	1.2285596553488564e-156	975.5962813469722
19	CCL3hi Mφ	CCL4	34.378277	3.8049953	5.325425689853852e-259	1.2909364414774723e-254	966.0468133169843
20	LYVE1hi Mφ	C1QA	45.883392	3.1024761	2.2250738585072014e-308	2.2250738585072014e-308	954.4850171546295
21	MKI67hi Mφ	TOP2A	26.378456	6.280551	2.421281205756932e-153	5.869427770875378e-150	937.255438656996
22	LYVE1hi Mφ	C1QC	42.487007	3.0464451	2.2250738585072014e-308	2.2250738585072014e-308	937.2469346890215
23	LYVE1hi Mφ	LYVE1	31.258873	4.430472	1.6913028033877653e-214	5.540388007692273e-212	935.9658083162036
24	SPP1hi Mφ	GPNMB	44.983685	2.9746413	2.2250738585072014e-308	2.2250738585072014e-308	915.1563024125758
25	LYVE1hi Mφ	GNB2L1	36.30845	3.1360087	1.1902715478843824e-288	1.1541349036906127e-285	893.5672535851669
26	MKI67hi Mφ	STMN1	30.852383	4.2706027	5.204260913878435e-209	6.307824440666358e-205	872.0575861629493
27	SPP1hi Mφ	APOC1	36.52873	2.8718674	3.8814966341462407e-292	1.1761419988542378e-288	826.8954653826307
28	CCL3hi Mφ	CCL3	33.92113	3.2647843	3.251726534240875e-252	3.941255145826653e-248	807.7218969989053
29	MKI67hi Mφ	TYMS	26.434826	5.382376	5.4531776954481606e-154	1.4687831168373207e-150	806.4578001018355
30	CD163hi Mφ	C3	38.46024	2.6062062	2.2250738585072014e-308	2.2250738585072014e-308	801.8062518256007
31	LYVE1hi Mφ	DAB2	42.902225	2.538853	2.2250738585072014e-308	2.2250738585072014e-308	781.0848460338111
32	CD163hi Mφ	FKBP5	38.997192	2.5353189	2.2250738585072014e-308	2.2250738585072014e-308	779.9975773681415
33	MKI67hi Mφ	NUSAP1	26.252726	5.254326	6.6532601627641934e-152	1.3440139967130568e-148	776.9655529082504
34	MKI67hi Mφ	CENPF	25.698437	5.4414144	1.2168680968685597e-145	1.9665399690793837e-142	771.0826800739445
35	LYVE1hi Mφ	STAB1	39.817997	2.483161	2.2250738585072014e-308	2.2250738585072014e-308	763.9510674231975
36	LYVE1hi Mφ	ATP5G2	35.188744	2.821233	2.972638384600303e-271	2.0588493451741698e-268	755.2056451546573
37	SPP1hi Mφ	CSTB	47.64128	2.4459379	2.2250738585072014e-308	2.2250738585072014e-308	752.4992816559652
39	LYVE1hi Mφ	RHOB	39.3005	2.4275534	2.2250738585072014e-308	2.2250738585072014e-308	746.8432547511691
40	CD163hi Mφ	SLC1A3	38.02253	2.427313	2.2250738585072014e-308	2.2250738585072014e-308	746.7693178412997
41	MKI67hi Mφ	CDKN3	24.929935	5.5161066	3.5248493085161785e-137	4.746992893763372e-134	735.4270881350287
42	VCANhi Mono	TIMP1	36.348324	2.5624888	2.7929061460875987e-289	3.982519875724087e-286	731.3338971508138
43	MKI67hi Mφ	BIRC5	24.379608	5.7099576	2.814535621786192e-131	3.248912286081861e-128	727.9525705491535
44	MKI67hi Mφ	TPX2	23.997252	5.890228	2.9707218571996225e-127	3.131011675668524e-124	727.4685508147905
45	CXCL10hi Mφ	CXCL11	28.588308	4.087272	9.389724657174455e-180	1.7508947339581997e-176	718.365631451537
46	CXCL10hi Mφ	GBP1	35.32932	2.6707077	2.0833562533130397e-273	2.5251319468280698e-269	717.3459888277135
47	SPP1hi Mφ	CTSL	37.083534	2.3211665	5.176481986928386e-301	2.0913849974188502e-297	688.6426744150848
48	IL1Bhi Mφ	GPX1	29.256544	3.7350557	3.7071843987829056e-188	8.986585701089642e-184	683.6885166665403
49	MKI67hi Mφ	TK1	26.078428	4.677451	6.405686970158944e-150	1.1944635218740228e-146	682.5468930967518
50	LYVE1hi Mφ	ATP5E	33.10364	2.8779473	2.634236518280331e-240	1.27713054879267e-237	681.7677777438221
51	CXCL10hi Mφ	TNFSF10	33.929867	2.7205565	2.41709892008136e-252	1.9530964973897417e-248	673.9070811440921
52	SPP1hi Mono	CLEC5A	34.125484	2.669037	3.0901196424114055e-255	3.7453795125847444e-251	668.3976313663749
53	LYVE1hi Mφ	FYB	33.908733	2.644924	4.9531918712293785e-252	2.610224438053725e-249	657.4839762061765
55	SPP1hi Mφ	PLIN2	34.24897	2.5610163	4.518342921602805e-257	1.095291507625736e-253	647.8358930000761
56	CCL3hi Mφ	CCL4L2	29.802874	3.3916056	3.585688112333656e-195	2.173016638277004e-191	646.6534876439222
57	LYVE1hi Mφ	MRC1	35.821728	2.3290305	5.069458459679571e-281	4.237542845554913e-278	646.0099149462247
58	SPP1hi Mφ	CTSD	40.10053	2.0914018	2.2250738585072014e-308	2.2250738585072014e-308	643.4253223732165
59	CXCL10hi Mφ	ISG20	31.659008	2.973623	5.700394569752922e-220	2.7636652953076116e-216	640.9897647753879
60	CXCL10hi Mφ	IFIT3	32.190117	2.8730183	2.4269649612780093e-227	1.4708014406585057e-223	640.2016872076312
61	LYVE1hi Mφ	RNASE1	33.08339	2.6935716	5.152105453042983e-240	2.4488664370042147e-237	637.3287561743878
62	MKI67hi Mφ	H2AFZ	31.573195	2.9639971	8.616942730853365e-219	2.088833087386164e-214	633.3471911235267
63	MKI67hi Mφ	CEP55	22.731462	5.6969857	2.1892422351490953e-114	1.7119168071693296e-111	631.035267740254
64	MKI67hi Mφ	GTSE1	20.890299	6.6496973	6.560646521772219e-97	3.313263173630841e-94	621.6120020768858
65	MKI67hi Mφ	CKS1B	27.97546	3.691028	3.23183485038441e-172	1.3057151434694747e-168	619.6651239931962
66	SPP1hi Mφ	FABP5	35.2451	2.278208	4.0784207403406486e-272	1.0984999685177517e-268	610.4667976512901
67	CXCL10hi Mφ	RSAD2	29.863836	3.141802	5.805389611187874e-196	1.4072844956480525e-192	602.7598113545009
68	LYVE1hi Mφ	MS4A7	40.601387	1.9493626	2.2250738585072014e-308	2.2250738585072014e-308	599.7265915123652
69	SPP1hi Mono	C15orf48	32.340717	2.6502583	1.8736814861607115e-229	9.08398258120436e-226	596.4186967064229
70	CD163hi Mφ	PLCG2	34.724	2.2780426	3.4226236466037405e-264	2.2423735085762507e-261	593.7701791736547
71	VCANhi Mono	NAMPT	37.231308	1.9528123	2.1266357241573555e-303	4.686525144481678e-300	584.5336482111281
72	SPP1hi Mφ	NUPR1	29.52204	3.110436	1.5012207493792568e-191	1.5162955077376067e-188	584.1996444000215
73	MKI67hi Mφ	PTTG1	24.763716	4.356806	2.206450658111075e-135	2.8150826528037142e-132	573.1400201312332
74	CD163hi Mφ	IGKC	33.52413	2.3575995	2.1453788946570806e-246	1.1065133996889848e-243	572.7930454916462
75	MKI67hi Mφ	CDC20	21.147118	5.945297	2.933314702763839e-99	1.693011469278529e-96	569.3890384148452
76	MKI67hi Mφ	HMMR	20.73705	6.179411	1.6047004537856944e-95	7.6273615098468665e-93	569.2326633150925
77	MKI67hi Mφ	UBE2C	21.076273	5.963178	1.313244030799446e-98	7.235079216047584e-96	567.3400896915043
78	LYVE1hi Mφ	FCGRT	44.210495	1.8417032	2.2250738585072014e-308	2.2250738585072014e-308	566.6048730188421
79	IL1Bhi Mφ	ATP5E	29.187704	3.0959117	2.77787730963685e-187	2.444827844404516e-183	565.3498662316523
80	SPP1hi Mono	S100A8	30.807707	2.7137673	2.066193853341228e-208	4.553327745349519e-205	554.5357430070842
81	LYVE1hi Mφ	ATP5L	32.1772	2.4598188	3.679395322933505e-227	1.4385842261811466e-224	550.6109279542566
82	MKI67hi Mφ	ASPM	20.116285	6.3402815	5.314462465976783e-90	2.2211704247886756e-87	549.407062635559
83	IL1Bhi Mφ	GNB2L1	28.72425	3.1005914	1.900015527360038e-181	7.676379399789114e-178	549.1607645234155
84	MKI67hi Mφ	CENPM	22.049381	5.261694	9.683956338949646e-108	6.904376047425834e-105	548.0626492406599
85	VCANhi Mono	LYZ	35.106533	2.0272863	5.3584823103433925e-270	6.1854747469063895e-267	539.6811000182472
86	LYVE1hi Mφ	NR4A2	34.4332	2.0946555	8.035116241506204e-260	4.8694813202587974e-257	536.8864276002678
87	IL1Bhi Mφ	ATP5G2	29.18478	2.9361703	3.0256522145181915e-187	2.444827844404516e-183	536.1792090505571
88	LYVE1hi Mφ	IGFBP4	29.118872	2.8980513	2.071186005953565e-186	4.874526210710716e-184	531.2477688011298
89	CD163hi Mφ	CD163	36.690342	1.8042881	1.0411756904211254e-294	7.423276444558383e-292	525.28133408792
90	LYVE1hi Mφ	SELK	30.810562	2.5390098	1.8919981917248749e-208	5.66221335377811e-206	521.1241813322101
91	SPP1hi Mono	LDHA	34.903908	1.979142	6.485523536164985e-267	1.572155760401754e-262	518.1462984308366
92	LYVE1hi Mφ	MS4A6A	38.861404	1.6833254	2.2250738585072014e-308	2.2250738585072014e-308	517.8795325385021
93	MKI67hi Mφ	CCNB2	20.672033	5.6023884	6.185593786453247e-95	2.883557288027176e-92	512.8430325844898
94	LYVE1hi Mφ	NINJ1	36.328228	1.7852936	5.799768891663771e-289	5.858008237617562e-286	509.22330451686577
95	SPP1hi Mφ	GCHFR	29.395853	2.726911	6.204686682673358e-190	6.016312394987395e-187	507.8072050735659
96	SPP1hi Mono	FBP1	31.55523	2.3684077	1.5201106931220503e-218	4.09433370133018e-215	507.7577616454551
97	CXCL10hi Mφ	ISG15	30.59151	2.5111346	1.5873860846236097e-205	4.809978259670115e-202	505.53624095419985
98	LYVE1hi Mφ	GABARAP	33.118034	2.1285405	1.6347594206935456e-240	8.087388391231069e-238	504.6603360362529
99	LYVE1hi Mφ	TCEB2	31.61834	2.3338423	2.066612925291784e-219	7.260400568405526e-217	504.434428017511
100	VCANhi Mono	CD55	30.860094	2.4422362	4.1011946477176976e-209	2.4854264863831177e-206	502.13499168550277
101	CD163hi Mφ	TXNIP	38.837692	1.6240205	2.2250738585072014e-308	2.2250738585072014e-308	499.6342063761406
102	SPP1hi Mφ	SLAMF9	21.584723	4.9708757	2.499795865926044e-103	7.046226928594563e-101	497.8433627252561
103	LYVE1hi Mφ	TMEM176A	35.338615	1.8386464	1.4997397129094688e-273	1.136099699394951e-270	496.33263996422465
104	LYVE1hi Mφ	LGMN	33.254078	2.0709474	1.7822199165498792e-242	9.000581874392838e-240	495.0511338832687
105	MKI67hi Mφ	CCNA2	19.5558	6.0165052	3.6819455330909426e-85	1.2935368357631527e-82	492.68091205500497
106	VCANhi Mono	FPR1	33.11988	2.0778673	1.5378073601685988e-240	1.285447869580931e-237	492.22794216390554
107	CCL3hi Mφ	CD83	31.232182	2.3493586	3.897667282244472e-214	3.149445086296275e-210	492.1947669104869
108	LYVE1hi Mφ	MAF	32.47638	2.1545696	2.298539159881276e-231	9.775243469242459e-229	491.2631455045115
109	LYVE1hi Mφ	ATP5D	30.970875	2.3670912	1.3303409211966254e-210	4.188155100094467e-208	490.88258062986625
110	CXCL10hi Mφ	MX1	31.201183	2.3438654	1.0267550021551119e-213	4.1482613345403444e-210	490.76353787414945
111	CXCL10hi Mφ	GBP4	30.73358	2.3558989	2.0268246245738247e-207	7.018893674899154e-204	478.60964347444167
112	LYVE1hi Mφ	GNG10	31.326746	2.2442439	2.017805824820123e-215	6.79355986103675e-213	476.15651273643573
113	MKI67hi Mφ	PRC1	21.315615	4.89103	8.133117580638978e-101	4.9288725818067366e-98	475.9326746688014
114	MKI67hi Mφ	RRM2	19.495934	5.798634	1.1886682394843789e-84	4.0583812384987087e-82	471.96037678350643
115	MKI67hi Mφ	CDK1	20.569466	5.1456738	5.153018407503183e-94	2.2711694402960847e-91	466.4231675305875
116	MKI67hi Mφ	CCNB1	20.040894	5.341496	2.423767737501834e-89	9.792425620796994e-87	459.41731472955513
117	MKI67hi Mφ	MAD2L1	20.8503	4.9222436	1.5146960407747364e-96	7.493417698861303e-94	458.3855102004755
118	CXCL10hi Mφ	IFIT1	27.147022	2.8837342	2.745549137429813e-162	3.3277428320218044e-159	457.0080008456341
119	MKI67hi Mφ	DLGAP5	17.415594	6.8318996	6.2834036832597025e-68	1.3599641846955218e-65	443.1612305087804
120	LYVE1hi Mφ	C19orf60	29.249357	2.3530068	4.5756118644894414e-188	1.1318102776233524e-185	435.17973562717333
121	CD163hi Mφ	A2M	32.259995	1.9297451	2.547703560168916e-228	1.235177640041094e-225	434.0156281704805
122	CD163hi Mφ	IFNGR1	36.76069	1.481485	7.846814981104714e-296	5.94420756115498e-293	432.92829908762036
123	CD163hi Mφ	CPM	32.043003	1.9386666	2.747743763097504e-225	1.3060403247303254e-222	430.15918006917013
124	MKI67hi Mφ	HMGB3	23.820408	3.5309482	2.052654999775275e-125	2.073267077064685e-122	429.65758249616664
125	IL1Bhi Mφ	ATP5L	27.441875	2.6334753	8.685754671140269e-166	3.007876842615875e-162	425.3635131605832
126	LYVE1hi Mφ	TMIGD3	24.553413	3.2175798	3.976805889621068e-133	4.969162452077542e-131	419.2626124792721
127	SPP1hi Mφ	BNIP3	28.39944	2.407031	2.0545031876832886e-177	1.6065552184719548e-174	418.32780707037836
128	MKI67hi Mφ	ZWINT	21.61219	4.1744056	1.3794710457152688e-103	8.574296825431752e-101	417.7194139759947
129	MKI67hi Mφ	PCLAF	19.442186	5.1542478	3.3939113419588073e-84	1.1426639561169924e-81	417.19554217764255
130	IL1Bhi Mφ	SELK	26.30939	2.8048506	1.4975229047425883e-152	3.0251210611554235e-149	416.5743245617482
131	MKI67hi Mφ	SMC2	24.994911	3.1085346	6.944206946290724e-138	9.902030622649026e-135	416.5569242539904
132	LYVE1hi Mφ	C10orf54	28.13065	2.415994	4.13366422261855e-174	8.491877493262395e-172	413.3064884243225
133	CD163hi Mφ	PLD4	28.112349	2.4197683	6.920334670367117e-174	1.928227962578957e-171	413.0903678077377
134	CD163hi Mφ	SRGAP1	27.148941	2.5789058	2.605979953867695e-162	6.512531965124413e-160	410.5263470643108
135	CXCL10hi Mφ	GBP5	28.121817	2.411081	5.301033969298199e-174	8.56682429665051e-171	410.0457596284953
136	SPP1hi Mφ	VIM	36.53138	1.4214633	3.523146754018318e-292	1.1761419988542378e-288	409.28126036345134
137	SPP1hi Mono	FN1	26.576363	2.690042	1.273737031023811e-155	1.3424634508281827e-152	408.5423238509163
138	LYVE1hi Mφ	ZNF331	29.898533	2.1129768	2.0561558669382666e-196	5.600367906792193e-194	408.33653293709
139	LYVE1hi Mφ	TMEM37	26.441984	2.6844237	4.5116502414184034e-154	7.055929903369259e-152	405.7545209838452
140	CXCL10hi Mφ	IFIT2	26.583323	2.6495085	1.0583350619837922e-155	1.0689625098978793e-152	402.6485520704293
141	LYVE1hi Mφ	PMP22	29.797358	2.093623	4.227032007332107e-195	1.1137769879319306e-192	401.8776233270957
142	MKI67hi Mφ	NUF2	18.058088	5.737841	6.81409279607375e-73	1.73874129968025e-70	400.2704489603267
143	MKI67hi Mφ	ANLN	17.649033	6.0017705	1.0351515044617592e-69	2.323435890709028e-67	399.92119086123375
144	CD163hi Mφ	ZBTB16	23.21058	3.425123	3.56036422961806e-119	5.792401965783315e-117	398.12650339295084
145	MKI67hi Mφ	HMGB1	30.396818	1.9920539	6.051233653622616e-203	4.889598499915528e-199	395.0456500691904
146	LYVE1hi Mφ	VSIG4	31.800432	1.7840568	6.384536730905556e-222	2.3099635058788298e-219	390.0597432379466
147	SPP1hi Mono	SPP1	25.556574	2.7669399	4.6403574945772075e-144	3.628609871807938e-141	388.5897551672868
148	MKI67hi Mφ	TUBA1B	28.179636	2.282822	1.0389831102229182e-174	6.2964973937284405e-171	388.5383430651461
149	SPP1hi Mono	ENO1	33.143784	1.6425102	6.960516391993056e-241	5.624329261943455e-237	388.0429128233744
150	IL1Bhi Mφ	ATP5D	26.300692	2.6051774	1.8830746739305477e-152	3.511354859288493e-149	386.75037455334314
151	CD163hi Mφ	SAP30	29.22117	2.093001	1.0440946479930006e-187	3.2037846027845984e-185	386.1468106755489
152	MKI67hi Mφ	SMC4	24.221785	3.059887	1.3116962222587243e-129	1.4453103692624425e-126	385.0562905428169
153	MKI67hi Mφ	KIF11	18.463642	5.2645307	4.0508062348438804e-76	1.1830794450463916e-73	383.9263541245477
154	MKI67hi Mφ	CENPK	20.54728	4.235115	8.140038276075654e-94	3.523619068756248e-91	383.0789085237688
155	SPP1hi Mφ	RNASE1	28.03015	2.2309704	6.974471826803939e-173	5.123277925865281e-170	377.6819846717286
156	SPP1hi Mono	S100A10	32.629864	1.6446092	1.5470319989877921e-233	9.375400671865768e-230	376.66157552054165
157	LYVE1hi Mφ	AC090498.1	27.853374	2.2406144	9.804156874155594e-171	1.8713587935937462e-168	375.81342255142886
158	MKI67hi Mφ	HMGN2	28.137539	2.2077146	3.4045582381999665e-174	1.6505979250441077e-170	374.8309849451796
159	LYVE1hi Mφ	C11orf31	28.15701	2.170154	1.966777485776448e-174	4.110056295923007e-172	371.9343600350507
160	LYVE1hi Mφ	C7orf73	26.870459	2.3812537	4.865047495304255e-159	8.24710603731961e-157	371.6748873928377
161	IL1Bhi Mφ	TCEB2	26.241507	2.4979293	8.935203719930122e-152	1.5471305241059006e-148	369.2201165871384
162	MKI67hi Mφ	SHCBP1	19.995398	4.2933006	6.039652415354469e-89	2.3614066806549626e-86	367.621719688078
163	MKI67hi Mφ	TUBB	27.156328	2.3062487	2.1317739208375507e-162	7.382333087860438e-159	364.6912672971016
164	LYVE1hi Mφ	IGF1	24.656372	2.7662733	3.144288558745322e-134	4.032841214420389e-132	363.47278448032597
165	CD163hi Mφ	HLA-DPB1	36.714493	1.2460004	4.288390960701056e-295	3.150148038738009e-292	363.21119888035093
166	VCANhi Mono	S100A6	32.765965	1.5626335	1.7988733801310026e-235	1.4066609550888913e-232	362.29940956755263
167	CD163hi Mφ	HLA-DRA	38.625626	1.1761055	2.2250738585072014e-308	2.2250738585072014e-308	361.83198007849137
168	CD163hi Mφ	CD302	31.762354	1.6575006	2.1440170814194435e-221	9.624651494571987e-219	361.36267552680744
169	IL1Bhi Mφ	ZNF331	27.046722	2.2923443	4.174116870277375e-161	1.0118476705239384e-157	359.88633442993995
170	MKI67hi Mφ	CENPW	23.648983	2.970894	1.209083805221799e-123	1.0855333526808011e-120	356.4013997057893
171	VCANhi Mono	LILRA5	24.89525	2.6640546	8.37587864951087e-137	1.9523045609883943e-134	356.2092861162885
172	VCANhi Mono	APOBEC3A	24.64895	2.7177498	3.7767565917404845e-134	8.637014767960479e-132	356.19817590851227
173	LYVE1hi Mφ	ATP5G3	28.089901	2.083433	1.3014809642019418e-173	2.6291000044349394e-171	355.392388151859
174	IL1Bhi Mφ	C10orf54	24.93815	2.650319	2.871112611464457e-137	4.094037694971171e-134	353.5203616177227
175	CD163hi Mφ	SMAP2	31.56515	1.6367304	1.1111006533419677e-218	4.7252966557302877e-216	352.42991482430705
176	CD163hi Mφ	VSIR	30.419092	1.7605742	3.0717951171127706e-203	1.1819584989512804e-200	351.9870227114726
177	LYVE1hi Mφ	ATP5H	27.558231	2.1419694	3.5262222767103056e-167	6.427004075919888e-165	351.6942283131095
178	IL1Bhi Mφ	GABARAP	27.282763	2.2020104	6.793861111836227e-164	2.058624840150275e-160	351.63116262992725
179	VCANhi Mono	CTSS	34.798676	1.3400952	2.5470546945884323e-265	2.8065069477962814e-262	350.5043472949808
180	CXCL10hi Mφ	IFI44L	28.65482	1.9806138	1.3960917226154417e-180	2.8202216206600765e-177	349.6768102968841
181	SPP1hi Mono	CST6	24.654894	2.6686037	3.2612160652700346e-134	2.0270548368772029e-131	348.76817689696304
182	VCANhi Mono	SLC25A37	27.345047	2.154957	1.236738523869202e-164	4.344895443059902e-162	347.72822502077446
183	LYVE1hi Mφ	C19orf43	27.514244	2.1238632	1.1859184992842008e-166	2.1453619657573366e-164	347.6095062324216
184	CD163hi Mφ	METTL7A	28.583923	1.965699	1.064523641070225e-179	3.1469655589247958e-177	346.9500097019361
185	MKI67hi Mφ	FOXM1	17.857168	5.078096	2.5421534550335522e-71	6.041602147398857e-69	346.4218525910154
186	MKI67hi Mφ	CLSPN	19.547195	4.225118	4.35837926515524e-85	1.5093067395232597e-82	345.7043330306423
187	IL1Bhi Mφ	ZFP36	29.054823	1.9063543	1.3373529973188022e-185	6.483754801601017e-182	345.4088549761258
188	CD163hi Mφ	FCHO2	29.83121	1.7920042	1.538926974281065e-195	5.254243490640464e-193	344.56565861892426
189	CD163hi Mφ	GPR34	29.4682	1.8135995	7.35995879547369e-191	2.4109832589334828e-188	340.26355266010484
190	SPP1hi Mφ	RALA	29.946293	1.7589787	4.917180265939435e-197	5.959868341331892e-194	339.8782477472955
191	LYVE1hi Mφ	GLTSCR2	26.232664	2.2835379	1.127236894747572e-151	1.751624972152301e-149	339.69123480421064
192	LYVE1hi Mφ	NAIP	30.929472	1.6407583	4.7980877630785124e-210	1.491159557240849e-207	339.3522519990236
193	SPP1hi Mono	PGK1	31.702787	1.5664792	1.422128245377309e-220	5.745635132698558e-217	338.7365004651762
194	CXCL10hi Mφ	IL4I1	27.117785	2.1417239	6.075807046001063e-162	7.013506600100561e-159	338.72233589292415
195	MKI67hi Mφ	AURKB	16.442451	5.8436904	9.499642542017271e-61	1.6566966536765517e-58	337.6528547463279
196	LYVE1hi Mφ	PLD3	30.904316	1.6323409	1.0451504691588755e-209	3.207024369984848e-207	337.06843654361285
197	IL1Bhi Mφ	ATP5G3	25.23949	2.460845	1.4773029863880205e-140	2.2382063558145004e-137	336.2747141519635
198	CCL3hi Mφ	EGR2	23.315544	2.8512769	3.083784527643097e-120	5.750309287276639e-117	331.4333043586367
199	IL1Bhi Mφ	AC090498.1	24.529404	2.5585577	7.175465611624329e-133	7.906384631426607e-130	330.3149789313454
200	LYVE1hi Mφ	ATP6V0C	27.703997	1.9890004	6.249330707872364e-169	1.1564124098437709e-166	330.0485417061505
201	MKI67hi Mφ	NCAPG	16.357084	5.7685013	3.872243849614195e-60	6.518546052673452e-58	329.8766447645237
202	MKI67hi Mφ	MYBL2	17.020552	5.325103	5.782357462657901e-65	1.1395945305064242e-62	329.8541724967608
203	LYVE1hi Mφ	RBKS	24.780928	2.4841518	1.4394955797264065e-135	1.8561070397950966e-133	329.7249440666636
204	LYVE1hi Mφ	FTL	35.28115	1.2240365	1.1426684936132642e-272	8.146890280493864e-270	329.3747556356196
205	VCANhi Mono	EIF1	37.770367	1.0634537	2.2250738585072014e-308	2.2250738585072014e-308	327.1743469776155
206	MKI67hi Mφ	DTYMK	23.394592	2.7868829	4.851192790381497e-121	4.055095325228892e-118	327.1577517618733
207	CCL3hi Mφ	HLA-DQA1	28.853209	1.8293467	4.6183221426120485e-183	2.239054941181173e-179	326.812661786485
208	MKI67hi Mφ	GGH	20.930956	3.4702346	2.7983307353259167e-97	1.4746594642399032e-94	325.61665552745126
209	VCANhi Mono	S100A4	31.869741	1.4843826	7.01329430084576e-223	5.0002725631412374e-220	325.52660439278395
210	CXCL10hi Mφ	CXCL9	22.547306	2.9754865	1.427098934758227e-112	8.236739351779568e-110	324.5786992479719
211	CD163hi Mφ	PIK3IP1	25.25266	2.3560662	1.0588815887617198e-140	2.1570040834599034e-138	324.3505643315431
212	VCANhi Mono	AC020656.1	25.47714	2.3117325	3.533276598673099e-143	9.111718939195168e-141	323.7359475491924
213	SPP1hi Mono	NME1	26.78529	2.0887032	4.794923806522679e-158	5.2833521815416485e-155	322.2390456236549
214	CD163hi Mφ	MARCKS	33.001705	1.3669037	7.67710428046318e-239	3.797973160463427e-236	321.79707278986973
215	LYVE1hi Mφ	JUNB	31.676756	1.4770316	3.2476406068672116e-220	1.1577361169274716e-217	320.42190135461084
216	LYVE1hi Mφ	CD68	34.183525	1.2672274	4.249341401650465e-256	2.3955415097071844e-253	320.1277442819178
217	LYVE1hi Mφ	ATP5J2	26.731014	2.0715716	2.052986342370566e-157	3.3625974273922227e-155	320.0025515097311
218	LYVE1hi Mφ	ADAP2	31.494972	1.4903297	1.017886851581885e-217	3.524942167028067e-215	319.60545772951934
219	LYVE1hi Mφ	SELT	25.760511	2.2216325	2.4579531207045006e-146	3.74737368547156e-144	318.6404666650562
220	MKI67hi Mφ	NDC80	16.68906	5.343394	1.5743038824543488e-62	2.806080912836461e-60	318.20925238209225
221	VCANhi Mono	SRGN	34.685616	1.2161329	1.2981900652011015e-263	1.3112260571058293e-260	316.0514370435216
222	SPP1hi Mφ	SLC2A1	21.09757	3.2735872	8.372939886681025e-99	2.1365098504529968e-96	313.1850560316984
223	MKI67hi Mφ	CKAP2L	15.432426	6.1549177	9.907434446800914e-54	1.3195940572796757e-51	313.15950311542485
224	CD163hi Mφ	ITM2B	37.670017	1.0136505	1.53857411190546e-310	1.2860887947138044e-307	311.0799521553803
225	VCANhi Mono	IL1B	25.010868	2.304077	4.6565798108998625e-138	1.1288015119602357e-135	310.92914789575315
226	SPP1hi Mφ	LGALS1	33.2838	1.2977028	6.624597412237289e-243	1.3382238822503677e-239	309.9867698985737
227	MKI67hi Mφ	HMGB2	23.665415	2.571275	8.19100732217371e-124	7.636854172954342e-121	308.8540585207566
228	LYVE1hi Mφ	ABCA1	29.501085	1.6415237	2.7881065695891336e-191	7.114367510885282e-189	308.84918091800944
229	MKI67hi Mφ	PHF19	21.841228	3.0103667	9.418998114649394e-106	6.342387036033777e-103	307.65269294018594
230	MKI67hi Mφ	HIST1H4C	22.118532	2.9298553	2.0963896150205432e-108	1.5399569896276663e-105	307.08543835248827
231	CD163hi Mφ	LTC4S	27.72347	1.8464574	3.6403750967619144e-169	9.805148080067285e-167	306.52770165597605
232	LYVE1hi Mφ	GADD45B	29.507889	1.6272709	2.2805492305244562e-191	5.881148286930142e-189	306.3020837256179
233	LYVE1hi Mφ	CECR1	25.108274	2.242843	4.039203390471048e-139	5.500805021820712e-137	305.60881926582965
234	CD163hi Mφ	CEBPD	31.158499	1.454729	3.8911156033110576e-213	1.5720755556643893e-210	305.20726624141247
235	LYVE1hi Mφ	SNX6	32.38978	1.3432075	3.8232172851915194e-230	1.5979070725918557e-227	304.6346857021774
236	CD163hi Mφ	HCLS1	35.200626	1.1330681	1.9558248294279977e-271	1.316976380282336e-268	303.5267567044807
237	VCANhi Mono	CSTA	28.894915	1.6836369	1.3831996451191472e-183	6.448104345641009e-181	303.3754898992034
238	CXCL10hi Mφ	USP18	23.12668	2.6404471	2.4960735859697057e-118	1.5922978894076746e-115	303.117986533658
239	CD163hi Mφ	PIK3R1	29.558784	1.6043868	5.063971298930969e-192	1.6815853185943235e-189	302.8669659898592
240	MKI67hi Mφ	KIF4A	15.04843	6.2415404	3.5352190337504993e-51	4.100346631442386e-49	302.0105367874645
241	CXCL10hi Mφ	STAT1	29.125315	1.6555336	1.7164530354005965e-186	3.782594366467806e-183	302.0060896943964
242	CXCL10hi Mφ	IDO1	18.874348	3.9614766	1.85401526804825e-79	6.07340325848076e-77	301.93014748360775
243	LYVE1hi Mφ	ZFP36	30.215998	1.5259112	1.4600792219614527e-200	4.068250622938802e-198	301.2005179280626
244	CD163hi Mφ	HLA-DMB	34.315556	1.1781011	4.600112849480519e-258	2.7877833896064314e-255	299.89121087566275
245	CXCL10hi Mφ	TAP1	27.948027	1.7774982	6.96649868570134e-172	9.381938591115899e-169	298.6689550800076
246	MKI67hi Mφ	CENPE	18.260996	4.1843567	1.691794160055622e-74	4.660316162944128e-72	298.47679327027146
247	CXCL10hi Mφ	SAMD9L	27.047882	1.8889357	4.045061295968358e-161	4.4571059488894985e-158	297.2258189615191
248	MKI67hi Mφ	NCAPH	16.869995	4.879039	7.480370619760933e-64	1.4056718154544556e-61	296.8998359861261
249	LYVE1hi Mφ	LILRB5	20.571932	3.2241344	4.897615946509565e-94	3.8421717850918563e-92	294.73561483027356
250	MKI67hi Mφ	TROAP	16.850248	4.8366957	1.0447386113995242e-63	1.9332449373233488e-61	293.6537534153189
251	LYVE1hi Mφ	MS4A4A	29.198912	1.5919483	2.001954213633505e-187	4.80488832600889e-185	293.42522554952393
253	SPP1hi Mφ	SDC2	20.773445	3.1436105	7.526158225202095e-96	1.7712776848264465e-93	291.57525788427085
254	SPP1hi Mono	ATP5MD	28.210762	1.7027148	4.31488199660579e-175	5.810947471095609e-172	291.56565115100386
255	CXCL10hi Mφ	IFIH1	25.39584	2.096388	2.8033690615325016e-142	2.3433265317451507e-139	290.622633017382
256	MKI67hi Mφ	SPC25	14.442983	6.494958	2.775641596472121e-47	2.7045517014850887e-45	289.46666586011116
257	MKI67hi Mφ	CENPA	15.059166	5.9475594	3.00553887747453e-51	3.502753265810581e-49	288.19250038466936
258	SPP1hi Mφ	ERO1A	27.256567	1.7961036	1.3891588240697928e-163	9.354055292854402e-161	287.42866259507565
259	CXCL10hi Mφ	LY6E	28.11586	1.6890725	6.2689655996728375e-174	9.497874693854328e-171	287.1801138276553
260	LYVE1hi Mφ	CREM	27.810907	1.7158688	3.2016264547185727e-170	5.970048222217917e-168	286.93448736697906
261	LYVE1hi Mφ	SLCO2B1	29.040136	1.5704578	2.0499932456157884e-185	4.732751073044984e-183	286.33354282244466
262	MKI67hi Mφ	NUCKS1	25.839787	1.994488	3.1694006991359064e-147	5.487817310553822e-144	285.731548404895
263	MKI67hi Mφ	KIF2C	15.211164	5.756809	2.981913092031034e-52	3.6142277631962147e-50	284.628072845761
264	CXCL10hi Mφ	LAP3	29.979603	1.4705584	1.8103800636438795e-197	4.876158124754587e-194	284.276471991551
265	MKI67hi Mφ	CENPN	19.95917	3.3316326	1.2477086818193978e-88	4.8009057390450825e-86	284.25048629135904
266	SPP1hi Mono	AC020656.1	25.737782	1.9858352	4.417031488948885e-146	3.569108677453664e-143	282.87714018330973
267	VCANhi Mono	CD52	25.088655	2.0770786	6.614320089028197e-139	1.6195730634154799e-136	282.04774560959567
268	CD163hi Mφ	HLA-DQB1	33.591007	1.1515849	2.2697134245071434e-247	1.1960896331190797e-244	280.89715520363166
269	IL1Bhi Mφ	CXCL2	22.645794	2.5511875	1.5348553133230608e-113	7.916261202183897e-111	280.88952089259925
270	VCANhi Mono	BCL2A1	27.455359	1.7245134	5.996015066232133e-166	2.2022636548565626e-163	280.50440335206906
271	CCL3hi Mφ	ATF3	25.87918	1.9547852	1.1425756118228338e-147	3.956739343742473e-144	280.32140639324655
272	LYVE1hi Mφ	SMPDL3A	23.673912	2.3027825	6.696325809254619e-124	7.76677674364312e-122	278.8894383212332
273	MKI67hi Mφ	UHRF1	17.769306	4.1245003	1.2219113056972769e-70	2.84811076551997e-68	278.5911987193817
274	SPP1hi Mono	VEGFA	26.04167	1.8979506	1.6718610589988034e-149	1.558753228122692e-146	276.73491286541
275	CXCL10hi Mφ	EPSTI1	28.474253	1.5815231	2.441387389499647e-178	4.2272622649186384e-175	275.7764085888195
276	SPP1hi Mono	OLR1	26.879147	1.7719232	3.8506966359517894e-159	4.4449874834336825e-156	275.2720399310555
277	CD163hi Mφ	MEF2A	30.275307	1.3878138	2.423646967651133e-201	9.03871171428171e-199	274.848049650462
278	IL1Bhi Mφ	DUSP2	24.230078	2.1802936	1.0725852746940632e-129	1.0400215857543515e-126	274.6798312305671
280	CCL3hi Mφ	SGK1	26.61666	1.7938621	4.3547645729401225e-156	1.7593974668773586e-152	272.22689075736275
281	VCANhi Mono	CEBPB	28.328745	1.5672343	1.5298360327268034e-176	6.622277726666149e-174	271.41205339977574
282	SPP1hi Mφ	SLC2A5	22.852468	2.4115322	1.3810634988028449e-115	4.923288275658789e-113	270.8337386497368
283	LYVE1hi Mφ	RP11-160E2.6	19.84199	3.1794791	1.2924112448588219e-87	9.241693506378378e-86	270.3646175793152
284	SPP1hi Mφ	BRI3	30.454308	1.3494213	1.0505041664405183e-203	1.3402774472991896e-200	269.71261330226974
285	MKI67hi Mφ	KNL1	15.25629	5.4122286	1.4951027595189858e-52	1.8681848450257596e-50	269.14244297264406
286	CXCL10hi Mφ	WARS	25.536922	1.9186379	7.672205284551874e-144	6.642211725100785e-141	268.95021959839534
287	MKI67hi Mφ	DIAPH3	15.340812	5.348952	4.0806234286229215e-53	5.2616166241089485e-51	268.93931078430626
288	IL1Bhi Mφ	FYB	23.324154	2.2999253	2.5219312414582967e-120	1.9104417257559553e-117	268.44467655889383
289	CD163hi Mφ	MSR1	29.962683	1.3784359	3.0079440710919134e-197	1.0722878268726334e-194	267.3747726408985
290	MKI67hi Mφ	NCAPD2	19.590921	3.2525797	1.848117948519909e-85	6.588268704422223e-83	267.30099527682967
291	LYVE1hi Mφ	USMG5	25.216068	1.9397492	2.6698243876839344e-140	3.7409949700489166e-138	266.57394390145276
292	MKI67hi Mφ	CDCA8	15.345023	5.2984123	3.824250849318351e-53	4.95741523199605e-51	266.5352792405054
293	CXCL10hi Mφ	IFI6	26.525944	1.757279	4.867180032528566e-155	4.7194124467409994e-152	265.92220470130445
294	CD163hi Mφ	HLA-DPA1	33.752617	1.0793899	9.785848635249077e-250	5.5167152736528574e-247	265.8087501152679
295	VCANhi Mono	FGR	26.206955	1.7931168	2.2140530936276044e-151	6.389388219360329e-149	265.73012181558954
296	MKI67hi Mφ	KIFC1	15.96061	4.8818016	2.4036891189340514e-57	3.7113266198777286e-55	265.7187598385497
297	CXCL10hi Mφ	SLAMF7	22.919931	2.3487196	2.9403918354148244e-116	1.8276420123664297e-113	264.7902056098525
298	IL1Bhi Mφ	C11orf31	23.31545	2.2684014	3.090580877001899e-120	2.270265789072819e-117	264.5952370793683
299	SPP1hi Mono	VIM	30.073345	1.357832	1.08140858121171e-198	2.016494262857928e-195	264.36363968903254
300	LYVE1hi Mφ	ATP5J	25.131483	1.9264312	2.252711482680032e-139	3.0851965565902066e-137	262.97850181494755
301	LYVE1hi Mφ	HN1	24.536766	2.0198522	5.987879354319005e-133	7.443701714258822e-131	262.8397483258821
302	CXCL10hi Mφ	PPA1	26.14492	1.7736422	1.1257001683498744e-150	1.0495422223449732e-147	260.6881544710576
303	SPP1hi Mono	GPR84	24.961887	1.9428562	1.586496862980518e-137	1.0682852904308537e-134	260.28699460851806
304	LYVE1hi Mφ	WWP1	22.282272	2.4232903	5.490126558603983e-110	5.499428012690874e-108	259.9213430562437
305	LYVE1hi Mφ	RGL1	24.575623	1.983403	2.3025732458760827e-133	2.892055857683012e-131	258.9110300450789
306	SPP1hi Mono	S100A9	25.429905	1.8598671	1.177979752750612e-142	8.653153692856843e-140	258.6383735703485
307	SPP1hi Mφ	SEMA3C	19.015347	3.3279786	1.2729372981103983e-80	2.2857239291477156e-78	258.3875082136144
308	SPP1hi Mono	S100A6	28.299461	1.4995997	3.509112904771316e-176	5.003788583797733e-173	258.38207877540515
309	IL1Bhi Mφ	C19orf43	23.129282	2.2461205	2.350077327943297e-118	1.4607237052993197e-115	257.9342123570867
310	MKI67hi Mφ	ESCO2	15.233603	5.201847	2.1160430610832087e-52	2.6038070986658913e-50	257.9304203649061
311	SPP1hi Mφ	S100A10	29.878399	1.3354106	3.755685455874889e-196	4.33531291123158e-193	256.883560966465
312	IL1Bhi Mφ	MMP19	20.841856	2.7444808	1.8069854054516998e-96	5.407794223895636e-94	255.9694399574658
313	LYVE1hi Mφ	DNAJB1	25.656404	1.7859154	3.586482212137865e-145	5.399994739405837e-143	254.0779060696352
314	VCANhi Mono	SLC2A3	25.379137	1.823597	4.2867751643289724e-142	1.0824553829010274e-139	253.4172266747157
315	CCL3hi Mφ	EGR1	23.888382	2.0639012	4.044687018673784e-126	8.913387092697382e-123	251.89905148195078
316	CD163hi Mφ	ARHGAP24	23.33426	2.1437235	1.9913651483935916e-120	3.2838559566128606e-118	251.85238684514516
317	MKI67hi Mφ	CDCA3	14.298639	5.749287	2.2312925222363345e-46	2.0723663613613405e-44	251.14917668003352
318	SPP1hi Mono	CKLF	26.522959	1.6519934	5.2687106426206155e-155	5.321617278656931e-152	249.90357657942778
319	LYVE1hi Mφ	TSPAN4	26.208069	1.6828126	2.1502802787200117e-151	3.3200601424491593e-149	249.8620821994316
320	IL1Bhi Mφ	HN1	22.27645	2.342057	6.252310017965557e-110	2.7064686990268402e-107	249.5873854057086
321	IL1Bhi Mφ	AREG	19.452148	3.0690823	2.7947205213838423e-84	6.215304601730799e-82	249.22954390103038
322	IL1Bhi Mφ	HBEGF	23.651043	2.0724545	1.1515187918490254e-123	9.625505873521458e-121	248.72888821168928
323	MKI67hi Mφ	BUB1B	14.078793	5.8459234	5.127821809920363e-45	4.53662512752845e-43	247.5354970142045
324	MKI67hi Mφ	ATAD2	18.848907	3.2532356	2.999779156585376e-79	9.089705816848263e-77	247.38075114389216
325	VCANhi Mono	ATP2B1-AS1	23.131477	2.1425123	2.2335025473165736e-118	4.070852274398576e-116	247.2251709317751
326	SPP1hi Mono	S100A4	28.183067	1.4456853	9.430768947030463e-175	1.203217210762976e-171	247.09602854534663
327	SPP1hi Mono	PPP1R14B	25.812353	1.7168493	6.443432420386903e-147	5.386042941468928e-144	245.9708230166174
328	SPP1hi Mφ	ENO2	17.678923	3.6542583	6.095031190335901e-70	8.073751425406152e-68	245.17487341021905
329	CXCL10hi Mφ	PSMB9	28.042467	1.4488413	4.935628513371509e-173	7.03791592897875e-170	245.0752146730308
330	LYVE1hi Mφ	FAM105A	21.869764	2.3697925	5.04170810255963e-106	4.792786122123451e-104	244.8455635571496
331	CD163hi Mφ	FYB1	27.923792	1.4537059	1.3721894130413995e-171	3.7799140410837004e-169	244.83680937713842
332	LYVE1hi Mφ	HSPB1	26.59202	1.5994893	8.395515921456004e-156	1.3477861023312253e-153	244.5145403157867
333	LYVE1hi Mφ	FUCA1	24.329906	1.9077615	9.46219767077523e-131	1.1584501703902138e-128	244.07160342554528
334	CD163hi Mφ	KCTD12	30.794785	1.1897254	3.077534725014186e-208	1.2229921191650635e-205	243.78969665156515
336	MKI67hi Mφ	H2AFX	20.941103	2.5875423	2.2615849047460496e-97	1.218290659465533e-94	243.00709165465713
337	LYVE1hi Mφ	FOS	28.204279	1.40541	5.182129801688809e-175	1.0923479001977253e-172	241.67661592716925
338	CXCL10hi Mφ	OAS3	24.54901	1.8631757	4.431694846008683e-133	3.159668081238132e-130	241.28192761382917
339	VCANhi Mono	LST1	30.434147	1.203823	1.9419099686503305e-203	1.0947404546523874e-200	240.71727039206093
340	IL1Bhi Mφ	ATP5J	22.578173	2.1959589	7.102600859694573e-113	3.513758111017472e-110	240.35698125444586
341	LYVE1hi Mφ	GYPC	25.408548	1.7159102	2.0288652613112286e-142	2.8930425176144407e-140	239.4357840491914
342	IL1Bhi Mφ	NR4A3	22.796066	2.1429613	5.0162368428296355e-115	2.8278743559775163e-112	239.04420000256198
343	CD163hi Mφ	SRGAP2	26.221016	1.6068528	1.5306742166146826e-151	3.5004786495242e-149	238.5467300348673
344	CXCL10hi Mφ	NT5C3A	22.11505	2.265498	2.2645984890913756e-108	1.1680028079588092e-105	237.72448791864676
345	SPP1hi Mφ	FBP1	24.686686	1.8125685	1.4865787283735166e-134	7.507532282188004e-132	237.67214928372425
346	MKI67hi Mφ	RAN	25.657341	1.6712395	3.501261105087235e-145	5.30462940302623e-142	236.10493619237002
347	CD163hi Mφ	SELENOP	19.034042	2.9977062	8.910799914345146e-81	8.213182537020557e-79	234.07735111737193
348	MKI67hi Mφ	BUB1	14.752425	5.0263276	2.968043897285889e-49	3.1695309301368827e-47	233.71923269877652
349	MKI67hi Mφ	FANCI	16.278872	4.124839	1.3941438568366867e-59	2.314756248875214e-57	233.61228778408662
350	SPP1hi Mφ	LDHA	28.542902	1.3292388	3.44069129311565e-179	2.8760619874626367e-176	233.33617152891514
351	MKI67hi Mφ	DHFR	17.728367	3.4684203	2.532861748707496e-70	5.7923680802281515e-68	233.2066724259698
352	SPP1hi Mono	ATP5F1E	24.242054	1.8454865	8.01978538405288e-130	4.521107383600601e-127	233.16754277047454
353	SPP1hi Mφ	PKM	30.75488	1.1413743	1.0522049128666005e-207	1.4170277384888479e-204	232.6675879494883
354	SPP1hi Mφ	SMIM25	24.57783	1.7829013	2.18079641980995e-133	1.0788711431145508e-130	231.71838581889492
355	MKI67hi Mφ	CENPU	17.573305	3.506218	3.945071799514801e-69	8.693862317458027e-67	231.62351845093107
356	CXCL10hi Mφ	OAS1	25.059317	1.7148919	1.3818908130054772e-138	1.0468254749395555e-135	231.47632567778882
357	MKI67hi Mφ	RAD51AP1	18.116255	3.293948	2.37203265878199e-73	6.182843406616582e-71	231.264170499181
358	LYVE1hi Mφ	IL2RA	19.774668	2.7334657	4.920648211378441e-87	3.4979892461004337e-85	230.85807296157628
360	IL1Bhi Mφ	SEPW1	21.321524	2.3580868	7.168711347426134e-101	2.3483342131480664e-98	230.21822474484583
361	MKI67hi Mφ	H2AFV	24.58046	1.7746445	2.0440272134455844e-133	2.4774631840567207e-130	230.00456150251642
362	LYVE1hi Mφ	FOSB	26.681122	1.4914747	7.795636154600399e-157	1.2682819867360286e-154	229.5331673438522
363	CD163hi Mφ	CSF1R	31.476927	1.070874	1.7975484140911085e-217	7.512822604479751e-215	229.30003000272197
364	SPP1hi Mφ	LGALS3	28.522219	1.3075811	6.212316555378669e-179	5.019758853964478e-176	229.21806817254338
365	MKI67hi Mφ	UBE2T	16.703766	3.8341258	1.2304897050718874e-62	2.2095037733813054e-60	228.72747607325317
366	SPP1hi Mono	ATP5ME	25.859524	1.5896293	1.9013624583651884e-147	1.6461045483296618e-144	228.56253107096776
367	CXCL10hi Mφ	TNFSF13B	27.799551	1.3742595	4.392205194414155e-170	5.6037603219891326e-167	228.472726692556
368	CXCL10hi Mφ	IFI35	25.20747	1.6727042	3.3172808523320693e-140	2.5940066174639253e-137	228.46802694325132
369	SPP1hi Mono	ACTN1	26.210203	1.5433973	2.0331447502232444e-151	1.9714184756064667e-148	227.96784065393817
370	CD163hi Mφ	LPAR6	27.551067	1.3901515	4.296936061237487e-167	1.1446376600050322e-164	227.90328866427913
371	MKI67hi Mφ	CDCA5	14.287671	5.220226	2.6120018935391066e-46	2.4075109468167865e-44	227.69806314980843
372	MKI67hi Mφ	AURKA	17.138124	3.6217341	7.709692060639138e-66	1.5838190274741807e-63	227.44597053407438
373	SPP1hi Mφ	EMP1	21.49173	2.2895527	1.8605238411417048e-102	5.184018210702995e-100	227.31900221102907
374	CD163hi Mφ	USP53	19.996752	2.6335227	5.8777465775732634e-89	6.168071635798852e-87	227.03560271485063
375	CXCL10hi Mφ	IRF7	24.905367	1.7009381	6.507956654266156e-137	4.780587189577754e-134	226.76995060926026
376	LYVE1hi Mφ	KIAA1683	15.5532055	4.3376694	1.5133884493803377e-54	6.186517605637229e-53	226.46344457315087
378	MKI67hi Mφ	KPNA2	20.573082	2.4856744	4.78278726042787e-94	2.147028629259852e-91	225.37152788783362
379	CXCL10hi Mφ	HERC5	22.266558	2.116177	7.796448945603547e-110	4.199860419786124e-107	225.11207245930876
380	CD163hi Mφ	IFI16	30.33187	1.1310426	4.35770325722895e-202	1.6505481977888592e-199	224.83133055871485
381	SPP1hi Mφ	BEX3	19.132963	2.8582704	1.3422510947424215e-81	2.5028852913577722e-79	224.66451016604395
382	CXCL10hi Mφ	CMPK2	22.486534	2.068506	5.622265339968395e-112	3.169519397817997e-109	224.43084638031667
383	MKI67hi Mφ	ANP32E	21.626982	2.2371812	1.0012304777053464e-103	6.387060002646132e-101	224.15369561615503
384	LYVE1hi Mφ	CHMP1B	24.878813	1.6738602	1.2617707346565337e-136	1.644440020366077e-134	223.93568177415452
385	SPP1hi Mφ	CXXC5	22.782297	1.995752	6.869167303918043e-115	2.3127150640871843e-112	222.797523961044
386	IL1Bhi Mφ	THBS1	18.742336	2.9506276	2.2359092960010587e-78	4.075238890553509e-76	222.44736049532867
387	LYVE1hi Mφ	GPR34	25.326103	1.6028483	1.6480076680081292e-141	2.3226368534991313e-139	222.2092999823732
388	CD163hi Mφ	HLA-DRB5	27.174412	1.3917428	1.3034607264014152e-162	3.326020154599653e-160	221.95246687887177
389	SPP1hi Mono	CCL3L1	22.822392	1.9795718	2.7485101274272734e-115	1.0922399016223694e-112	221.63619045381068
390	LYVE1hi Mφ	C16orf13	21.793571	2.15983	2.6699151970012367e-105	2.489285165019499e-103	221.60704566823
391	SPP1hi Mφ	GSTO1	29.731468	1.1625013	3.0110640535613333e-194	3.17353059662523e-191	221.4547109660023
392	SPP1hi Mφ	APOE	22.626118	2.0073888	2.3980620383802223e-113	7.963208475667804e-111	221.01132599239548
393	MKI67hi Mφ	SKA2	20.926615	2.3551526	3.0650932405487405e-97	1.580870749875362e-94	220.91591376448338
394	SPP1hi Mono	SLC25A37	24.630278	1.6926643	5.987571084012929e-134	3.6286177661889347e-131	220.79156483237483
395	CXCL10hi Mφ	OASL	21.594954	2.2031786	2.0034433329479614e-103	9.713093966798308e-101	220.34571790525706
396	MKI67hi Mφ	KIF23	13.626121	5.5299683	2.8007874385783243e-42	2.1830832250346354e-40	219.32368251270825
397	MKI67hi Mφ	TRIP13	14.442923	4.90892	2.7780758783457247e-47	2.7045517014850887e-45	218.78027038641056
398	LYVE1hi Mφ	FAM26F	23.736723	1.7944798	1.5067352089387933e-124	1.7730469999944317e-122	218.48021785577956
399	MKI67hi Mφ	HIST1H1B	14.504247	4.8576517	1.138808509915675e-47	1.1221893125555235e-45	218.35112315929618
400	MKI67hi Mφ	PLK1	13.690767	5.4478397	1.1528600037377126e-42	9.192920839015096e-41	218.11268884141506
401	SPP1hi Mono	ATP5MC3	25.055	1.6088675	1.5400028358057457e-138	1.0666059640790593e-135	217.15206127863615
402	MKI67hi Mφ	MELK	14.511565	4.8158426	1.0235856101735777e-47	1.0211003611612222e-45	216.66924615074439
403	MKI67hi Mφ	TMEM106C	18.28811	3.0252073	1.029216400386549e-74	2.8677281335368197e-72	216.43077702086816
404	IL1Bhi Mφ	ATP5H	21.673283	2.1440492	3.6666224648276706e-104	1.4108348439664692e-101	216.22848165789634
405	SPP1hi Mφ	ACP5	24.93989	1.6130745	2.748952086010201e-137	1.5144851708403019e-134	215.8612075834002
406	SPP1hi Mφ	TCEAL9	20.982176	2.278928	9.542619209698194e-98	2.336592245073676e-95	215.65818996151373
407	IL1Bhi Mφ	C19orf60	21.420431	2.1799338	8.618732866037102e-102	2.901759769522297e-99	214.80487351480332
408	CD163hi Mφ	MAFB	28.88756	1.1891778	1.7110701198705373e-183	5.184756346972711e-181	214.39123397444638
409	LYVE1hi Mφ	MYEOV2	21.929594	2.0566478	1.3563386320196394e-106	1.2995654062762085e-104	213.657326169836
410	SPP1hi Mφ	MUCL1	18.567999	2.8843095	5.833599068510817e-77	9.554883447281805e-75	213.49594132423368
413	SPP1hi Mono	TREM1	24.570965	1.6363584	2.5821757266836788e-133	1.5266956534277818e-130	212.42590454852058
414	SPP1hi Mono	TPI1	28.545847	1.207024	3.162934077203914e-179	5.111512331033339e-176	211.5809840380237
416	SPP1hi Mφ	ENO1	28.70651	1.1888055	3.1641364921527123e-181	2.8408086187508854e-178	211.0683177471576
417	MKI67hi Mφ	DNAJC9	19.19412	2.674397	4.144446939523255e-82	1.3395405101464431e-79	210.93783199797923
418	SPP1hi Mφ	ATP6V1F	31.072437	1.0104859	5.67867858866687e-212	9.177123177858242e-209	210.21874909955733
419	IL1Bhi Mφ	USMG5	21.556995	2.104761	4.552228733782392e-103	1.647023533367447e-100	210.01998725131023
420	MKI67hi Mφ	KIF20B	18.938684	2.71136	5.47489997061529e-80	1.6799626606036105e-77	208.1638498873705
421	SPP1hi Mφ	CD109	20.875862	2.2164452	8.875487350558962e-97	2.109320479067645e-94	207.62740526998468
423	CXCL10hi Mφ	ANKRD22	22.558105	1.8892969	1.1180750777362812e-112	6.610550721806144e-110	206.27298539831017
424	LYVE1hi Mφ	SEP15	22.113136	1.9487358	2.3626923264013043e-108	2.3001616339073906e-106	205.86102684597645
425	CD163hi Mφ	SLCO2B1	27.123089	1.291263	5.260807154704094e-162	1.2881538003755752e-159	205.16881725467525
426	CD163hi Mφ	FILIP1L	21.223204	2.1076858	5.831338317268132e-100	7.324221354865118e-98	204.7305633720183
427	MKI67hi Mφ	RANBP1	22.418861	1.8928708	2.5769444741592522e-111	1.952115968690451e-108	203.88015506160437
428	LYVE1hi Mφ	DUSP1	28.12526	1.1880447	4.811288815696618e-174	9.800878334563169e-172	203.16601567124334
429	MKI67hi Mφ	TMPO	21.257605	2.0970027	2.80362162107683e-100	1.6576241882078888e-97	202.9490033309602
430	CD163hi Mφ	GCLC	21.265785	2.078188	2.3551641398412996e-100	3.004817574415418e-98	202.66942252917022
431	MKI67hi Mφ	KIF14	12.940527	5.6559563	2.657998350280853e-38	1.7045644975967766e-36	202.30443017826937
432	SPP1hi Mono	SMIM25	23.539719	1.6956447	1.5998941727972216e-122	7.60451659662303e-120	201.98338391350427
433	SPP1hi Mφ	FTL	29.247984	1.0941558	4.763401462810134e-188	4.4411390330761716e-185	201.71036114587264
434	VCANhi Mono	NEAT1	27.841536	1.2046555	1.3638206427221727e-170	5.510062700038032e-168	201.48929039147825
435	CD163hi Mφ	CD74	30.040075	1.0325736	2.9427336235361902e-198	1.0808303904263755e-195	201.31699109293464
436	MKI67hi Mφ	DEPDC1	12.323913	6.1954412	6.734594506857989e-35	3.710302396380557e-33	200.9218192135699
437	SPP1hi Mφ	TM4SF19	13.69417	4.983548	1.100105116506103e-42	7.01780213926959e-41	200.10839070329055
438	SPP1hi Mφ	SCD	22.313871	1.8676218	2.709980176403223e-110	8.315522715973486e-108	199.9851464134628
439	IL1Bhi Mφ	FAM26F	20.979933	2.1075604	1.000357329583387e-97	3.1907450034777476e-95	199.15625460913273
440	SPP1hi Mφ	CAPG	27.423601	1.2284467	1.4348664101105307e-165	9.937884756425535e-163	199.01169319961033
441	CCL3hi Mφ	NR4A2	23.115805	1.7311398	3.2112306715400906e-118	5.560245907771667e-115	197.79121273437678
442	LYVE1hi Mφ	DNAJC25-GNG10	19.183771	2.486824	5.057525384667229e-82	3.340585091272978e-80	197.64326837224598
444	CD163hi Mφ	GIMAP7	25.581734	1.3882403	2.4364017049306594e-144	5.091449459415872e-142	196.1488621117269
445	CXCL10hi Mφ	IFITM3	25.86099	1.3631237	1.8304324557691515e-147	1.6433893763074076e-144	195.99572542088072
446	LYVE1hi Mφ	ZFP36L1	27.815628	1.1715883	2.807252485281876e-170	5.2752408911409265e-168	195.98066405339452
447	IL1Bhi Mφ	NR4A2	22.957008	1.7318751	1.254167302624129e-116	7.600567395727877e-114	195.90824182104225
448	IL1Bhi Mφ	C7orf73	20.224028	2.2306895	6.016411081818649e-91	1.5351981161512195e-88	195.88540321180298
449	MKI67hi Mφ	CIT	13.742098	4.8471003	5.680586687626974e-43	4.5901033964921824e-41	195.52319071484843
450	MKI67hi Mφ	ASF1B	15.394869	3.8574932	1.7718281825019705e-53	2.3470430039360802e-51	195.30286886437992
451	MKI67hi Mφ	RPA3	20.615093	2.1371334	2.0093850546926497e-94	9.190472285057456e-92	194.557487698868
452	LYVE1hi Mφ	TMEM2	17.272106	3.0145104	7.630524388279969e-67	3.869697525027086e-65	194.17161707054862
453	SPP1hi Mφ	C15orf48	24.217144	1.5376401	1.4680176314013852e-129	6.843502962077111e-127	193.9959343844308
454	SPP1hi Mφ	ADM	21.454302	1.9597154	4.1631234778936105e-102	1.1467985934956706e-99	193.89524338483986
455	MKI67hi Mφ	CDCA2	12.873516	5.4611826	6.3446933158999e-38	3.963961615224986e-36	193.33607930588832
456	LYVE1hi Mφ	CR1	18.952839	2.4884472	4.1839097237407845e-80	2.627516984797937e-78	193.0548638677309
457	MKI67hi Mφ	LMNB1	19.819433	2.2928438	2.0237471921255972e-87	7.547331643741016e-85	192.8790813370115
458	MKI67hi Mφ	ARHGAP11A	14.7961445	4.121113	1.5512372803910731e-49	1.6862575297739913e-47	192.75712370148312
459	MKI67hi Mφ	KIF15	12.907155	5.409592	4.101765012063465e-38	2.6029027659013206e-36	192.49785942105396
460	LYVE1hi Mφ	ATPIF1	21.363623	1.9509125	2.9131832970122513e-101	2.586757373731648e-99	192.33508484680496
461	MKI67hi Mφ	MCM7	16.958208	3.1037288	1.6736868801809435e-64	3.2719228760053427e-62	190.83337475186735
462	MKI67hi Mφ	HJURP	12.016041	6.167913	2.9266093590946032e-33	1.481084289641175e-31	190.15318055510227
463	IL1Bhi Mφ	SOCS3	23.212584	1.6438383	3.3982472513097884e-119	2.2264030167297454e-116	190.11383681738377
464	CCL3hi Mφ	DNAJB1	21.634632	1.901415	8.482327894233496e-104	1.20953006167126e-100	189.98441047381547
465	CXCL10hi Mφ	ETV7	18.433384	2.6139915	7.090704251271188e-76	2.2616547599350638e-73	189.89491205946976
466	CXCL10hi Mφ	CD38	20.514017	2.1029835	1.6139634330067222e-93	7.113470469002901e-91	189.57958281772383
467	IL1Bhi Mφ	CREM	22.261658	1.7783949	8.697145610953306e-110	3.6987281886863e-107	189.27803677122657
468	IL1Bhi Mφ	ATP5J2	20.766798	2.0406122	8.643219758285354e-96	2.494289168578515e-93	188.96692203835764
469	LYVE1hi Mφ	CTSB	29.075512	1.0324147	7.324923576155879e-186	1.707341080861487e-183	188.69203460408824
470	CCL3hi Mφ	KLF6	24.482098	1.4648932	2.2917323279177397e-132	5.555388336105393e-129	187.8802985093543
471	MKI67hi Mφ	MND1	12.880221	5.2915974	5.816851949902171e-38	3.653013163667838e-36	187.52018138306178
472	CXCL10hi Mφ	TYMP	26.98009	1.1955903	2.5313030097528178e-160	2.667883315626872e-157	187.1981495388654
473	SPP1hi Mono	ATP2B1-AS1	22.36992	1.7388128	7.727526182028413e-111	2.7547494438022173e-108	187.02656245855508
474	MKI67hi Mφ	ANP32B	23.71986	1.5438772	2.2496564074837225e-124	2.181356838952517e-121	186.28619405503352
475	SPP1hi Mono	BCL2A1	23.966337	1.5080992	6.243194586429961e-127	3.2200272333967803e-124	186.23839802200854
476	LYVE1hi Mφ	LINC01420	20.073696	2.131344	1.2532664048938683e-89	9.262326500314714e-88	185.49786590526858
477	LYVE1hi Mφ	LINC00998	19.16442	2.3384652	7.337012728164078e-82	4.8199600418272474e-80	185.47994378304944
478	SPP1hi Mφ	MATK	17.183907	2.9217525	3.504937018931774e-66	4.206097934451739e-64	185.16933587202766
479	SPP1hi Mono	G0S2	21.420643	1.8767806	8.57966977702134e-102	2.310886389608603e-99	185.11854966675054
480	CXCL10hi Mφ	OAS2	22.562292	1.6907104	1.0171351101677605e-112	6.164093051394171e-110	184.64270672386576
481	CXCL10hi Mφ	GCH1	20.787052	1.9912802	5.6689006553164544e-96	2.5928268072740784e-93	184.36511942961795
482	SPP1hi Mφ	CYP27A1	18.393538	2.5303245	1.4800164437898104e-75	2.314650233155406e-73	183.79141925557386
483	CXCL10hi Mφ	HAPLN3	19.161226	2.3385615	7.80135764700541e-82	2.6635593059303964e-79	183.75139132008505
484	IL1Bhi Mφ	C16orf13	19.14064	2.3353593	1.158390011639456e-81	2.340044356012671e-79	183.63111653630986
485	CD163hi Mφ	SERPINF1	24.486315	1.4188316	2.0665269592306907e-132	3.795051516569028e-130	183.62629395500682
486	LYVE1hi Mφ	ITSN1	20.259285	2.0699446	2.9420132601309644e-91	2.2356533993365112e-89	183.5018232798813
487	SPP1hi Mφ	CD52	21.366205	1.8684729	2.7565190192617127e-101	7.424530838435909e-99	183.35199895347884
488	MKI67hi Mφ	CDKN2C	15.958159	3.3609624	2.49995261071695e-57	3.835528559265163e-55	182.89071688937372
489	VCANhi Mono	CD44	26.245039	1.2270247	8.14328171775813e-152	2.4073328307338393e-149	182.3585222315568
490	MKI67hi Mφ	ORC6	16.061106	3.3072083	4.779557522298226e-58	7.572630973727535e-56	182.29581248682385
491	VCANhi Mono	RIPOR2	17.003805	2.926828	7.695927321113813e-65	5.330199262603427e-63	182.26310518034632
492	CXCL10hi Mφ	XAF1	23.81763	1.4959028	2.1932948568985948e-125	1.5190760178879667e-122	182.2285134702193
493	LYVE1hi Mφ	CD93	24.084148	1.4520851	3.664645586975762e-128	4.376092299205884e-126	182.03181516844
494	LYVE1hi Mφ	SHFM1	21.851898	1.7638654	7.456701901095127e-106	7.033381742585485e-104	181.94771301293144
495	MKI67hi Mφ	TCF19	14.693026	3.9398363	7.145085348191997e-49	7.465690255410439e-47	181.7325516732448
496	CD163hi Mφ	SPTLC2	24.36366	1.416556	4.1541247326038156e-131	7.571438920530007e-129	181.49031862044168
497	MKI67hi Mφ	PARPBP	14.6011	3.9688435	2.7635031394766755e-48	2.8265856373018604e-46	180.77581033953388
498	MKI67hi Mφ	CKAP2	17.677874	2.7025542	6.209478018198805e-70	1.4067659498986656e-67	180.67055555538573
499	MKI67hi Mφ	FEN1	15.9916	3.2937553	1.4622569474838956e-57	2.301725367789423e-55	179.9640254633489
500	MKI67hi Mφ	LSM5	21.961935	1.7405205	6.660307442805302e-107	4.612928934886952e-104	179.85846448434913
501	MKI67hi Mφ	CENPH	15.813919	3.3534708	2.4945269785489043e-56	3.6871846638417067e-54	179.18702856133456
503	CD163hi Mφ	NUDT16	24.772429	1.3488821	1.777520637594223e-135	3.392825021726107e-133	178.68565167512827
504	CXCL10hi Mφ	IFITM1	20.594881	1.9614283	3.0503034781638824e-94	1.3693038261883458e-91	178.22223929159196
505	SPP1hi Mφ	MCRIP2	20.63373	1.9417326	1.3669074229086001e-94	3.125962531955412e-92	177.67827720167605
506	CD163hi Mφ	FCGR3A	27.86534	1.0592171	7.021775684679727e-171	1.9125265659811377e-168	177.65018856977738
507	MKI67hi Mφ	SPC24	12.322687	5.4604874	6.837740224532462e-35	3.7585864123104624e-33	177.05616883644416
508	MKI67hi Mφ	DEK	23.58778	1.481992	5.144693915152309e-123	4.454018757043111e-120	176.87759541645786
510	VCANhi Mono	TREM1	22.582373	1.6054207	6.458636899058753e-113	1.0872487296533557e-110	176.53795476951376
511	CXCL10hi Mφ	DDX58	20.05998	2.046742	1.6514712413659254e-89	6.672219060325233e-87	176.379482127442
512	SPP1hi Mono	CEBPB	24.146671	1.4065523	8.092715156981426e-129	4.4585342754633353e-126	176.31246899495773
513	MKI67hi Mφ	MZT2A	20.810335	1.8877656	3.4889790655489096e-96	1.6915268305594224e-93	175.13126802837795
514	LYVE1hi Mφ	ADRBK1	18.23533	2.435714	2.7061185717726204e-74	1.5471467051495304e-72	174.90976394117408
516	LYVE1hi Mφ	ATP5C1	21.138912	1.8019108	3.49030316057174e-99	2.948029230502423e-97	173.93928915253122
517	SPP1hi Mφ	TXN	26.899908	1.1146475	2.2016956880399328e-159	1.4045080308888424e-156	173.72057368439843
519	CXCL10hi Mφ	PSME2	25.244762	1.2631572	1.2929420253649987e-140	1.0447402545624312e-137	173.0285325359188
520	SPP1hi Mono	MCEMP1	19.468502	2.1230326	2.0312161352041644e-84	3.49210711584994e-82	172.93567815950863
521	SPP1hi Mφ	PHLDA1	20.721272	1.8727872	2.2272531723673403e-95	5.1419851572720665e-93	172.8374163353749
522	MKI67hi Mφ	LDHB	21.132023	1.8014531	4.03868016502946e-99	2.2767824623367242e-96	172.29580090517382
524	MKI67hi Mφ	GMNN	17.195047	2.717939	2.892191616705043e-66	6.043932498323013e-64	171.82451065110476
525	SPP1hi Mono	ATP5MPL	23.567688	1.4373186	8.269244277283028e-123	4.009095010512358e-120	171.61145790387778
526	MKI67hi Mφ	PCNA	17.807787	2.5225945	6.149285200059552e-71	1.4472312867441128e-68	171.13145060596534
527	MKI67hi Mφ	MZT2B	21.823088	1.673158	1.4007492211610893e-105	9.17717888382864e-103	170.72451446445464
528	VCANhi Mono	SLC11A1	23.942156	1.3803153	1.1153127897841212e-126	2.310794644201443e-124	170.65699231000673
529	VCANhi Mono	SELL	19.217384	2.139416	2.6478538570359995e-82	2.6523398904301513e-80	170.24695932021675
530	MKI67hi Mφ	BRCA1	15.469501	3.3269372	5.573795379200477e-54	7.50635409928882e-52	170.08823686582008
531	SPP1hi Mφ	RGCC	21.249582	1.7508683	3.326151161633045e-100	8.66980971066093e-98	169.94276417310863
532	MKI67hi Mφ	SKA1	11.765153	5.745053	5.901951357219324e-32	2.7780427737932742e-30	169.80228085542703
533	MKI67hi Mφ	SGO1	12.343563	5.2123413	5.276818732248274e-35	2.9405830549064462e-33	169.56562816035168
534	CD163hi Mφ	SESN1	20.646933	1.8446258	1.0401967138781632e-94	1.230019928835149e-92	169.539722149225
535	CCL3hi Mφ	HLA-DRB1	24.93493	1.2729461	3.111530244182732e-137	8.380733849914845e-134	169.39949168625884
536	IL1Bhi Mφ	NFKBIA	22.805296	1.5164653	4.06254831718867e-115	2.344767470404061e-112	169.28287082676957
537	LYVE1hi Mφ	RNF130	27.881584	1.0043813	4.462116715742332e-171	8.65329370450479e-169	168.79915201753607
538	SPP1hi Mono	ATP5MF	23.47724	1.4207042	6.968147251723089e-122	3.1870727835664035e-119	168.34863409703556
539	MKI67hi Mφ	FAM111B	12.60995	4.9406276	1.861104005845705e-36	1.0950248108181004e-34	167.78655844622378
540	VCANhi Mono	KDM6B	21.685944	1.6529925	2.7849029629539758e-104	4.091444407573778e-102	167.5938061563115
541	SPP1hi Mφ	TPI1	27.740362	1.0093389	2.2774032303397628e-169	1.6237215207842998e-166	167.33777256958473
543	IL1Bhi Mφ	PFN1	27.217106	1.0479001	4.0753327587263336e-163	1.0976682378253895e-159	166.57370316178867
544	MKI67hi Mφ	NCAPG2	14.445296	3.7349622	2.684022840760988e-47	2.6341456551776155e-45	166.50222641361407
545	LYVE1hi Mφ	SDC3	21.153454	1.7217243	2.564554960333858e-99	2.188992140614544e-97	166.42144766072028
546	LYVE1hi Mφ	C14orf2	21.317259	1.6942806	7.852620537685067e-101	6.822773277921997e-99	166.32081795272362
547	CD163hi Mφ	CPVL	26.306232	1.1101576	1.6273884492858093e-152	3.7570974665845054e-150	165.88546451351505
548	SPP1hi Mono	MARCO	20.195807	1.8808479	1.0657070099134585e-90	2.227052036837254e-88	164.8605899827971
549	SPP1hi Mφ	S100A7	16.792091	2.7183151	2.7884186975784305e-63	3.188398945660317e-61	164.44835342582135
551	LYVE1hi Mφ	FAM20A	19.128067	2.0772996	1.4744308456277506e-81	9.633875506431887e-80	164.1403181095773
552	SPP1hi Mφ	TGM2	20.090595	1.892121	8.918490117342646e-90	1.8478044353376333e-87	164.10997787569391
553	CD163hi Mφ	KLF9	20.898188	1.7396526	5.561651705748172e-97	6.641379261036523e-95	163.8365564131109
554	IL1Bhi Mφ	CECR1	19.172728	2.0744646	6.254143570713853e-82	1.2740058344342397e-79	163.66452582781633
555	MKI67hi Mφ	CHEK1	14.717388	3.5353525	4.9854912936430606e-49	5.231744348450278e-47	163.6208972923862
556	SPP1hi Mono	CCR2	19.707096	1.9604632	1.8742075248554943e-86	3.5219119852730258e-84	163.60696685753132
557	VCANhi Mono	ICAM3	18.439236	2.231362	6.363458566115044e-76	5.713207374118325e-74	163.4319224038002
558	IL1Bhi Mφ	JUNB	23.418781	1.3872848	2.7510196591974886e-121	2.1512086309227844e-118	163.2380757687342
559	MKI67hi Mφ	HELLS	14.509174	3.6268044	1.0598864091915248e-47	1.052979772344744e-45	163.12488277435233
560	MKI67hi Mφ	EZH2	16.88161	2.66755	6.144591043750952e-64	1.1728427676501324e-61	162.53585468667708
561	LYVE1hi Mφ	C17orf62	18.88718	2.1088252	1.4540788260114647e-79	9.108094269081115e-78	162.4651011952588
562	MKI67hi Mφ	HIST1H3B	10.835264	6.483506	2.342880775243361e-27	8.750966544325781e-26	162.46333519848682
563	SPP1hi Mono	RACK1	21.814083	1.5881077	1.7055695327830488e-105	5.042037932218766e-103	162.4592794521935
565	SPP1hi Mono	PGAM1	24.818579	1.2236547	5.649970889293854e-136	3.701647143983036e-133	162.0505620906749
566	LYVE1hi Mφ	EPN1	23.591362	1.3451757	4.727257141643373e-123	5.405350960876273e-121	161.78048798490914
567	LYVE1hi Mφ	JUN	23.710129	1.3315482	2.8347861254064223e-124	3.303752426248898e-122	161.75779859985838
568	MKI67hi Mφ	RRM1	16.815247	2.6753132	1.887071073086589e-63	3.465491657779697e-61	161.75006722674613
569	SPP1hi Mono	RGCC	21.88843	1.5699961	3.348550951874525e-106	1.0021262175850663e-103	161.7081520076595
570	CD163hi Mφ	NCOA4	25.873669	1.1172874	1.318035271418355e-147	2.8784227940948062e-145	161.4936649893085
572	CXCL10hi Mφ	ATF5	22.156	1.5291275	9.13102628265368e-109	4.811852350387128e-106	161.04417025574708
573	CXCL10hi Mφ	MX2	21.598997	1.6093453	1.83554020293475e-103	9.080679603947199e-101	161.00193372176804
574	SPP1hi Mφ	SELENOW	22.82591	1.435672	2.5359790179236406e-115	8.782095339069567e-113	160.87624357531953
575	LYVE1hi Mφ	SEPW1	20.642698	1.7429647	1.1354557117059406e-94	9.054138785349902e-93	160.42797040122457
576	IL1Bhi Mφ	IL10	16.871668	2.625776	7.271420438781721e-64	9.228612715000403e-62	160.26388315206083
577	SPP1hi Mono	ATP5PO	22.689945	1.4467211	5.630663245372166e-114	2.068074359561616e-111	160.12950334252434
578	VCANhi Mono	STXBP2	22.284063	1.4950641	5.2748957031356736e-110	8.581795083202137e-108	160.07116785283253
579	MKI67hi Mφ	TUBA1C	20.020613	1.8607489	3.6420964161348034e-89	1.4473452331725208e-86	159.72561986563426
580	MKI67hi Mφ	SGO2	13.993996	3.808449	1.6960911424688152e-44	1.4579767866874664e-42	159.33122340731273
581	SPP1hi Mφ	PLA2G7	20.45865	1.7702647	5.031194782535802e-93	1.1189100249857832e-90	159.23744666801258
582	MKI67hi Mφ	PTMA	26.258396	1.0750241	5.731783887293583e-152	1.2631288473807613e-148	158.9945122626744
583	MKI67hi Mφ	MCM4	16.285362	2.8047996	1.2538503989796156e-59	2.0961784497699904e-57	158.97203291553754
584	CD163hi Mφ	MS4A6A	26.721731	1.0280235	2.6319433871130372e-157	6.254994083039915e-155	158.52509965920498
585	CD163hi Mφ	LGALS3BP	24.097715	1.2630068	2.6414918202466833e-128	4.640029218449264e-126	158.2970374030183
586	SPP1hi Mφ	TMEM38B	17.876762	2.2998893	1.7892748994184037e-71	2.478503590674373e-69	157.78577115653596
587	CCL3hi Mφ	GADD45B	21.837254	1.5491924	1.027487433617077e-105	1.5567076798944726e-102	157.71986198163256
588	IL1Bhi Mφ	SHFM1	19.300945	1.9722695	5.273649315678507e-83	1.111639417924893e-80	157.6909095302614
589	LYVE1hi Mφ	CD99	25.18867	1.1491045	5.331550548012379e-140	7.343302092861823e-138	157.58141800705428
590	CD163hi Mφ	OGFRL1	24.713022	1.1949936	7.7484568302611e-135	1.4674245470496823e-132	157.5401241065884
592	VCANhi Mono	CLEC12A	19.825062	1.8557056	1.8095815925534937e-87	2.0122049259215245e-85	157.17145138060172
593	MKI67hi Mφ	SPDL1	14.976371	3.2588258	1.047845758635379e-50	1.1814339086083824e-48	156.18766766816628
595	MKI67hi Mφ	PKMYT1	12.360546	4.780793	4.272431668580279e-35	2.3863598174666948e-33	155.96029791987786
596	CD163hi Mφ	IL18	25.091358	1.1469666	6.179872424922788e-139	1.2483857287712776e-136	155.87694556649112
597	LYVE1hi Mφ	TCEB1	20.018505	1.7995757	3.799570534289135e-89	2.7995559064347392e-87	155.75851396713867
598	CD163hi Mφ	SORL1	24.128302	1.2370203	1.2618124566397714e-128	2.2490879236326984e-126	155.4291129330168
599	SPP1hi Mono	COPS9	22.720953	1.3997598	2.781062624557775e-114	1.053370923154766e-111	155.341725976006
600	MKI67hi Mφ	DUT	19.127575	1.9659427	1.488396550196423e-81	4.747397470172564e-79	153.97960353048262
601	CCL3hi Mφ	JUN	21.907433	1.500398	2.206796086614753e-106	3.5663295957085484e-103	153.71244607862982
602	SPP1hi Mφ	CD9	23.103947	1.3380189	4.225799011827262e-118	1.625993553106423e-115	153.58969186330592
603	CXCL10hi Mφ	DYNLT1	23.418467	1.303574	2.7714270334231375e-121	1.8661711865891743e-118	153.46852269611034
604	MKI67hi Mφ	SKA3	12.267386	4.774008	1.355584037416352e-34	7.334980502457542e-33	153.41083590825878
605	CXCL10hi Mφ	C15orf48	20.354574	1.7185317	4.229012177528494e-92	1.8306336463476466e-89	152.49803486652306
606	CD163hi Mφ	SLA	25.067362	1.1228762	1.1291602100145801e-138	2.2621465000796228e-136	152.31307587719317
607	LYVE1hi Mφ	ME1	17.560833	2.285665	4.91488918357094e-69	2.5788274610160857e-67	152.19918382728835
608	MKI67hi Mφ	KIF22	16.940432	2.476027	2.2645782551866238e-64	4.356796943172932e-62	151.93107918836745
609	CCL3hi Mφ	HSPA1B	19.956516	1.7875464	1.3156863343461595e-88	1.2757420972354102e-85	151.75238761471354
610	LYVE1hi Mφ	HBEGF	21.630909	1.4969071	9.195332003996752e-104	8.411473324863595e-102	151.30007814320768
611	LYVE1hi Mφ	RASSF4	24.455791	1.1704011	4.3668714178799014e-132	5.400884185756463e-130	151.2948648442089
612	VCANhi Mono	ECE1	13.765677	3.7091177	4.100203267022458e-43	1.707783975874423e-41	151.21170259128965
613	CD163hi Mφ	CD81	26.201677	1.0196341	2.5429949231010445e-151	5.761190647746955e-149	151.15004077338463
614	SPP1hi Mono	CXCR4	21.932348	1.4582835	1.2766674288613495e-106	3.91742976494025e-104	150.79672461431073
615	MKI67hi Mφ	SPAG5	13.754266	3.7291365	4.80130912336651e-43	3.905655518776093e-41	150.68808771364223
616	LYVE1hi Mφ	FAM195B	18.076231	2.1340935	4.9047784714577923e-73	2.7522392344122303e-71	150.58230870244472
617	SPP1hi Mono	ATP5MG	22.216774	1.4180323	2.3645531182654174e-109	8.073117202798871e-107	150.44324108485125
618	SPP1hi Mono	PPA1	22.171782	1.4217427	6.431310985511372e-109	2.1067758054024485e-106	150.24462185504194
619	CD163hi Mφ	RNASE6	25.612452	1.0600314	1.108501196673641e-144	2.3366241311796285e-142	150.13374502472934
620	SPP1hi Mono	ATP5MC1	21.698738	1.4824772	2.1086892155450443e-104	6.085325627860408e-102	150.04999031149276
621	MKI67hi Mφ	CCDC34	14.978675	3.128782	1.0121461328492148e-50	1.1465156264671876e-48	149.99575061878397
622	SPP1hi Mono	ATP5PF	22.501696	1.3765497	3.995028051429276e-112	1.445424999920852e-109	149.82367771715494
623	CD163hi Mφ	CELF2	25.372414	1.0767471	5.085475166810653e-142	1.0536496027235645e-139	149.64340324031465
624	VCANhi Mono	CFD	23.006203	1.3098427	4.0403631662493435e-117	7.254995815781506e-115	149.50461184400578
625	VCANhi Mono	MCL1	26.049892	1.0186614	1.3491025055992852e-149	3.847481628027326e-147	149.14712607600936
626	LYVE1hi Mφ	ARL4C	22.2334	1.395336	1.6328339661877508e-109	1.6155725785451946e-107	149.01026998033063
627	SPP1hi Mφ	VAT1	21.084358	1.5585402	1.1070683767334763e-98	2.7954629708746043e-96	148.92404548429656
628	LYVE1hi Mφ	LINC00493	18.826399	1.9426296	4.589264586597835e-79	2.8452266711948366e-77	148.70029646647157
630	CXCL10hi Mφ	VAMP5	22.0226	1.4261987	1.7493345482639134e-107	8.834503913430318e-105	148.40142190086328
631	CXCL10hi Mφ	RNF213	23.174477	1.2851391	8.237864753999723e-119	5.397137283829927e-116	148.13520184325014
632	CD163hi Mφ	ADORA3	19.694279	1.7715324	2.4140665986473346e-86	2.4691725070805922e-84	148.11330538478714
633	IL1Bhi Mφ	C14orf2	18.7758	1.9507847	1.191373873685411e-78	2.2045873337410724e-76	147.58987827173766
634	CCL3hi Mφ	HLA-DQB1	23.714027	1.2264967	2.584118979290592e-124	5.2201356814152696e-121	147.5258659269823
635	MKI67hi Mφ	KIF20A	10.60501	6.1349297	2.8243376794845403e-26	9.656526049137481e-25	147.3314343779055
636	VCANhi Mono	TNFRSF1B	23.634846	1.2218966	1.6899888945901285e-123	3.330652097053602e-121	147.21101769247224
638	CD163hi Mφ	RCSD1	23.47969	1.2361364	6.577814095921813e-122	1.0996744241326942e-119	147.0492278512214
639	CD163hi Mφ	PSME4	20.42108	1.6315109	1.0863790868967662e-92	1.2363810068293197e-90	146.6856293208715
640	CD163hi Mφ	ENTPD1	22.819046	1.3048832	2.9669743526849634e-115	4.58104619639721e-113	146.58932458389472
641	LYVE1hi Mφ	COLEC12	17.758907	2.1405153	1.4706989014638823e-70	7.940136318571485e-69	145.76946205687645
642	SPP1hi Mono	ELOB	22.192196	1.3745005	4.0855399756086437e-109	1.3566791034072484e-106	145.51496449511868
643	MKI67hi Mφ	PRR11	15.2901535	2.9122672	8.89397019874012e-53	1.1287891706160168e-50	145.4601377731168
644	MKI67hi Mφ	TTK	11.637111	5.02983	2.6690424373817498e-31	1.2093506116742242e-29	145.4498457150863
645	MKI67hi Mφ	RFC3	14.646416	3.171038	1.42012467767577e-48	1.4711642013477926e-46	145.3360841108584
646	CD163hi Mφ	GOLGB1	22.48822	1.330221	5.412792133743743e-112	7.904306874342293e-110	145.12995893972698
648	IL1Bhi Mφ	GLTSCR2	18.389742	1.9931337	1.5873536042376616e-75	2.748502765737511e-73	144.62358010677463
649	IL1Bhi Mφ	ATP5G1	17.727425	2.1442008	2.5756423714209536e-70	3.6727145132714904e-68	144.59420858031393
651	SPP1hi Mφ	GAPLINC	14.623396	3.1475277	1.99211919293416e-48	1.4678103755597864e-46	144.26167566245567
652	SPP1hi Mono	SLC2A3	21.588835	1.432969	2.2870705464045315e-103	6.446613618068866e-101	143.57011925374852
653	SPP1hi Mono	ATP5F1B	21.89737	1.3845764	2.752126796589588e-106	8.339288209516025e-104	142.72057625654477
654	SPP1hi Mono	PLP2	22.233456	1.3418975	1.6308645699379225e-109	5.647684005695025e-107	142.5740981908782
655	VCANhi Mono	VASP	24.094156	1.1373007	2.878421712071888e-128	6.06746267150736e-126	142.40937738753894
656	SPP1hi Mono	MINOS1	22.77469	1.2755754	8.171382160648848e-115	3.14416626914744e-112	142.22983895038533
657	CD163hi Mφ	ATM	22.652296	1.2774643	1.324253623219416e-113	2.0063270050288664e-111	141.4122266445924
658	LYVE1hi Mφ	ATP5B	19.997787	1.6328064	5.7571161613175274e-89	4.2290379656514605e-87	141.03162728937141
659	CD163hi Mφ	MXD4	20.915705	1.4927384	3.8529263521609814e-97	4.64670585585743e-95	140.8142715734284
660	SPP1hi Mono	PDLIM7	20.59764	1.5434442	2.8815183637828566e-94	6.716431409275021e-92	140.72022019739563
661	MKI67hi Mφ	NUDT1	19.289669	1.756799	6.559067136655172e-83	2.1486263035088924e-80	139.96037869939798
662	SPP1hi Mono	SEM1	22.198837	1.3200916	3.524496934934145e-109	1.1866295861074806e-106	139.83160731460265
663	SPP1hi Mφ	PGK1	24.810999	1.0552229	6.8214062986482825e-136	3.59473282794637e-133	139.7582894437191
664	SPP1hi Mono	RETN	16.307337	2.4431872	8.752764289181548e-60	8.625030859107719e-58	139.41862123826965
665	LYVE1hi Mφ	C14orf166	19.075071	1.7704388	4.0686559346528237e-81	2.6230927795723163e-79	139.12318049999254
666	LYVE1hi Mφ	CD74	25.0177	1.0283418	3.9239239218971005e-138	5.226364823665254e-136	139.1159259697966
667	MKI67hi Mφ	CDT1	12.8930025	3.9167056	4.928707868061943e-38	3.1194988885036436e-36	139.06621705611119
668	SPP1hi Mφ	BCAP31	24.729774	1.0555717	5.117619817385747e-135	2.6394940849627207e-132	138.89051583549428
669	IL1Bhi Mφ	SELT	18.165691	1.9580754	9.648382463200836e-74	1.591064212860214e-71	138.62843395659752
670	VCANhi Mono	LGALS2	19.77524	1.637566	4.865160016596464e-87	5.336486152140945e-85	138.0021788125491
671	IL1Bhi Mφ	IL1B	18.564495	1.8644826	6.227015205327781e-77	1.1099196734731672e-74	137.88727014265422
672	SPP1hi Mφ	IL4I1	21.448977	1.3929088	4.668044855422539e-102	1.2714390487673907e-99	137.75269816106717
673	SPP1hi Mono	CD69	19.773123	1.6364555	5.073597002839931e-87	9.839125195667422e-85	137.4737914110048
674	MKI67hi Mφ	SPP1	15.512822	2.6724882	2.841105647094931e-54	3.891030620973346e-52	137.3924462365186
675	LYVE1hi Mφ	VIMP	18.143744	1.9302686	1.4389023657635678e-73	8.187894894008133e-72	137.216674681156
676	VCANhi Mono	MARCKSL1	17.897604	1.9859626	1.231037406578818e-71	9.752149598979453e-70	137.05306771103113
677	SPP1hi Mono	ATP5F1C	21.810886	1.3398186	1.828973473484832e-105	5.341704333824796e-103	137.02635648440085
678	MKI67hi Mφ	GINS2	13.2710085	3.6143148	3.409593945979017e-40	2.4309402013081575e-38	135.9496525202817
679	LYVE1hi Mφ	ENPP2	17.112751	2.1464648	1.1923219676276533e-65	5.947135147584762e-64	135.71172430621866
680	VCANhi Mono	EHD1	16.889414	2.207415	5.383586336541327e-64	3.635195442453992e-62	135.62241898748326
681	CD163hi Mφ	N4BP2L2	24.786495	1.0221258	1.253713914536086e-135	2.4120062700213694e-133	135.55189786837389
682	VCANhi Mono	FYN	15.51088	2.6147108	2.928362769835765e-54	1.6133282250815631e-52	135.4218271336782
683	LYVE1hi Mφ	ISCU	23.527084	1.1321642	2.1550103966855514e-122	2.441103132058619e-120	135.42089763208514
685	IL1Bhi Mφ	CHMP1B	19.637241	1.6348451	7.432687559934223e-86	1.6997715013242026e-83	135.3154935606808
686	CXCL10hi Mφ	UBE2L6	22.457003	1.2500756	1.0932046453693153e-111	6.022812229181267e-109	135.2834299865083
687	CD163hi Mφ	MNDA	25.004843	1.0007154	5.415254886606998e-138	1.0759933910347561e-135	135.06474325818107
688	CD163hi Mφ	RGS18	21.310724	1.377851	9.028856881273273e-101	1.1830730792375428e-98	134.92879984980345
689	MKI67hi Mφ	LSM4	20.06221	1.5610013	1.5790916181758106e-89	6.487925409525394e-87	134.5394148851419
691	CXCL10hi Mφ	CCL8	15.501622	2.6279502	3.38242047585191e-54	6.776302045878194e-52	134.46960238580186
692	SPP1hi Mφ	MMP9	17.529352	2.0380757	8.55395900770937e-69	1.0913501068730674e-66	134.43562154349868
694	IL1Bhi Mφ	C5AR1	20.711748	1.4573622	2.714211847997504e-95	7.650605745035755e-93	134.2468174083182
695	LYVE1hi Mφ	C10orf11	16.67265	2.233611	2.072010510492856e-62	9.82927725731063e-61	134.03337028201446
696	LYVE1hi Mφ	IDH1	21.014639	1.4038275	4.8189564465508943e-98	3.9733443272394635e-96	133.92633262817654
698	CCL3hi Mφ	NR4A1	19.851992	1.5918922	1.0591969748572357e-87	9.509627358338612e-85	133.75370972060125
699	SPP1hi Mono	AC103591.3	18.201109	1.8775363	5.057383002269392e-74	6.84893974067108e-72	133.61370021178476
701	CCL3hi Mφ	HSPA1A	19.561047	1.6378835	3.321926996641907e-85	2.776787321572292e-82	133.57997945074882
702	CXCL10hi Mφ	EIF2AK2	21.330877	1.3661882	5.869616004221395e-101	2.7899090501633498e-98	133.2776806670826
703	VCANhi Mono	MCEMP1	17.006407	2.1381948	7.361688455024236e-65	5.113314895078582e-63	133.19092828073275
704	MKI67hi Mφ	TACC3	17.102327	2.1293101	1.4259231253958763e-65	2.8804835402267867e-63	133.16819393095824
705	SPP1hi Mφ	MSANTD3	15.232221	2.670851	2.1612273494166472e-52	1.8578124885535088e-50	132.82408567748675
706	LYVE1hi Mφ	KLF4	21.632793	1.3134753	8.827372221671958e-104	8.105467046422345e-102	132.7808181519498
707	SPP1hi Mono	ATP5F1D	21.613115	1.3222785	1.3521274314932107e-103	3.856108360803167e-101	132.77507593614334
708	SPP1hi Mono	ATP5MC2	21.164303	1.3746611	2.037553539600448e-99	5.368732103636354e-97	132.33879926377028
709	MKI67hi Mφ	HIST1H2BH	13.256519	3.5228302	4.136541657029273e-40	2.923437501692321e-38	132.2262845999631
710	LYVE1hi Mφ	CRTAP	23.05471	1.1506473	1.319261758645253e-117	1.413425682727875e-115	132.151526304777
711	SPP1hi Mono	YWHAH	22.802906	1.1817538	4.290671904623726e-115	1.6775835103223184e-112	132.09089918074034
712	IL1Bhi Mφ	ATP6V0C	18.776876	1.7452126	1.167499150121434e-78	2.1770266844687445e-76	132.04651011234475
713	MKI67hi Mφ	NEK2	10.020809	6.147609	1.2348760500603616e-23	3.5286413924855055e-22	131.88092607206104
714	CD163hi Mφ	CD84	24.086967	1.0524727	3.423668319440858e-128	5.970729764860852e-126	131.79481385932738
715	SPP1hi Mφ	MGST3	24.15136	1.0483322	7.225096418299087e-129	3.2433993014071887e-126	131.55416080817935
716	CD163hi Mφ	EPB41L2	20.447008	1.4575685	6.387446091483807e-93	7.373241938269475e-91	131.3740641916183
717	IL1Bhi Mφ	KLF4	20.286713	1.4855796	1.6849340208306387e-91	4.3918801719307e-89	131.26187682571467
718	CD163hi Mφ	ELMO1	21.390953	1.328905	1.622093790314064e-101	2.1724406392819463e-99	131.1138218828184
719	CD163hi Mφ	TLR2	23.325626	1.1144189	2.436668343686643e-120	3.991032251304589e-118	130.83156525404416
720	VCANhi Mono	JAML	19.301258	1.6262909	5.241642828534005e-83	5.338767386827429e-81	130.5465336198149
721	SPP1hi Mono	KCNN4	19.180357	1.6485409	5.400913401411345e-82	8.728236117574162e-80	130.3321126025543
723	VCANhi Mono	PPIF	19.610163	1.5692247	1.2662550599081078e-85	1.3522153703626627e-83	130.0400109491697
725	SPP1hi Mφ	LRP12	15.396911	2.543524	1.716783095232752e-53	1.496997806170401e-51	129.2740461300342
726	SPP1hi Mono	GSTO1	23.851858	1.0536535	9.686609748596961e-126	4.891939727411228e-123	128.87290371368832
727	MKI67hi Mφ	SNRPD1	19.85063	1.5267916	1.0882719242217702e-87	4.1219999554781145e-85	128.83814198423073
728	SPP1hi Mφ	AZGP1	15.748791	2.4213822	7.000684256115614e-56	6.403908945377306e-54	128.80192627686847
729	SPP1hi Mono	SEC61G	23.425331	1.0889614	2.3591247762349387e-121	1.0590285870502065e-118	128.47031731004589
730	SPP1hi Mφ	FAM20C	18.7984	1.6931533	7.782641466989615e-79	1.3475643700092518e-76	128.46030073081448
731	SPP1hi Mφ	ADAM8	20.324085	1.4457483	7.874173825062031e-92	1.6598073712463363e-89	128.35345325932582
732	CD163hi Mφ	HLA-DOA	21.580853	1.277316	2.7180939123224267e-103	3.722560142859206e-101	128.27976814613888
733	CXCL10hi Mφ	SOCS1	17.553696	1.9479444	5.573182914025134e-69	1.6083277026057534e-66	128.16232444291842
734	MKI67hi Mφ	CKS2	17.745739	1.8995591	1.8593906273261373e-70	4.292713161620276e-68	127.96810992707697
735	LYVE1hi Mφ	TMEM261	15.660837	2.4152098	2.801829410482017e-55	1.1610110553759756e-53	127.84952442220634
736	LYVE1hi Mφ	DOK2	21.715055	1.2543316	1.4786336506721414e-104	1.3680747452650145e-102	127.77109519787403
737	IL1Bhi Mφ	ALDOA	19.713312	1.5292228	1.657516900939032e-86	3.9009579801614643e-84	127.55068645116344
738	IL1Bhi Mφ	MYEOV2	16.964468	2.0650005	1.5045691464892584e-64	1.9297492423304821e-62	127.44047364378406
739	LYVE1hi Mφ	FRMD4B	21.551508	1.2667278	5.124965801408292e-103	4.6356080594006875e-101	127.09573242910388
740	CXCL10hi Mφ	APOL3	18.128073	1.804607	1.913472691495705e-73	5.7980614393184224e-71	126.74967386163101
741	SPP1hi Mφ	VKORC1	20.877676	1.3499211	8.544909308913175e-97	2.0508628372016262e-94	126.47149426407256
742	CD163hi Mφ	MEF2C	23.879936	1.0265768	4.950420144683115e-126	8.51086061895485e-124	126.34082876369999
743	MKI67hi Mφ	DDX39A	18.356356	1.7525408	2.936667392072642e-75	8.375029911909754e-73	126.3179090657872
744	SPP1hi Mφ	LPL	13.805177	3.0903525	2.3718880289897204e-43	1.541472860877743e-41	126.12366581280597
745	MKI67hi Mφ	DEPDC1B	10.310463	5.5451484	6.319607931626373e-25	1.9640207162891658e-23	125.91287414917012
746	MKI67hi Mφ	HIST1H1D	14.618662	2.7571852	2.1355660874243904e-48	2.1935702341209595e-46	125.88990215712784
747	MKI67hi Mφ	POC1A	12.419065	3.8176787	2.0595275447426673e-35	1.1692039159744027e-33	125.72421356491967
750	MKI67hi Mφ	PARP1	19.012228	1.6211492	1.350924689123058e-80	4.2529565440301367e-78	125.43043440920344
751	LYVE1hi Mφ	ADIPOR1	21.371624	1.2702259	2.4544567911336843e-101	2.187444377715869e-99	125.32056557102895
752	SPP1hi Mφ	CCL7	13.482494	3.217334	1.9828868876231593e-41	1.1927335246370471e-39	125.22976147988066
753	SPP1hi Mφ	RAB42	15.773698	2.344884	4.720295153762575e-56	4.350748092104889e-54	125.12637330287538
754	MKI67hi Mφ	NASP	18.45106	1.7173909	5.113229555193915e-76	1.4755928291363775e-73	125.07935373641978
755	MKI67hi Mφ	RACGAP1	14.278833	2.8679056	2.965219280109952e-46	2.7124483233639755e-44	124.9450073352173
756	SPP1hi Mono	AC245014.3	17.15302	1.9767023	5.966745522028347e-66	6.727436195325076e-64	124.8725370692202
757	SPP1hi Mono	FAM162A	20.725304	1.349709	2.048331271298846e-95	5.015514984601548e-93	124.57771795831334
758	CXCL10hi Mφ	SAMD9	19.236906	1.5709068	1.817362613503868e-82	6.293526730563894e-80	124.41755255346808
759	LYVE1hi Mφ	CREG1	23.409765	1.0490928	3.398991766817579e-121	3.7795852944690335e-119	124.23624710188234
760	VCANhi Mono	NLRP3	17.67017	1.8463296	7.11825577217423e-70	5.40920495840989e-68	124.19680480331789
761	LYVE1hi Mφ	GNPTG	21.143333	1.2850695	3.1781415636473684e-99	2.6937527847683863e-97	124.09869858036649
762	CCL3hi Mφ	RGS1	20.079939	1.4440905	1.1052926359320985e-89	1.1649303820708696e-86	124.09603860040286
763	CD163hi Mφ	GAPT	19.700747	1.4781783	2.1246709364377026e-86	2.182379159753659e-84	123.66597480493192
764	SPP1hi Mono	PPIF	20.882511	1.3157414	7.722533896779937e-97	1.9705467809667626e-94	123.29209347240428
765	VCANhi Mono	DDX21	21.719362	1.2070324	1.3463546069535126e-104	1.990059879704884e-102	122.75656796150298
766	CXCL10hi Mφ	NUB1	19.84882	1.453834	1.128178221006792e-87	4.2731512899102567e-85	122.65889151757132
767	SPP1hi Mono	QPCT	18.697104	1.6304283	5.226858359766392e-78	7.725870335310799e-76	122.46481727289483
768	IL1Bhi Mφ	PPDPF	21.201181	1.2680504	9.312887859115788e-100	3.010049527904344e-97	122.39403641081465
769	MKI67hi Mφ	RBBP7	17.5775	1.8481435	3.6638574475804546e-69	8.148217283192458e-67	122.14183732336838
770	CXCL10hi Mφ	IFI44	19.871475	1.4433359	7.185892672263298e-88	2.764971813783089e-85	122.04604266332021
771	CD163hi Mφ	GIMAP1	20.901716	1.2948934	5.165425875852567e-97	6.19876676517535e-95	121.9889205923368
772	IL1Bhi Mφ	RBKS	16.575525	2.0631764	1.0474395906369687e-61	1.2569793622094433e-59	121.52247572839894
773	MKI67hi Mφ	WDR34	13.050394	3.3371456	6.321943436170243e-39	4.198636461265832e-37	121.39498296616212
774	CD163hi Mφ	C3AR1	22.976772	1.0632722	7.958579768703591e-117	1.2446705301493146e-114	121.1119663946659
775	LYVE1hi Mφ	RP11-1017G21.5	12.514686	3.5751157	6.20532806583294e-36	1.5767647551766907e-34	120.84689358485957
776	LYVE1hi Mφ	PCDH12	13.407133	3.1103883	5.492128295153196e-41	1.6118000242470776e-39	120.66032468364008
777	IL1Bhi Mφ	C20orf24	16.803944	1.9913893	2.2834339178292806e-63	2.8680166633212225e-61	120.56352251998756
778	LYVE1hi Mφ	ILF3-AS1	14.094002	2.8112977	4.13452533277512e-45	1.3673264473642793e-43	120.50382193243546
779	CXCL10hi Mφ	GMPR	16.119822	2.1749265	1.8514232751592298e-58	4.1555881123273045e-56	120.45040486641317
780	LYVE1hi Mφ	NCF4	21.831648	1.1676844	1.1615849068763148e-105	1.0913945630848351e-103	120.2271461516625
781	VCANhi Mono	FPR2	15.684685	2.2686522	1.925162274518645e-55	1.0929240912554208e-53	120.15101935044636
782	LYVE1hi Mφ	C6orf1	16.798405	1.9709814	2.5069745779044873e-63	1.2130054040515505e-61	120.06457103958432
783	CCL3hi Mφ	DUSP2	18.487026	1.646752	2.626423271741512e-76	1.8725625450084116e-73	119.7642609142403
785	LYVE1hi Mφ	OLFML2B	18.812511	1.5661885	5.964503513110848e-79	3.688406368911226e-77	119.708734679696
787	SPP1hi Mono	CXCL8	19.481543	1.4637552	1.5746316550429466e-84	2.7264747107068615e-82	119.39031655400531
788	LYVE1hi Mφ	GBAS	16.058039	2.1447127	5.021820598061836e-58	2.1855287812857624e-56	119.37565924826717
789	VCANhi Mono	LYST	17.899868	1.7228575	1.1820024624604302e-71	9.394400554919112e-70	118.92390851385811
790	SPP1hi Mono	HK2	18.89102	1.550845	1.3520749647432094e-79	2.087620969448416e-77	118.91933690406965
791	SPP1hi Mono	NDUFB8	20.830261	1.2751637	2.302045821485403e-96	5.81290549569038e-94	118.89065664528836
793	CD163hi Mφ	OTULINL	20.320374	1.3328803	8.492842858841496e-92	9.48732736134455e-90	118.6568074746991
794	CD163hi Mφ	AAK1	21.82351	1.1551627	1.387924447920111e-105	1.9447789908688678e-103	118.64806514265473
795	CD163hi Mφ	CNTRL	20.557371	1.301809	6.612008959872361e-94	7.743077738950043e-92	118.60922799365812
796	CCL3hi Mφ	FOS	20.594889	1.3113499	3.0498361272467634e-94	3.6965538780294396e-91	118.58825748390755
797	CCL3hi Mφ	PPP1R15A	20.563131	1.3121622	5.871786625736087e-94	6.777999028308023e-91	118.31621669639486
798	SPP1hi Mφ	IL7R	18.583582	1.5933313	4.36381458929666e-77	7.196138058444922e-75	118.1342068020274
799	VCANhi Mono	SMIM25	18.218565	1.6500266	3.6767196516150356e-74	3.116341296321681e-72	117.98738492221227
800	MKI67hi Mφ	PIMREG	8.820374	7.0893188	1.1407837529886602e-18	2.3199445433052107e-17	117.92743156086814
802	CD163hi Mφ	CSF2RA	21.889626	1.1356149	3.261867252796944e-106	4.624030647663785e-104	117.34873928428291
803	CCL3hi Mφ	IER2	19.99124	1.3770171	6.564360438301798e-89	6.630277557703079e-86	117.2922108283478
804	SPP1hi Mφ	CXCL3	17.427338	1.7989289	5.117351715479574e-68	6.394315615203111e-66	117.27973834924727
805	MKI67hi Mφ	KNSTRN	13.673525	2.9355676	1.4614187614729656e-42	1.1615164654710216e-40	117.23181832420953
806	MKI67hi Mφ	POLQ	10.603759	4.873173	2.862397362413145e-26	9.772869642571415e-25	117.0047816908982
807	MKI67hi Mφ	CBX5	16.71571	1.957618	1.007150593610192e-62	1.8219654880376616e-60	116.94704180787863
809	MKI67hi Mφ	USP1	16.667908	1.9675848	2.2430882577062478e-62	3.9689563835808145e-60	116.87714443550806
810	IL1Bhi Mφ	CDKN1A	19.23003	1.4642613	2.0750949318558884e-82	4.299348396847743e-80	116.21343650472059
811	CD163hi Mφ	SFMBT2	18.851439	1.5146048	2.8596171734883596e-79	2.5865664142735573e-77	115.99945693117115
812	VCANhi Mono	AQP9	17.316887	1.7956091	3.508297097509903e-67	2.531090176807666e-65	115.9904097397816
813	LYVE1hi Mφ	ALDOA	20.833588	1.2355652	2.147587267631295e-96	1.7411258513260944e-94	115.84556607545599
814	VCANhi Mono	VEGFA	17.96093	1.6627476	3.941525264491612e-72	3.16379185220335e-70	115.56061400610781
815	MKI67hi Mφ	SNRNP25	17.11838	1.8407187	1.0824629597093823e-65	2.2050407232197594e-63	115.3331476095529
816	IL1Bhi Mφ	POLD4	18.06755	1.6451577	5.74068055731905e-73	9.095414208494842e-71	115.22878214811489
817	LYVE1hi Mφ	DBNDD2	16.786217	1.8935194	3.0785436009100894e-63	1.4836376824982402e-61	115.18027087649222
818	CD163hi Mφ	JDP2	19.835806	1.3551712	1.4615527999257028e-87	1.5140812573931182e-85	114.94541932141176
819	LYVE1hi Mφ	MMP19	16.453224	1.9665892	7.951925788625241e-61	3.664688841103887e-59	114.91953424504099
820	CXCL10hi Mφ	PARP14	20.151516	1.3211588	2.609976652536686e-90	1.072346509053251e-87	114.90073516774433
821	SPP1hi Mφ	HK2	18.554817	1.5530446	7.456021195405936e-77	1.2125070399054737e-74	114.79533186202755
822	CCL3hi Mφ	TNF	15.86946	2.148904	1.031246508439892e-56	4.545172111107531e-54	114.62780800136916
823	MKI67hi Mφ	ALOX5AP	17.963669	1.6601156	3.7516652041805216e-72	9.280011858626533e-70	114.60184956422852
824	CD163hi Mφ	TRIM22	22.232538	1.0740558	1.664544916343373e-109	2.3875877702414025e-107	114.51802020248262
825	CD163hi Mφ	PRMT2	23.03509	1.0001923	2.0753091830151237e-117	3.3097085464124745e-115	114.50222302820733
826	VCANhi Mono	CDA	14.449663	2.5474236	2.5191339309408436e-47	1.185753895532757e-45	114.445566563005
827	LYVE1hi Mφ	RP11-373D23.3	12.017179	3.6701472	2.8866201564950057e-33	6.793646525591789e-32	114.39076949400405
828	MKI67hi Mφ	E2F8	9.029295	6.559324	1.7278162301433907e-19	3.763162015714819e-18	114.29259024254411
829	MKI67hi Mφ	RAD21	18.258043	1.602218	1.7857560169330754e-74	4.86387770859266e-72	114.2590023109288
830	LYVE1hi Mφ	CFD	20.44353	1.2638444	6.859503800777552e-93	5.278769258242814e-91	114.09666888770816
831	VCANhi Mono	FLNA	20.71849	1.2313842	2.359635826744638e-95	3.026451432598771e-93	113.92651255624851
832	CD163hi Mφ	VPS13C	22.685112	1.025529	6.2847684244732076e-114	9.581702602368241e-112	113.85275305843102
833	MKI67hi Mφ	ECT2	13.194479	3.0599837	9.440538208480491e-40	6.557251768245719e-38	113.7802261516077
834	VCANhi Mono	PLAC8	15.726385	2.136439	9.974588138282459e-56	5.689270377884825e-54	113.75457821482148
835	SPP1hi Mφ	PDXK	21.981497	1.094154	4.3295552137798146e-107	1.311909349215456e-104	113.6630110853536
836	CD163hi Mφ	SMARCA2	20.146109	1.2955993	2.9111503815304436e-90	3.1504105535124764e-88	113.36705788652297
837	IL1Bhi Mφ	ATP5B	17.255878	1.774497	1.0107276930351942e-66	1.3462115388387992e-64	113.33869887545174
838	CD163hi Mφ	NOP53	20.955345	1.1919225	1.6770950420569055e-97	2.0327230457250726e-95	112.86543645074954
839	LYVE1hi Mφ	HMHA1	14.378677	2.5292811	7.042756133345565e-47	2.4113481840173707e-45	112.85080845472677
840	CD163hi Mφ	GAA	22.499523	1.0333321	4.195504671084718e-112	6.163832044349374e-110	112.85035385014875
841	LYVE1hi Mφ	C9orf142	16.276758	1.9706819	1.443162649987363e-59	6.514656573248356e-58	112.69562922902432
842	SPP1hi Mono	TUBA1C	20.49334	1.2469265	2.4686096092745573e-93	5.592669676488275e-91	112.5380895065293
843	IL1Bhi Mφ	PLAUR	20.566187	1.2359974	5.513377988501671e-94	1.50168309909291e-91	112.25751657941596
844	LYVE1hi Mφ	ATP5F1	18.086918	1.5884794	4.040653332908739e-73	2.2726096854533813e-71	112.21570499252623
845	VCANhi Mono	NCF2	22.172306	1.0586747	6.3567904351162635e-109	1.0137826114319299e-106	112.21322382000908
846	MKI67hi Mφ	OIP5	10.612078	4.665483	2.618597931292802e-26	8.965739046958871e-25	112.1928007202737
847	SPP1hi Mono	PNP	19.571905	1.3614565	2.6845601301493797e-85	4.750103804011031e-83	112.07958876896878
848	CD163hi Mφ	ADA2	21.473925	1.1268419	2.7296729878207477e-102	3.6761112720979303e-100	112.04708665275889
849	CD163hi Mφ	BROX	20.40481	1.2481675	1.515471950001859e-92	1.7166614738315449e-90	112.04215056251005
852	SPP1hi Mono	SRSF9	22.04274	1.0710704	1.1214200847036895e-107	3.624579236440285e-105	111.86339115188844
853	LYVE1hi Mφ	CCDC109B	17.012737	1.7876906	6.607629423478106e-65	3.275573514407623e-63	111.70333591448642
854	SPP1hi Mφ	HSD3B7	16.71069	1.8638358	1.0956097756812836e-62	1.235287282432093e-60	111.65910826753104
855	CD163hi Mφ	KIAA1551	20.5674	1.2185428	5.377310913421736e-94	6.32773756564351e-92	111.12958335918492
856	SPP1hi Mφ	LSP1	21.344206	1.1347576	4.413898788880779e-101	1.1757947312226261e-98	111.12643930390435
857	CXCL10hi Mφ	SSB	20.993214	1.175416	7.565263613229296e-98	3.5267222163132955e-95	111.02113038450949
858	LYVE1hi Mφ	ATP5A1	17.678036	1.6433746	6.191529108278639e-70	3.3132198038362583e-68	110.89450420941041
859	MKI67hi Mφ	PA2G4	18.808657	1.4632139	6.414234723032584e-79	1.9195983200127517e-76	110.78986062215856
860	MKI67hi Mφ	ATAD5	13.642802	2.7816052	2.228314565841035e-42	1.748109171215292e-40	110.58947979311506
861	LYVE1hi Mφ	FAM198B	18.794928	1.4472017	8.309335953001053e-79	5.112350579611637e-77	110.40901612138309
862	CXCL10hi Mφ	CD40	18.258562	1.5475464	1.76887378645721e-74	5.497342238142209e-72	110.2779190913378
863	CCL3hi Mφ	FOSB	19.558573	1.3482635	3.487053469407599e-85	2.8176554383969875e-82	109.95103976040271
864	MKI67hi Mφ	DBF4	15.161068	2.2376144	6.401982831321508e-52	7.644850532712545e-50	109.90408047550552
865	SPP1hi Mφ	EGLN3	12.279717	3.4064655	1.1640467594934003e-34	5.735296239203153e-33	109.82936813021294
866	LYVE1hi Mφ	TMEM176B	22.518192	1.00225	2.753782397030088e-112	2.8048083649750573e-110	109.79858421789228
867	MKI67hi Mφ	BARD1	15.226198	2.215599	2.369784363130667e-52	2.88673079128897e-50	109.75987727143715
868	MKI67hi Mφ	PXMP2	13.44504	2.8410752	3.2923087030477207e-41	2.4258010720540974e-39	109.70852958556803
869	MKI67hi Mφ	SAPCD2	10.9296665	4.2866783	8.315333455964205e-28	3.179369058454705e-26	109.30026214112955
870	SPP1hi Mono	PSMA2	19.811163	1.2952732	2.385137274662468e-87	4.700659567080722e-85	109.22759143683575
871	LYVE1hi Mφ	SIGLEC1	19.681644	1.3054484	3.0978176025433658e-86	2.164097881938148e-84	109.21997998624262
872	CXCL10hi Mφ	PML	18.676125	1.4619288	7.744225756196964e-78	2.5030370207462747e-75	109.06213253390224
873	CXCL10hi Mφ	PARP9	20.01545	1.2688915	4.039734058694977e-89	1.6053638248659827e-86	108.8638145996574
874	CCL3hi Mφ	CCL5	16.347006	1.9184462	4.568891283217545e-60	2.2602957876831937e-57	108.67198542132222
875	IL1Bhi Mφ	ATP5F1	16.544313	1.8503418	1.759597757488987e-61	2.0909024136907124e-59	108.57743906322239
877	MKI67hi Mφ	CARHSP1	16.213518	1.9288493	4.0472202652272545e-59	6.628963949282019e-57	108.35996743739439
878	MKI67hi Mφ	HIST1H3G	9.002603	6.2309604	2.2042917051933684e-19	4.762409556648167e-18	107.93377508346296
879	VCANhi Mono	WARS	18.1698	1.5172906	8.952352704728613e-74	7.483240755700907e-72	107.91867453230786
880	MKI67hi Mφ	MCM3	14.508614	2.3956153	1.0685885964836425e-47	1.0572920884636727e-45	107.74472839643012
881	VCANhi Mono	CD48	20.640966	1.173078	1.1768517691147832e-94	1.4705187492325496e-92	107.72671453963024
882	VCANhi Mono	JUND	21.552387	1.0745099	5.028594823384267e-103	7.255843280574883e-101	107.60067814011127
883	MKI67hi Mφ	HNRNPAB	18.115099	1.5324254	2.4224024012029484e-73	6.246963468889433e-71	107.58290031846636
884	CD163hi Mφ	OLFML3	17.367659	1.653856	1.4502314913408757e-67	1.0494048233311693e-65	107.46600573843777
885	MKI67hi Mφ	HIRIP3	14.244357	2.4748583	4.859978924463222e-46	4.412387607037939e-44	107.29828855751128
886	MKI67hi Mφ	LRR1	14.861412	2.269947	5.867522898768907e-50	6.465210117684413e-48	107.11747881315543
887	VCANhi Mono	STK17B	20.014206	1.23655	4.141774554815677e-89	4.850278115134629e-87	106.73186297073308
888	CCL3hi Mφ	C1QC	16.87753	1.7617229	6.584325191248651e-64	3.711875045606013e-61	106.46163260433332
890	CD163hi Mφ	HGF	15.820518	1.9721763	2.2463935563430566e-56	1.3153339661669572e-54	106.2627608746617
891	CXCL10hi Mφ	CCL2	17.044735	1.7138411	3.824736976580549e-65	1.030171656103212e-62	106.23602200421973
892	VCANhi Mono	AP1S2	22.062132	1.0101122	7.30567097508504e-108	1.1352357058143363e-105	106.00613439103032
893	SPP1hi Mono	ATP5PB	19.925823	1.2413205	2.430163595779544e-88	4.8685616301894154e-86	105.90027767238705
894	CXCL10hi Mφ	NMI	19.946918	1.2423636	1.594180148528448e-88	6.232987254915824e-86	105.85596554432072
895	CD163hi Mφ	ATP5IF1	21.269028	1.0845606	2.1979311031047136e-100	2.8190501518709716e-98	105.7987782252334
897	VCANhi Mono	GPCPD1	18.546497	1.4262176	8.70434108032644e-77	8.02288715316324e-75	105.67654440256395
898	CD163hi Mφ	DOCK4	20.062193	1.2169921	1.5796059105707958e-89	1.694302074254277e-87	105.59963610857105
899	CXCL10hi Mφ	RABGAP1L	18.134365	1.5018419	1.7065935291160808e-73	5.236649840418091e-71	105.55087036507084
901	SPP1hi Mono	CD44	21.989344	1.0148345	3.6422224316106107e-107	1.1466378436970496e-104	105.48248258135104
902	SPP1hi Mφ	RAI14	11.608578	3.6522243	3.7276491941449544e-31	1.5965007794216933e-29	105.1724855145039
904	IL1Bhi Mφ	ATPIF1	16.21003	1.859094	4.283660786268957e-59	4.763312895410356e-57	104.70806257493363
905	MKI67hi Mφ	CIP2A	11.264913	3.8491206	1.9554685299213177e-29	8.215340144509994e-28	104.2548732142602
906	CD163hi Mφ	PRKACB	18.285265	1.4443139	1.0843655396055692e-74	8.820840619321678e-73	104.06930033184929
907	SPP1hi Mono	UPP1	20.25709	1.1796367	3.0761480263884037e-91	6.54113195681415e-89	104.02549367767342
908	MKI67hi Mφ	SNRPG	19.658123	1.2560525	4.926154932699057e-86	1.7823122645307142e-83	103.93710818365102
909	VCANhi Mono	SERPINB9	18.42371	1.4197345	8.478811954017931e-76	7.528750204298486e-74	103.81563766007433
910	IL1Bhi Mφ	C14orf166	16.150501	1.8569106	1.1264127625729065e-58	1.2468206291109508e-56	103.80909341275503
912	LYVE1hi Mφ	ADAMTS2	11.401054	3.69036	4.1308619608136456e-30	8.662303182706192e-29	103.56023722353619
913	VCANhi Mono	MYO1G	17.894604	1.499446	1.2991616678929462e-71	1.0224992854348348e-69	103.44728720898259
914	MKI67hi Mφ	CDC25B	13.6480665	2.5995724	2.073070760906186e-42	1.6369155802972915e-40	103.42651998397771
915	CXCL10hi Mφ	APOBEC3A	14.664316	2.2520218	1.0911122504873239e-48	1.889260861718801e-46	102.97078687779234
916	SPP1hi Mφ	PLPP3	12.466689	3.0963182	1.1344198965584879e-35	5.813842011093933e-34	102.90779889410109
919	CCL3hi Mφ	HLA-DPB1	21.15032	1.0737357	2.7408012270024728e-99	3.6910979190981633e-96	102.46965335291006
921	LYVE1hi Mφ	KLF2	19.056845	1.2988554	5.764799817791803e-81	3.7067509915939285e-79	101.87053831037008
922	MKI67hi Mφ	PAICS	15.786261	1.912039	3.8684257697171537e-56	5.615240064893026e-54	101.8172867421947
923	VCANhi Mono	AC245128.3	13.352551	2.65029	1.1446069095598847e-40	4.4536783458493044e-39	101.64201739792601
924	LYVE1hi Mφ	ATP5I	17.079668	1.6101478	2.1031156796429885e-65	1.0468506609902605e-63	101.40729617341188
925	IL1Bhi Mφ	CSRNP1	17.504217	1.5421824	1.330434787862459e-68	1.8429182681470782e-66	101.37458259659161
926	SPP1hi Mono	CENPX	18.249779	1.415756	2.0774963289882578e-74	2.877747914914535e-72	101.28452439975634
927	SPP1hi Mono	JUND	20.688679	1.1008114	4.3805210977706156e-95	1.0410609012848773e-92	101.25540739927227
928	MKI67hi Mφ	C21orf58	10.688306	4.1473722	1.1546084021484314e-26	4.0622441620435595e-25	101.15952683585388
929	MKI67hi Mφ	UBE2S	16.156096	1.8121898	1.0287576369134576e-58	1.6625409250946083e-56	101.08254838097243
930	VCANhi Mono	SULF2	15.016334	2.0699508	5.739551013569545e-51	2.9352838843869062e-49	100.45957740320083
931	MKI67hi Mφ	TUBB4B	17.091187	1.606685	1.7262388655109212e-65	3.4583269701529124e-63	100.35536964509866
932	SPP1hi Mono	SNRPF	20.351112	1.1274546	4.538617044242412e-92	9.911767186439666e-90	100.3478022934159
933	SPP1hi Mφ	ELOC	19.59983	1.2153457	1.5514081543545926e-85	3.108073146256998e-83	100.27514932661056
934	SPP1hi Mono	ERO1A	18.918617	1.3032643	8.01279765102188e-80	1.245116845246291e-77	100.22726411053218
935	VCANhi Mono	IER2	19.828558	1.1821072	1.6880759316590187e-87	1.885744177850059e-85	100.1534626883173
936	MKI67hi Mφ	SNRPE	18.238653	1.4069899	2.546598995338725e-74	6.859122916222892e-72	100.12665362799532
937	IL1Bhi Mφ	RGS2	18.902512	1.3046159	1.0875166897419114e-79	2.0922612758756883e-77	100.03714024283568
938	CXCL10hi Mφ	PSMA4	20.318815	1.1311381	8.766700315601558e-92	3.728308462289428e-89	100.02483087722497
939	SPP1hi Mφ	INHBA	12.691119	2.9020607	6.623245238242637e-37	3.544240349232666e-35	99.97737654196118
941	MKI67hi Mφ	IDH2	17.925034	1.4500793	7.520543254666401e-72	1.8414695862259418e-69	99.67096357696144
942	MKI67hi Mφ	FANCD2	11.970311	3.2560103	5.083764064773642e-33	2.540938653488203e-31	99.61765389403699
943	SPP1hi Mono	NCF2	20.787012	1.0721233	5.673450854247131e-96	1.4178363109052032e-93	99.5449040199454
945	CD163hi Mφ	ARHGAP45	18.187603	1.3936384	6.470846628155891e-74	5.211288807745082e-72	99.34280055313255
946	VCANhi Mono	CSF3R	18.984085	1.2790582	2.3092447374064484e-80	2.2571936161076497e-78	99.31430590788825
947	MKI67hi Mφ	TIMM10	17.266693	1.5553856	8.380913105734829e-67	1.7666236051836345e-64	99.16027347299753
948	CD163hi Mφ	MIS18BP1	20.469038	1.0967317	4.0657377641415995e-93	4.71567220768213e-91	99.0638847079122
949	CD163hi Mφ	APOE	18.36946	1.3620229	2.3070301215637836e-75	1.8957531246382265e-73	99.04932486223304
950	IL1Bhi Mφ	PDE4B	17.869843	1.4448463	2.0256233882940977e-71	2.958020274435977e-69	99.01386854969937
951	CXCL10hi Mφ	APOBEC3G	17.517563	1.5082324	1.0523797326914131e-68	2.9322686322037407e-66	98.83868361871936
952	VCANhi Mono	G0S2	15.987953	1.7942432	1.550410183419389e-57	9.122207101036266e-56	98.75496734221444
953	SPP1hi Mono	ELOC	19.451773	1.2142252	2.8152435840484283e-84	4.805938008515349e-82	98.73863197589753
956	LYVE1hi Mφ	RTFDC1	16.036823	1.7728535	7.067766364164207e-58	3.059459364887581e-56	98.41881876244223
958	MKI67hi Mφ	VRK1	14.372348	2.225476	7.717062484836772e-47	7.3525266340646e-45	98.21818729805132
959	SPP1hi Mφ	CA2	15.051863	2.021954	3.3564787731735694e-51	2.758115320016966e-49	98.18485084794234
960	CD163hi Mφ	BMP2K	21.299557	1.0020603	1.1459814001947274e-100	1.4935341463505583e-98	98.02733473612538
961	SPP1hi Mφ	LAMP1	21.31855	1.0019679	7.638792050022816e-101	2.0127386748326425e-98	97.88846966430977
962	MKI67hi Mφ	ITGB3BP	14.372192	2.2165108	7.734393348815943e-47	7.3525266340646e-45	97.82251869980712
964	SPP1hi Mφ	GPI	20.329685	1.1004995	7.025051581261031e-92	1.493809433169725e-89	97.75264467839084
967	SPP1hi Mφ	TUBA1C	20.368841	1.0910103	3.160729781362085e-92	6.841004520535563e-90	97.27980547488016
968	CD163hi Mφ	TREM2	20.422485	1.0810065	1.0555352823743929e-92	1.2069448481149838e-90	97.20228278534553
970	VCANhi Mono	LRG1	11.930125	3.1506639	8.244920433524985e-33	2.5140266192337005e-31	96.40914855062698
971	LYVE1hi Mφ	PVRL2	15.704517	1.8100909	1.4084524088126197e-55	5.856311293658098e-54	96.35543907643176
972	MKI67hi Mφ	MZT1	16.125105	1.7340012	1.6997035287322327e-58	2.7106916605261876e-56	96.35310351167733
973	CD163hi Mφ	SIGLEC10	18.882957	1.2527939	1.5751594198311802e-79	1.4354676502303624e-77	96.26845053794038
976	CD163hi Mφ	LRRK2	18.777346	1.2649324	1.157224571850684e-78	1.0275560749535689e-76	96.11992874731335
977	CD163hi Mφ	AKAP9	21.033638	1.0071504	3.2291909237645927e-98	3.973544019440482e-96	96.08297711608019
978	CXCL10hi Mφ	NEXN	13.472088	2.4949298	2.283182418480674e-41	3.3543409094781826e-39	95.99090877080904
981	LYVE1hi Mφ	AP2A2	18.411264	1.3096232	1.0670195081271988e-75	6.217697090507554e-74	95.87276414782325
982	VCANhi Mono	LILRA2	16.435127	1.6440918	1.072007864848356e-60	6.784998081407048e-59	95.63427470085732
983	SPP1hi Mono	VASH1	18.202444	1.3420458	4.93555184116856e-74	6.721500684368937e-72	95.51679885931621
984	MKI67hi Mφ	NCAPD3	13.875619	2.3203204	8.902093318859746e-44	7.415657874311998e-42	95.43442941060412
985	CD163hi Mφ	HTRA1	15.320311	1.8885856	5.594962893787396e-53	2.987389768905292e-51	95.42023453870975
986	MKI67hi Mφ	STIL	10.497637	4.0500636	8.856963264712007e-26	2.9211108367331123e-24	95.31602748300945
987	MKI67hi Mφ	KIF18B	8.3151455	6.4327736	9.164005853197652e-17	1.5732625062844497e-15	95.22562633605823
988	CD163hi Mφ	EMB	19.49288	1.1612056	1.2617474129717283e-84	1.248408940320313e-82	95.10697310685234
989	SPP1hi Mφ	TREM2	19.29431	1.1895704	5.9961102553106634e-83	1.1445016432991007e-80	95.09590579481835
990	MKI67hi Mφ	C19orf48	14.353232	2.1558356	1.0168552870063977e-46	9.628745707938316e-45	94.89218864329243
991	MKI67hi Mφ	IQGAP3	10.425569	4.087375	1.8952232364950029e-25	6.0850472153477304e-24	94.89142293578567
992	MKI67hi Mφ	EBP	15.019158	1.9683269	5.500196420304852e-51	6.28916327474575e-49	94.876127536778
993	SPP1hi Mono	DDX21	19.994059	1.1035737	6.203822887931771e-89	1.2532239218862839e-86	94.79915460650804
995	SPP1hi Mφ	IFI6	19.598051	1.1483885	1.6065792519648032e-85	3.1922202989244914e-83	94.73735147350365
996	CCL3hi Mφ	SQSTM1	19.909431	1.1193302	3.371187214891939e-88	3.143113433699827e-85	94.58635414688598
997	LYVE1hi Mφ	APOA1BP	15.06461	1.930508	2.7679583872409076e-51	1.0667421186821437e-49	94.54072388000536
998	SPP1hi Mono	MRPL52	20.175095	1.0795732	1.6205149561773275e-90	3.357513081426889e-88	94.43456298937177
999	CCL3hi Mφ	OLFML3	15.59675	1.8245256	7.659469539185066e-55	3.04382296884238e-52	93.99331987509613
1001	LYVE1hi Mφ	PCNXL4	12.357376	2.8503761	4.4442865211685174e-35	1.1060980447602262e-33	93.93758395971449
1003	CCL3hi Mφ	CXCL8	16.242498	1.6750863	2.524291820017657e-59	1.2238271601809605e-56	93.65789183838562
1004	VCANhi Mono	RBP7	14.174435	2.165003	1.3190068528294158e-45	5.792399478159034e-44	93.60854369669778
1005	VCANhi Mono	LILRA1	13.882033	2.2574427	8.140186276769111e-44	3.4863296030947e-42	93.58822824627212
1006	SPP1hi Mφ	SAA1	14.189409	2.1686506	1.0655187280637987e-45	7.235081088793989e-44	93.55679511923076
1007	MKI67hi Mφ	DCTPP1	15.927808	1.7246733	4.0635287309376755e-57	6.156499997916261e-55	93.4956868636702
1009	CD163hi Mφ	CREBRF	19.18844	1.1740344	4.6230640415822514e-82	4.343709125271137e-80	93.1738781475228
1010	MKI67hi Mφ	PRIM1	12.910375	2.6133046	3.9338486221815267e-38	2.5028982795354955e-36	93.03771268795306
1011	MKI67hi Mφ	NRM	14.197195	2.1596184	9.535332397001615e-46	8.59278783032402e-44	93.00583547341813
1012	VCANhi Mono	SOCS3	18.8194	1.2171525	5.237278111476122e-79	4.99830152363357e-77	92.87016719859315
1013	SPP1hi Mφ	ATP6V0D2	9.226871	5.125849	2.786536108541239e-20	7.746378647608735e-19	92.83374104331355
1014	CXCL10hi Mφ	HESX1	13.129839	2.5407965	2.221280588313532e-39	3.1124891757981694e-37	92.75658447018812
1015	MKI67hi Mφ	SNRPF	17.878397	1.354897	1.7376018244379522e-71	4.170416418435683e-69	92.64761528336017
1016	LYVE1hi Mφ	PAPD4	13.556985	2.3346028	7.203636389973e-42	2.161180070907617e-40	92.60274286224967
1017	MKI67hi Mφ	RFC4	12.742756	2.6631184	3.420942180652572e-37	2.0680064688578306e-35	92.36879064458883
1018	CCL3hi Mφ	PMAIP1	15.648524	1.7791106	3.4001091335302714e-55	1.396983822134022e-52	92.2554371354802
1019	CD163hi Mφ	HMGB2	20.31794	1.035685	8.92438663217491e-92	9.923672309658347e-90	92.1794062744423
1020	SPP1hi Mono	PSMA1	19.698832	1.1051992	2.2065518888431372e-86	4.1145403336497297e-84	92.15778684819244
1021	SPP1hi Mφ	GSDME	14.834358	1.9531958	8.784047439218565e-50	6.781340572423479e-48	92.12967683411867
1022	MKI67hi Mφ	MCM2	11.791068	3.100818	4.3400109258430846e-32	2.0628667618306317e-30	92.04941969870428
1024	CD163hi Mφ	LINC02256	14.944528	1.9106047	1.6908561298660883e-50	8.629061777701862e-49	91.83137462606211
1025	MKI67hi Mφ	SAC3D1	14.283908	2.1049495	2.756963788467057e-46	2.5314984544026486e-44	91.76868726353108
1026	LYVE1hi Mφ	C20orf24	16.817913	1.5013329	1.8040237047804842e-63	8.763795316149042e-62	91.6673436687001
1027	MKI67hi Mφ	CBX3	17.966146	1.3259465	3.58790206832741e-72	8.966426189518015e-70	91.55312923395479
1028	VCANhi Mono	USP3	17.60577	1.3697509	2.2246041083106666e-69	1.6644021046160146e-67	91.47023875642734
1029	LYVE1hi Mφ	RNU12	11.08139	3.4488862	1.5445455069821974e-28	3.0359173318881575e-27	91.45656311164437
1030	LYVE1hi Mφ	NME4	16.938906	1.4761114	2.3240861286593527e-64	1.1427621063860319e-62	91.43335828362869
1031	VCANhi Mono	CKAP4	15.203515	1.8375657	3.351460863520388e-52	1.7509216119094335e-50	91.43126448347438
1032	CXCL10hi Mφ	HELZ2	15.281524	1.8395109	1.0153864819897794e-52	1.9849986862834065e-50	91.42781270088551
1033	SPP1hi Mono	RAB5IF	18.474886	1.2456756	3.289204729787287e-76	4.690212462045508e-74	91.34390360596737
1034	MKI67hi Mφ	PSIP1	15.683962	1.7369437	1.9472048676244766e-55	2.793029183200292e-53	91.28320926076613
1035	SPP1hi Mφ	ALOX5AP	19.117916	1.1616573	1.791254352206403e-81	3.2895300569572284e-79	91.17019699694073
1036	CD163hi Mφ	C1QA	18.632833	1.2171462	1.740584246930249e-77	1.5177518967566966e-75	91.0654140279147
1037	SPP1hi Mono	SNRPE	19.725294	1.089123	1.3079289877685633e-86	2.476992702538886e-84	91.05730040861347
1038	LYVE1hi Mφ	GAS6	17.355124	1.3997455	1.8041302428157892e-67	9.265661274596938e-66	91.02981976251434
1039	MKI67hi Mφ	LIG1	12.888186	2.5592148	5.246286390864319e-38	3.31185490627453e-36	90.80075970563603
1040	IL1Bhi Mφ	TCEB1	15.514816	1.7608289	2.7542235303537483e-54	2.793520192439549e-52	90.77750334959997
1041	SPP1hi Mono	MCUB	17.979532	1.3059652	2.8185972688806737e-72	3.693276561888455e-70	90.67654286602873
1042	IL1Bhi Mφ	ATP5I	15.229603	1.8244888	2.249547689651103e-52	2.1812514217932956e-50	90.606473159801
1043	SPP1hi Mφ	RRAGD	16.452522	1.5582018	8.044762237432688e-61	8.47882962598286e-59	90.48737092710537
1044	CD163hi Mφ	ADAM28	18.472256	1.2302973	3.453489204051e-76	2.90680665956251e-74	90.47186255473191
1045	SPP1hi Mφ	TNS1	15.541783	1.7446865	1.808802168996998e-54	1.617976877441189e-52	90.35910601925526
1046	CXCL10hi Mφ	HSH2D	13.219758	2.4380596	6.748097183627681e-40	9.604688175892198e-38	90.25091086290875
1047	CD163hi Mφ	CADM1	15.027434	1.8556174	4.85446351246185e-51	2.493157839101434e-49	90.18903700940288
1048	MKI67hi Mφ	EXOSC8	15.282188	1.8060298	1.0050783747131012e-52	1.2689637959073066e-50	90.1146574352042
1049	SPP1hi Mφ	CXCL8	17.417278	1.3810704	6.101021173785768e-68	7.584351501217478e-66	89.93541547175062
1050	SPP1hi Mφ	FNIP2	17.306822	1.3975906	4.17849603367154e-67	5.115703149102617e-65	89.85263195880827
1051	LYVE1hi Mφ	EPHX1	14.727923	1.9191216	4.2661635730456815e-49	1.5435234503611994e-47	89.83693646309507
1053	MKI67hi Mφ	FADS1	15.142609	1.8319342	8.478289047688487e-52	1.0074617882598855e-49	89.75886191681926
1054	SPP1hi Mφ	NT5E	9.963254	4.242669	2.2071773096709317e-23	7.105469477255386e-22	89.725693951084
1055	MKI67hi Mφ	GINS1	10.713281	3.660859	8.818044125446819e-27	3.1388870432445866e-25	89.70285189961126
1056	LYVE1hi Mφ	CNRIP1	13.0062685	2.457053	1.127124142667689e-38	3.1119153009575684e-37	89.69956367548598
1057	LYVE1hi Mφ	ERBB2IP	13.062116	2.4320498	5.420037835083766e-39	1.5154225739361658e-37	89.54677373011823
1058	LYVE1hi Mφ	APOE	16.572083	1.5088693	1.1091773055279017e-61	5.180648759788414e-60	89.45424511751723
1059	IL1Bhi Mφ	IER3	18.072323	1.2744979	5.2649422257898353e-73	8.39654371680075e-71	89.31158434679634
1060	CXCL10hi Mφ	SERPING1	18.408474	1.2324448	1.1234361849222653e-75	3.5367813712598226e-73	89.29233839151095
1062	MKI67hi Mφ	NME1	15.534958	1.7247066	2.0120359282365984e-54	2.787072167793336e-52	88.91699570309797
1063	CXCL10hi Mφ	CALHM6	15.874949	1.6551936	9.448732526999134e-57	2.0269621697963362e-54	88.87256369794305
1064	MKI67hi Mφ	SNRPB	18.220383	1.2504584	3.556578281502327e-74	9.371197187162817e-72	88.81781262259295
1066	CD163hi Mφ	GPR155	16.37059	1.5386319	3.1019436209190476e-60	1.953096501680484e-58	88.7933343638333
1067	MKI67hi Mφ	FBXO5	11.245927	3.28878	2.4253692453173157e-29	1.0136788944092595e-27	88.77765416627031
1068	CCL3hi Mφ	CD74	19.799776	1.0607036	2.990165980108616e-87	2.588736197279034e-84	88.66094163090385
1069	MKI67hi Mφ	MRPL51	17.971264	1.2805551	3.2717638486618784e-72	8.261544526605478e-70	88.46451154894952
1070	MKI67hi Mφ	BRCA2	13.6078	2.2357712	3.599201048430967e-42	2.7786061342361486e-40	88.43855157482713
1071	LYVE1hi Mφ	NR4A3	16.9178	1.4304893	3.326208947698068e-64	1.6289016384070477e-62	88.38722337375688
1072	MKI67hi Mφ	FAM111A	15.327737	1.7608737	4.990719305148096e-53	6.401059612491799e-51	88.38484974598413
1073	MKI67hi Mφ	LMNB2	13.533125	2.2578716	9.969431738912363e-42	7.52862912096494e-40	88.33535314873363
1075	CCL3hi Mφ	RASGEF1B	17.709373	1.3239212	3.550059208620534e-70	2.3258644669235235e-67	88.2173917768987
1076	LYVE1hi Mφ	DNPH1	19.26537	1.1004152	1.049132299592176e-82	7.006065034273812e-81	88.20326096671528
1077	CD163hi Mφ	KLHL24	17.564196	1.3253138	4.632145020125999e-69	3.476403326095181e-67	88.07885776986825
1078	MKI67hi Mφ	PPIH	15.807386	1.6484681	2.767093208839139e-56	4.040789546715034e-54	88.01753912701197
1079	MKI67hi Mφ	CENPX	14.737737	1.8958671	3.689412501800504e-49	3.905460631272751e-47	87.98402215169108
1081	MKI67hi Mφ	SSRP1	15.809967	1.6454849	2.6560596942852756e-56	3.902154124192083e-54	87.88320340624149
1082	LYVE1hi Mφ	TNFRSF21	14.758662	1.8691456	2.705967026213426e-49	9.849151153519468e-48	87.86218329350521
1083	MKI67hi Mφ	CDC6	10.006536	4.1028943	1.426612199516454e-23	4.0542211405015665e-22	87.76949478671466
1084	MKI67hi Mφ	CCNF	9.62846	4.419974	6.063145009775394e-22	1.5702638694654415e-20	87.53328306955022
1085	SPP1hi Mono	DDT	19.545496	1.0614581	4.505858657159086e-85	7.914965196245898e-83	87.14735720887144
1091	IL1Bhi Mφ	FAM195B	14.105176	2.035379	3.529087614136305e-45	2.777552365398642e-43	86.618273308832
1092	IL1Bhi Mφ	STRA13	13.95441	2.0745082	2.957391016847144e-44	2.305148412842174e-42	86.37692216471208
1093	VCANhi Mono	GABARAPL1	16.61791	1.4513142	5.170358107804451e-62	3.3422573571010056e-60	86.31830611705207
1094	CXCL10hi Mφ	DHX58	15.114321	1.7749895	1.3030686471399426e-51	2.467788052759324e-49	86.27814247930696
1095	CD163hi Mφ	PALD1	15.6194	1.6421378	5.370825182618191e-55	3.041919935790831e-53	86.23990637729098
1096	LYVE1hi Mφ	ATP5G1	15.999931	1.5602608	1.2791633085940368e-57	5.49790740489859e-56	86.21970227107687
1098	MKI67hi Mφ	ACTL6A	14.621967	1.8835235	2.034365473664752e-48	2.0985129126428617e-46	86.03575121493303
1099	SPP1hi Mφ	AK4	13.524721	2.1946945	1.1176650916758033e-41	6.790305635918082e-40	85.96203782498532
1100	SPP1hi Mφ	LAT	11.776135	2.898379	5.181451702859677e-32	2.300431698333726e-30	85.90271198935353
1104	LYVE1hi Mφ	FAM96A	19.68446	1.0200019	2.930405228931406e-86	2.0530622298996017e-84	85.36150786957295
1105	MKI67hi Mφ	WEE1	11.29434	3.129397	1.3995128223281536e-29	5.962318159236691e-28	85.19653186302158
1106	CXCL10hi Mφ	PPM1K	15.379634	1.6917216	2.2421262106844535e-53	4.418811501886328e-51	85.1861223018749
1107	SPP1hi Mφ	GM2A	18.484999	1.1606328	2.727102146902934e-76	4.37799226113073e-74	85.14254598879583
1108	MKI67hi Mφ	TUBG1	13.718944	2.115933	7.819651394206231e-43	6.276694352548121e-41	85.06530533794991
1109	CXCL10hi Mφ	MCOLN2	14.160803	1.9953823	1.6015463523564002e-45	2.537456544279183e-43	84.99450944635652
1110	MKI67hi Mφ	FDPS	15.729597	1.6074799	9.481292655613413e-56	1.3680715194328854e-53	84.97764411874351
1111	SPP1hi Mono	PDXK	19.355246	1.0545989	1.8411821763043222e-83	3.0780756645374536e-81	84.90757431034746
1113	MKI67hi Mφ	GPSM2	11.686689	2.90862	1.4908499346916025e-31	6.923312886371483e-30	84.81444948477758
1114	SPP1hi Mono	SRM	17.373098	1.3077922	1.3190855402485636e-67	1.5522307078235647e-65	84.75676101888929
1115	VCANhi Mono	TMEM154	13.309886	2.2235522	2.02792015670781e-40	7.815391497417172e-39	84.73301425153585
1117	SPP1hi Mφ	SLC43A3	18.874352	1.107456	1.8538585715827745e-79	3.2802471265502217e-77	84.70276579860129
1119	MKI67hi Mφ	CBR3	11.96685	2.7601	5.300258036771784e-33	2.6382660178518444e-31	84.40021514800868
1120	CD163hi Mφ	PLXNC1	19.40831	1.038707	6.56507938593284e-84	6.391328891341285e-82	84.33720226950224
1121	SPP1hi Mono	SLC16A3	19.683146	1.0126177	3.0074973357850783e-86	5.481559617801961e-84	84.3116599911747
1122	MKI67hi Mφ	DTL	9.445739	4.4202147	3.529051806756202e-21	8.702720737291669e-20	84.25081605005408
1123	MKI67hi Mφ	UQCC2	16.856264	1.3864012	9.43687062597678e-64	1.7596860064946393e-61	84.23020014073263
1124	CXCL10hi Mφ	XRN1	17.245283	1.3240188	1.2141760628875504e-66	3.307060892186192e-64	84.04945425952634
1125	SPP1hi Mono	ALYREF	16.930658	1.365507	2.6737089971588967e-64	2.8934544553628935e-62	84.03136674247739
1126	IL1Bhi Mφ	CLEC10A	15.003293	1.7422459	6.986541139364512e-51	6.43957200605837e-49	83.9608219064026
1127	SPP1hi Mono	RTRAF	18.444874	1.1485239	5.73335525123397e-76	8.080364223555969e-74	83.94856443526469
1129	IL1Bhi Mφ	CCDC109B	14.252155	1.9267745	4.346591270339809e-46	3.5121906328102437e-44	83.72687214540248
1130	IL1Bhi Mφ	EREG	13.46002	2.1609733	2.6884482478337294e-41	1.889005042774998e-39	83.68102671442092
1131	SPP1hi Mono	EEF1E1	15.843734	1.5535024	1.5531858688039433e-56	1.3791494009405272e-54	83.67224526569038
1132	CD163hi Mφ	WASHC4	18.773497	1.1008469	1.2442018818680135e-78	1.1007553948307488e-76	83.61846817195853
1133	SPP1hi Mφ	FLNA	19.211271	1.0532206	2.9788054302962175e-82	5.641345502797704e-80	83.46627861619938
1134	SPP1hi Mono	CCL4L2	17.250221	1.3039689	1.1147142654503651e-66	1.2867518337515382e-64	83.3112322005823
1135	LYVE1hi Mφ	SOCS3	18.865877	1.0828732	2.1763136102186596e-79	1.3527184160336034e-77	83.23915735811529
1136	IL1Bhi Mφ	NME2	16.728476	1.3866628	8.129269999917209e-63	1.0054165003469034e-60	83.19651732798246
1137	MKI67hi Mφ	BOLA3	15.977697	1.5214592	1.827730289686287e-57	2.8584522549861475e-55	82.98627257229053
1138	LYVE1hi Mφ	CD163L1	11.819407	2.7513046	3.0986389895168667e-32	7.039747679932368e-31	82.95855566828335
1139	MKI67hi Mφ	CDC45	9.142649	4.642554	6.094122622330245e-20	1.376881817021041e-18	82.92113327402326
1140	SPP1hi Mono	AL355075.4	14.752948	1.7707844	2.945148114693331e-49	2.203498007662995e-47	82.61928722635018
1141	LYVE1hi Mφ	LINC00936	14.350152	1.8587649	1.0630352291607443e-46	3.6294418295895214e-45	82.60380927130349
1142	CXCL10hi Mφ	APOL6	17.830027	1.2135637	4.132188966279962e-71	1.2215657650194215e-68	82.41685114819958
1143	CD163hi Mφ	NCK2	13.706385	2.0387723	9.297600531300544e-43	3.800727394253904e-41	82.407449893609
1144	MKI67hi Mφ	HMGN1	18.598795	1.1133467	3.2861080057377006e-77	9.71445660574239e-75	82.40166305398755
1146	CD163hi Mφ	MERTK	17.978968	1.1798011	2.8474205698209194e-72	2.2483492518901925e-70	82.17094818164159
1148	MKI67hi Mφ	WDR76	11.003616	3.1747742	3.6710855458551913e-28	1.430720011528548e-26	82.05027752778032
1152	LYVE1hi Mφ	BAG3	14.3641615	1.8338395	8.685203781157517e-47	2.969506697588708e-45	81.65595193307095
1154	SPP1hi Mono	ARPC4	19.248793	1.0239693	1.444903171020216e-82	2.382714133925242e-80	81.53143332255333
1155	LYVE1hi Mφ	RP11-1000B6.3	12.168303	2.5513637	4.585210212111645e-34	1.1092822430319201e-32	81.52871993107382
1156	LYVE1hi Mφ	SNX9	17.331858	1.2557198	2.7045191394257234e-67	1.3831276046164337e-65	81.44490224733656
1157	SPP1hi Mφ	TMEM251	16.753656	1.3517028	5.325104319266525e-63	6.060368723161494e-61	81.39616520762708
1158	SPP1hi Mφ	ANGPTL4	10.874671	3.2151945	1.5220437908166113e-27	5.711433983465243e-26	81.16197320392145
1159	CD163hi Mφ	TLR5	15.526166	1.5631813	2.3077171130692966e-54	1.2801228956044122e-52	81.11777282124518
1160	CXCL10hi Mφ	HLA-DQA1	18.097767	1.1573899	3.318476312872048e-73	9.931257321028557e-71	81.02075881430599
1162	IL1Bhi Mφ	C9orf142	13.768563	1.9955188	3.939698671337272e-43	2.993800485639085e-41	80.86595928659995
1165	MKI67hi Mφ	CKAP5	14.324874	1.8410286	1.5300465820297147e-46	1.4320408955591628e-44	80.7181387446526
1166	CXCL10hi Mφ	TRAFD1	15.401123	1.5979689	1.6085090591241636e-53	3.196054762477775e-51	80.69005789873896
1167	SPP1hi Mφ	FAM162A	18.265913	1.126527	1.5460496449499454e-74	2.3871203467026513e-72	80.68425492917314
1168	MKI67hi Mφ	NUP210	13.753989	1.995543	4.819676354768237e-43	3.9074840975229705e-41	80.63610677200386
1169	SPP1hi Mono	NDUFAF8	16.713194	1.3450382	1.0505603103084596e-62	1.1268421452295296e-60	80.63253271012276
1170	MKI67hi Mφ	MCM6	12.262761	2.5080748	1.4352488977322493e-34	7.714383266059302e-33	80.54104932048051
1171	IL1Bhi Mφ	ATP5C1	15.154483	1.6378931	7.076979872761279e-52	6.727571337082595e-50	80.5387106352148
1172	MKI67hi Mφ	BUB3	15.817182	1.5057855	2.3686083093921856e-56	3.5225419649065013e-54	80.4889670420866
1173	SPP1hi Mφ	NR1H3	16.54274	1.369371	1.8061907116502518e-61	1.9901758655051707e-59	80.38359902886965
1174	CD163hi Mφ	TP53INP1	13.973353	1.9120233	2.2669634282377225e-44	9.557123558940979e-43	80.34259369805432
1175	SPP1hi Mφ	P4HA1	18.255186	1.1215882	1.881658190345172e-74	2.850829762009832e-72	80.24406213230348
1176	MKI67hi Mφ	CMSS1	14.1594305	1.873068	1.6331202083462816e-45	1.455458344504493e-43	80.2366132583679
1177	LYVE1hi Mφ	SLC9A9	15.104208	1.6293467	1.5192131281946718e-51	5.901802153937026e-50	80.21113510478688
1178	SPP1hi Mono	SQOR	17.916054	1.1632148	8.83790192502465e-72	1.1456662062273933e-69	80.19312412971091
1179	IL1Bhi Mφ	UQCRHL	13.109307	2.1816385	2.912446183417811e-39	1.918494780767151e-37	80.10330595045194
1180	IL1Bhi Mφ	LINC00493	14.14494	1.8707329	2.006866247151631e-45	1.5846398924170259e-43	80.06749812617696
1181	SPP1hi Mφ	MFSD12	17.604338	1.2019697	2.2815941999648208e-69	2.941921542624852e-67	79.96869237948077
1182	SPP1hi Mφ	CYSTM1	18.476564	1.0907995	3.1884829425616355e-76	5.085000987541882e-74	79.9487374843637
1184	VCANhi Mono	LILRB2	18.4182	1.0937115	9.387356019634936e-76	8.274868991708017e-74	79.93088476523427
1186	LYVE1hi Mφ	MESDC2	14.607783	1.7355059	2.5053616271115825e-48	8.892016281524433e-47	79.92178354269869
1187	LYVE1hi Mφ	ICAM1	18.222029	1.1139033	3.451207698606534e-74	1.968487666398141e-72	79.87340107493223
1189	LYVE1hi Mφ	LINC00657	13.527	2.020716	1.0835579677933088e-41	3.2347941745415762e-40	79.79838281338739
1190	MKI67hi Mφ	PRKDC	16.214216	1.4198775	4.001437449865068e-59	6.598560899467966e-57	79.76950161434672
1192	LYVE1hi Mφ	C5AR1	19.046515	1.0170293	7.02245396241608e-81	4.491591200604965e-79	79.68180341709584
1194	MKI67hi Mφ	SNRPA1	15.259051	1.6007377	1.4331579949430461e-52	1.800061293026652e-50	79.62823655386599
1195	SPP1hi Mφ	ST14	16.890738	1.3003237	5.2641229875841295e-64	6.076552635334614e-62	79.60106280167575
1196	VCANhi Mono	PTPRE	19.128153	1.0086557	1.4719842395831512e-81	1.4505028435664702e-79	79.52088108143252
1198	SPP1hi Mono	NDUFA11	18.619463	1.0662302	2.234448314794741e-77	3.2629675662011635e-75	79.41963391976176
1200	CD163hi Mφ	C1QB	17.332111	1.2241735	2.6925812050050925e-67	1.9368208009058885e-65	79.21983318088809
1201	SPP1hi Mono	SELENOF	18.070608	1.1285142	5.4311309103213353e-73	7.194319365961721e-71	79.1573810808596
1205	MKI67hi Mφ	CENPS	10.2750025	3.5031555	9.134175503924152e-25	2.7992610416008264e-23	79.00651327577224
1207	SPP1hi Mφ	NDRG1	16.512283	1.3485868	2.993420029639982e-61	3.239441738326018e-59	78.8782077284995
1208	SPP1hi Mφ	PLOD2	10.537104	3.325239	5.826584479560697e-26	2.0679682923723407e-24	78.75647585117383
1210	SPP1hi Mφ	MGST1	14.0372095	1.8632365	9.227483186780233e-45	6.213428331409434e-43	78.64100764095005
1211	CCL3hi Mφ	C1QB	14.606943	1.7428483	2.5364744362923643e-48	7.7831236468561e-46	78.61787465481576
1215	CD163hi Mφ	INPP5D	19.02977	1.0043759	9.667775066905852e-81	8.877141492305483e-79	78.39327611007882
1216	SPP1hi Mono	ALOX5AP	17.665228	1.1681234	7.769951378543925e-70	9.659045711142734e-68	78.28186410608822
1217	MKI67hi Mφ	HIST1H2AL	10.454988	3.352487	1.390165014555032e-25	4.511243657005158e-24	78.2661702492003
1219	VCANhi Mono	NEDD9	13.577352	1.9713324	5.456406840636409e-42	2.211852144211826e-40	78.17366836810393
1220	CXCL10hi Mφ	LYSMD2	17.826124	1.1498837	4.430883471280451e-71	1.2940848943049326e-68	78.06335063591825
1224	CXCL10hi Mφ	RARRES3	16.870024	1.2850373	7.47662267923465e-64	1.9916572567838146e-61	78.00277210753529
1225	MKI67hi Mφ	MIS18A	12.859371	2.2076447	7.6193669170137e-38	4.7238126198293884e-36	77.98661061382236
1226	SPP1hi Mφ	ADCY3	13.8821	1.8888247	8.132577101833971e-44	5.3571141718901433e-42	77.9538147612834
1227	SPP1hi Mono	MARCKSL1	16.536718	1.3272057	1.9960190652322926e-61	2.0677563316365814e-59	77.88640128477599
1228	SPP1hi Mφ	SLC16A10	16.005848	1.4174523	1.163174514185582e-57	1.1369561854182537e-55	77.88086436621892
1229	VCANhi Mono	RARA	14.984104	1.6105548	9.32746181478749e-51	4.72039669837711e-49	77.83170658799362
1230	SPP1hi Mφ	CSF1	11.550687	2.7291949	7.3232997051408845e-31	3.082015766533336e-29	77.81252592024812
1231	LYVE1hi Mφ	RGS2	18.77712	1.0218576	1.1621565101675059e-78	7.132110370372281e-77	77.81116931424798
1233	MKI67hi Mφ	MCM10	8.722753	4.7796793	2.7151977888870427e-18	5.33812729930339e-17	77.77786228001058
1234	VCANhi Mono	MXD1	17.64796	1.156516	1.0549634271959955e-69	7.966781445064838e-68	77.60073694453735
1236	MKI67hi Mφ	NT5DC2	12.623974	2.2756863	1.5575856470995692e-36	9.18672352100746e-35	77.45716778856688
1237	SPP1hi Mono	ASGR1	17.228113	1.2151635	1.6339656669024955e-66	1.8683472514803485e-64	77.44059668021265
1238	VCANhi Mono	NRGN	12.793977	2.1983473	1.7717148453507836e-37	6.215360284536664e-36	77.39618934284192
1239	LYVE1hi Mφ	TBC1D14	14.979798	1.5971038	9.951867757672056e-51	3.740205059127571e-49	77.34311441226906
1242	CCL3hi Mφ	BTG2	17.227755	1.2263445	1.644122623335229e-66	9.963794128067322e-64	77.26163317575366
1243	IL1Bhi Mφ	KDM6B	16.220314	1.3666072	3.623358489754422e-59	4.047642080651472e-57	77.06680302484125
1244	CD163hi Mφ	ZFHX3	18.184742	1.0782658	6.8175154568122895e-74	5.472297754588964e-72	76.83919345099363
1247	MKI67hi Mφ	SIVA1	16.405836	1.334609	1.7372081125232784e-60	2.9866426847997725e-58	76.77313995650749
1249	SPP1hi Mono	UBE2M	17.396189	1.1770298	8.817861783026606e-68	1.0529743225731426e-65	76.4805537293171
1250	CD163hi Mφ	CX3CR1	14.865577	1.6078602	5.513780866846467e-50	2.7501967488317944e-48	76.47085444945891
1251	MKI67hi Mφ	ARHGEF39	8.729207	4.6904645	2.5646337896227957e-18	5.062645577707345e-17	76.43403867080947
1252	CCL3hi Mφ	CCL3L1	13.134913	2.1031673	2.0772771749207586e-39	4.706100560491038e-37	76.40247088881269
1253	IL1Bhi Mφ	LINC01420	13.8818445	1.8537495	8.161588901634171e-44	6.320928963722491e-42	76.37303235053267
1254	SPP1hi Mono	ATP5PD	17.865866	1.1140195	2.1753166812573834e-71	2.7900450619238215e-69	76.37092681430042
1255	IL1Bhi Mφ	BTG1	18.82077	1.0044814	5.103752549167441e-79	9.74173744443842e-77	76.35200355116373
1256	SPP1hi Mφ	NRIP3	13.136794	2.062811	2.026305192663948e-39	1.1530437599851352e-37	76.19642705036517
1257	CD163hi Mφ	MIA3	17.629988	1.1379502	1.4500011850607057e-69	1.101864536898325e-67	76.19472239206836
1258	SPP1hi Mono	AL133453.1	14.382855	1.7137374	6.63020322729767e-47	4.5789959097698813e-45	75.98579490721181
1259	SPP1hi Mφ	CHI3L1	10.924225	2.9789617	8.829061668428776e-28	3.328542517953063e-26	75.89722936893001
1260	MKI67hi Mφ	CENPP	11.850683	2.5306182	2.1344268509711817e-32	1.0348128258878484e-30	75.88093617419773
1261	SPP1hi Mφ	SPOCD1	8.097088	5.459955	5.629040930105706e-16	1.2728878842042204e-14	75.86722347538782
1263	CD163hi Mφ	FGD2	18.370583	1.0427139	2.2597144221429857e-75	1.8631883437812286e-73	75.83631280587994
1264	MKI67hi Mφ	SLC25A5	17.897003	1.1067336	1.2443989526131613e-71	3.0165475010295643e-69	75.83392568271825
1265	MKI67hi Mφ	MAGOHB	14.303861	1.7324246	2.070005720780307e-46	1.9299618722090547e-44	75.73199149187691
1266	LYVE1hi Mφ	CRYL1	15.505192	1.4588313	3.1995776032275136e-54	1.2991785708515603e-52	75.69340445890717
1267	SPP1hi Mono	IL1B	16.505163	1.2920384	3.368234240900172e-61	3.4597189082059775e-59	75.5338065473375
1268	MKI67hi Mφ	ARL6IP1	15.571739	1.4562987	1.1328536522042836e-54	1.5782474358094274e-52	75.43893073241786
1270	LYVE1hi Mφ	CCL13	11.890576	2.469995	1.3248979990472576e-32	3.0558375256807396e-31	75.37157634995913
1271	MKI67hi Mφ	TIMELESS	11.408229	2.7127788	3.8039608529454194e-30	1.6525414881048372e-28	75.36600745709434
1272	SPP1hi Mono	ANPEP	17.433435	1.1534678	4.599802139139885e-68	5.547452918153728e-66	75.27058509223349
1273	IL1Bhi Mφ	ARF5	17.46172	1.1497191	2.803564727563504e-68	3.8396165288625363e-66	75.20969494361191
1275	LYVE1hi Mφ	FAM213A	14.703543	1.6105293	6.117386181525862e-49	2.2067196194400064e-47	75.14126239874665
1276	SPP1hi Mφ	MMP14	17.65905	1.1223948	8.668739427268138e-70	1.1358860132778754e-67	75.13834417467494
1277	MKI67hi Mφ	ACOT7	12.825827	2.1378462	1.175256823091112e-37	7.249211360954616e-36	75.12329496821617
1278	MKI67hi Mφ	DNMT1	16.197079	1.3395586	5.288060101636678e-59	8.603212410991591e-57	75.10280757137879
1281	CCL3hi Mφ	MAFF	14.881581	1.601268	4.341134698532775e-50	1.4220735976639597e-47	75.0147292629133
1282	CXCL10hi Mφ	CD80	13.906367	1.8259021	5.794911050043123e-44	8.947416481789511e-42	74.95018163610236
1283	IL1Bhi Mφ	LINC00936	12.869406	2.1133616	6.691529991475446e-38	4.224202565712403e-36	74.7585925995588
1285	VCANhi Mono	MPEG1	18.001223	1.0706286	1.9056772736136936e-72	1.5450007621963058e-70	74.74173253692939
1286	MKI67hi Mφ	SET	17.535282	1.1357173	7.706713174424547e-69	1.6830489555065355e-66	74.70055801929921
1287	SPP1hi Mono	TUBA1A	16.96832	1.2084877	1.4090571933179867e-64	1.5455635938109192e-62	74.69773126707956
1288	LYVE1hi Mφ	NR4A1	17.183046	1.1712976	3.5573092208688314e-66	1.7853567872273568e-64	74.66819831492613
1289	SPP1hi Mφ	AQP9	16.487417	1.2789373	4.518614840290085e-61	4.846714262985485e-59	74.5806587514562
1290	CD163hi Mφ	TBC1D16	11.6151285	2.5690491	3.452690631971071e-31	9.743501002282972e-30	74.53141611007634
1291	CD163hi Mφ	GCC2	18.27189	1.0357621	1.385639658256644e-74	1.1233876573845922e-72	74.52253246300378
1292	LYVE1hi Mφ	KIAA1033	13.220785	1.9717132	6.656510644282208e-40	1.916395184418587e-38	74.36812150289056
1294	CCL3hi Mφ	PLAU	16.006657	1.3685801	1.1481665890011752e-57	5.3524435161495164e-55	74.27482376231728
1295	LYVE1hi Mφ	CTD-3252C9.4	12.666191	2.1444812	9.102778163495292e-37	2.3574833916804422e-35	74.2581322697125
1296	CCL3hi Mφ	EGR3	12.755697	2.1676111	2.897712922488462e-37	5.757660570003509e-35	74.21847146277209
1297	IL1Bhi Mφ	NR4A1	16.22219	1.3157915	3.5143377448981293e-59	3.944030614540535e-57	74.21598165439092
1298	SPP1hi Mono	CCT5	18.237751	1.0371072	2.588918823869309e-74	3.565794386898632e-72	74.09907521747877
1299	SPP1hi Mφ	TREM1	17.266863	1.1575278	8.35635727642766e-67	1.0179218931551906e-64	74.0728497836613
1300	LYVE1hi Mφ	NGFRAP1	11.600238	2.5482688	4.109328231391529e-31	8.974254563708293e-30	74.01956780530689
1301	CD163hi Mφ	NHLRC3	17.331308	1.1402608	2.7304902265255917e-67	1.952501875551825e-65	73.78560296044563
1302	CXCL10hi Mφ	SP110	16.792385	1.2261182	2.774629994576437e-63	7.31084844549211e-61	73.73388399907766
1305	IL1Bhi Mφ	INSIG1	14.683574	1.5963502	8.214448487017285e-49	7.162821790423956e-47	73.66344533038207
1306	CXCL10hi Mφ	TRIM22	17.522638	1.1230676	9.625778648930693e-69	2.713238374752662e-66	73.63562646929539
1307	LYVE1hi Mφ	SCN1B	12.982851	2.0237124	1.530743530876127e-38	4.21189034415076e-37	73.6135967156177
1308	CD163hi Mφ	UBL3	17.478214	1.1176229	2.0997344909280654e-68	1.5518190181276596e-66	73.54981991247645
1309	LYVE1hi Mφ	AP1B1	18.347296	1.0106043	3.469534550110628e-75	2.012081029407458e-73	73.46724574910579
1310	SPP1hi Mφ	PPP1R14B	17.845629	1.0745126	3.1256232040006198e-71	4.256642252144889e-69	73.4654288808089
1311	LYVE1hi Mφ	MMP24-AS1	13.271901	1.9305211	3.369212306789488e-40	9.769506642211002e-39	73.37935405829887
1312	MKI67hi Mφ	CSE1L	14.011255	1.7495823	1.330325387027251e-44	1.1517292038188426e-42	73.37511867036596
1313	CXCL10hi Mφ	CD274	12.711124	2.1421652	5.129140362239725e-37	6.343647526584345e-35	73.25703867450173
1314	MKI67hi Mφ	TMEM97	11.806317	2.4598773	3.620759534971089e-32	1.724377836684365e-30	73.21423084002545
1315	SPP1hi Mφ	SOAT1	17.447659	1.1196911	3.586326726749912e-68	4.504463532805421e-66	73.16773645504408
1316	MKI67hi Mφ	SMC1A	15.382097	1.4442103	2.1584286194684683e-53	2.828241522407305e-51	73.00264006918378
1317	IL1Bhi Mφ	SEP15	14.413685	1.6407324	4.2444467702650455e-47	3.5357262597249134e-45	72.93305167093264
1318	SPP1hi Mono	CYTOR	16.522198	1.2406946	2.539742386870103e-61	2.6198253276646025e-59	72.68203563519275
1319	IL1Bhi Mφ	LINC00116	12.744126	2.093721	3.3613372208585756e-37	2.0786269278273655e-35	72.61489654616047
1320	CCL3hi Mφ	NR4A3	15.825127	1.3683707	2.087794112999069e-56	9.037538766644718e-54	72.5837842196728
1321	VCANhi Mono	MAP3K20	13.48069	1.8551353	2.0319836945906698e-41	8.088229349847689e-40	72.52122184861541
1322	IL1Bhi Mφ	ATP1B3	18.003874	1.0412189	1.816584034559065e-72	2.8048288905570886e-70	72.41895280898686
1323	VCANhi Mono	NFKBIZ	17.211731	1.1342154	2.168497179404941e-66	1.546074709586917e-64	72.37515460321697
1324	VCANhi Mono	RASSF5	15.776126	1.3480079	4.542256281164738e-56	2.603045733137457e-54	72.23235478613404
1325	CD163hi Mφ	AC084871.2	10.52591	3.0329084	6.56237696944233e-26	1.5565418798067664e-24	72.2069964083648
1326	SPP1hi Mφ	RMDN3	15.16339	1.464276	6.179574766687435e-52	5.256107786641057e-50	72.15854645537696
1327	SPP1hi Mφ	CYB5A	16.751938	1.1953604	5.481080164745856e-63	6.2087319754020694e-61	71.96906145431377
1328	CXCL10hi Mφ	ZNFX1	16.455187	1.2458732	7.698482452317728e-61	1.9042746237411635e-58	71.91213875259679
1330	SPP1hi Mono	MRPL12	15.965622	1.3142716	2.2181977402646895e-57	2.0291068461040127e-55	71.88105419446441
1331	SPP1hi Mono	CCND2	14.545289	1.5841516	6.256573583705881e-48	4.5273313505257994e-46	71.83202116319782
1332	MKI67hi Mφ	HADH	13.971946	1.7210484	2.312208818927407e-44	1.9805743455695854e-42	71.77323899495565
1333	CCL3hi Mφ	NEU1	15.958411	1.3304945	2.489882400954632e-57	1.138815835500778e-54	71.77159317540514
1334	CCL3hi Mφ	IL32	13.531881	1.8558874	1.0139569185629904e-41	2.433596996325292e-39	71.66277508031757
1335	MKI67hi Mφ	TTF2	13.58147	1.8184754	5.158121031872847e-42	3.932012953887726e-40	71.65772200524334
1337	SPP1hi Mono	MYADM	17.387388	1.101921	1.0281483034689622e-67	1.2217325011956428e-65	71.52902173371768
1339	IL1Bhi Mφ	DUSP1	18.138308	1.0105876	1.5884811960817576e-73	2.5843203137058982e-71	71.3350055983323
1340	SPP1hi Mono	PDCD5	18.17917	1.0046827	7.546655160363465e-74	1.0163248207909487e-71	71.32540340425108
1341	VCANhi Mono	METTL9	16.383368	1.2339091	2.5143111824440653e-60	1.5831017499643269e-58	71.32055377999582
1342	CCL3hi Mφ	SNHG12	14.8479595	1.528197	7.171872791806316e-50	2.3180449112823587e-47	71.26728322645234
1343	MKI67hi Mφ	SMC3	15.228545	1.4380506	2.2862260122222383e-52	2.7990103415292563e-50	71.25971627920646
1344	MKI67hi Mφ	YEATS4	13.60836	1.799187	3.5716859638705686e-42	2.766173784351005e-40	71.17245404080404
1345	CD163hi Mφ	FOXN2	16.902649	1.1564192	4.301428529531601e-64	2.9207543132878305e-62	71.15968042803193
1346	VCANhi Mono	NUMB	16.911295	1.1549546	3.714602423352139e-64	2.522287880797737e-62	71.14312770041234
1347	CCL3hi Mφ	APOE	14.461599	1.6083066	2.1181704020066298e-47	6.339082557412681e-45	71.08389468329645
1348	LYVE1hi Mφ	WHSC1L1	13.097826	1.9197438	3.3882628673629895e-39	9.57282985638068e-38	71.06691741316551
1349	LYVE1hi Mφ	IFI27	15.572981	1.354139	1.1110686032243914e-54	4.557261253936121e-53	70.87738877363597
1351	CD163hi Mφ	SSH2	17.305433	1.0945435	4.2804305077164575e-67	3.033974150220896e-65	70.6177417616904
1352	SPP1hi Mφ	CNIH4	17.537056	1.0677446	7.469832807007135e-69	9.580752226172485e-67	70.4910049053413
1353	MKI67hi Mφ	DKC1	14.416464	1.58635	4.077051178783016e-47	3.9532719049951636e-45	70.4387661689055
1354	SPP1hi Mono	SMAD7	15.621261	1.34553	5.216388127784657e-55	4.484059028568364e-53	70.43624842071856
1355	MKI67hi Mφ	ACAT2	13.653615	1.7688652	1.9210653500380868e-42	1.5218478807278844e-40	70.43201895618856
1356	MKI67hi Mφ	BCL2L12	13.326861	1.8562436	1.615522562258268e-40	1.1690114158717216e-38	70.4113690690007
1357	SPP1hi Mφ	MITF	16.238104	1.2448531	2.711732093611374e-59	2.750422497122733e-57	70.4096411817819
1358	LYVE1hi Mφ	RP11-1008C21.1	10.454602	2.9772391	1.395835512361377e-25	2.4519165692139233e-24	70.2940875884623
1360	CXCL10hi Mφ	PARP12	16.291069	1.2389952	1.1421634316968095e-59	2.714429779192388e-57	70.08540036762386
1361	SPP1hi Mono	UCHL3	16.638365	1.1796237	3.6751819050916955e-62	3.873481937449034e-60	70.08368485940893
1362	SPP1hi Mono	C1QBP	17.75939	1.0327766	1.4581223961817585e-70	1.8505939793634558e-68	69.95273570918286
1365	CD163hi Mφ	TUT7	15.957925	1.2735716	2.509353469376415e-57	1.4909126826263155e-55	69.82553476546313
1366	MKI67hi Mφ	NDC1	11.847577	2.329466	2.2150371373559403e-32	1.0717508033262545e-30	69.81388060692117
1369	MKI67hi Mφ	ANAPC11	17.164661	1.1045804	4.883177394500916e-66	1.0117359249580916e-63	69.58296825146674
1370	SPP1hi Mono	AC004687.1	15.083647	1.4255556	2.0748406718120545e-51	1.6436670825292814e-49	69.54456910338436
1372	CD163hi Mφ	YPEL2	15.8051815	1.2916731	2.865645917828485e-56	1.673882474556152e-54	69.46136596085363
1376	IL1Bhi Mφ	FOSB	16.475637	1.1869148	5.4906536622320746e-61	6.4299002621337055e-59	69.06870372337772
1377	SPP1hi Mφ	ANKRD28	14.868743	1.455142	5.259163224174778e-50	4.125805039392258e-48	68.95116443993464
1378	CD163hi Mφ	NKTR	17.66421	1.024879	7.911453089852764e-70	6.03086586009814e-68	68.89197583550465
1382	IL1Bhi Mφ	TNFAIP3	16.047451	1.2434236	5.95604820704933e-58	6.503629035454181e-56	68.62062349418207
1383	MKI67hi Mφ	NSD2	12.102435	2.1932693	1.0252447802247924e-33	5.276636670367131e-32	68.60029227166832
1384	CD163hi Mφ	TSPAN33	16.693	1.142532	1.473753873144047e-62	9.787744558598586e-61	68.56256485750933
1385	CD163hi Mφ	PAPOLG	13.984305	1.6281614	1.943641604365098e-44	8.222655520316638e-43	68.5211541018916
1386	CXCL10hi Mφ	RTCB	16.51156	1.1761876	3.029498746965877e-61	7.649799908874982e-59	68.35573214134888
1387	MKI67hi Mφ	SNRPD3	16.395237	1.1889541	2.0682970819223362e-60	3.530816166399955e-58	68.30794030278847
1388	VCANhi Mono	LILRB3	16.680674	1.1395984	1.8116603839759945e-62	1.1869313342692455e-60	68.2910868890663
1389	MKI67hi Mφ	HIST1H1E	12.870098	1.929719	6.631756872903433e-38	4.132658569564322e-36	68.2807331573765
1390	IL1Bhi Mφ	RHOB	16.098015	1.2289493	2.634234853954746e-58	2.902567595214409e-56	68.25242523049772
1392	LYVE1hi Mφ	LINC00116	13.146529	1.8286065	1.781668735437501e-39	5.081109625381231e-38	68.19612606923313
1393	MKI67hi Mφ	RANGAP1	13.809902	1.669109	2.2213170242493735e-43	1.8253202028755615e-41	67.99726508628605
1394	MKI67hi Mφ	GLRX5	14.346907	1.5458173	1.1139651559820514e-46	1.0507248772825257e-44	67.98274117285136
1395	LYVE1hi Mφ	C17orf89	12.663439	1.9636471	9.427727284403032e-37	2.439034547504951e-35	67.9672900314999
1396	CXCL10hi Mφ	BAZ1A	17.527216	1.0352196	8.881265932283983e-69	2.5328325584058356e-66	67.9066689898865
1397	SPP1hi Mφ	IL1RN	15.599582	1.3010945	7.327208590821944e-55	6.6275695317207005e-53	67.88935061756135
1398	MKI67hi Mφ	C1QBP	15.67283	1.2935678	2.32016912475298e-55	3.3084246913609995e-53	67.88692685458615
1400	CD163hi Mφ	C1QC	16.65274	1.1352528	2.8905956424318296e-62	1.898941164449593e-60	67.79898902221012
1401	SPP1hi Mφ	OTOA	13.216342	1.8078407	7.061595284271762e-40	4.0757174115721854e-38	67.5947950403667
1402	SPP1hi Mono	SINHCAF	14.909966	1.4181128	2.8389627574068135e-50	2.170955716160838e-48	67.59200320452514
1403	IL1Bhi Mφ	GNG10	14.906555	1.4205368	2.9877307499210755e-50	2.7024470562998804e-48	67.57243734815796
1404	LYVE1hi Mφ	STRA13	13.589367	1.6951711	4.6306668164876927e-42	1.3961690833144047e-40	67.56114997138019
1405	SPP1hi Mφ	B3GNT2	15.545879	1.3035706	1.696763587571908e-54	1.5233794861603933e-52	67.54736939087127
1408	CCL3hi Mφ	KLF4	16.399614	1.181898	1.9245456292128056e-60	9.719356374530754e-58	67.38279708415764
1409	MKI67hi Mφ	ZWILCH	11.91552	2.2211552	9.825138078283516e-33	4.811538831427691e-31	67.34035154456228
1410	CXCL10hi Mφ	DEFB1	11.066424	2.6015196	1.8253908463216741e-28	1.5205944847313988e-26	67.16599774780164
1411	MKI67hi Mφ	EMC9	12.459462	2.0251255	1.2420541749093787e-35	7.134747690516173e-34	67.12606831371575
1413	CXCL10hi Mφ	RNF19B	15.15354	1.3715459	7.179369215708028e-52	1.381230866333161e-49	67.01336799508643
1414	MKI67hi Mφ	PSMC3	15.595126	1.2897447	7.856854170191878e-55	1.1073139647652403e-52	67.00962820618606
1416	MKI67hi Mφ	C9orf40	10.615323	2.7817552	2.529189131549055e-26	8.671863329261758e-25	66.93428110033568
1418	SPP1hi Mono	VCAN	15.972172	1.2206715	1.9970811943077088e-57	1.833759289061105e-55	66.81547991742639
1422	SPP1hi Mφ	TMEM45A	10.179954	3.0196915	2.436765900548443e-24	8.125122722860359e-23	66.70549807325563
1423	MKI67hi Mφ	DSN1	11.78986	2.2463923	4.402721964465198e-32	2.0885789264305453e-30	66.67325693754417
1424	IL1Bhi Mφ	THAP2	12.591923	1.9678705	2.3390518680828472e-36	1.4034890181731756e-34	66.6179078297615
1427	SPP1hi Mφ	CD82	16.610878	1.1218028	5.8136632621463385e-62	6.435114663821433e-60	66.40112769589415
1428	LYVE1hi Mφ	AKR1B1	16.943933	1.0688888	2.1336519449229827e-64	1.0512572519690655e-62	66.24790006253325
1430	CXCL10hi Mφ	APOL2	14.3431835	1.51417	1.175376370074164e-46	1.964986109446056e-44	66.17928608155772
1432	MKI67hi Mφ	CDK4	14.400601	1.4923209	5.129503979052153e-47	4.953956412597739e-45	66.11734862272091
1435	IL1Bhi Mφ	UCP2	17.092869	1.0485716	1.677157231765227e-65	2.1976199164984253e-63	65.70144819455446
1436	MKI67hi Mφ	RHEB	16.376959	1.1436203	2.793624726374335e-60	4.7356823071356816e-58	65.55759347736793
1437	LYVE1hi Mφ	CITED2	15.543953	1.257063	1.748566215679727e-54	7.135857514190615e-53	65.55150502444292
1438	MKI67hi Mφ	ILF2	15.474523	1.2809973	5.155399156467022e-54	6.981677706811011e-52	65.5307481669981
1442	VCANhi Mono	IVNS1ABP	16.069647	1.1702858	4.164575720500822e-58	2.480429485028512e-56	65.07429675408702
1443	CD163hi Mφ	MDM2	15.800986	1.2105505	3.0628839266695295e-56	1.784792530442213e-54	65.06516984305709
1444	MKI67hi Mφ	RCC1	12.434125	1.9697251	1.7059903754544405e-35	9.753517144196011e-34	65.02227871057482
1445	MKI67hi Mφ	SAE1	13.739552	1.6112372	5.883898370142825e-43	4.738590710652234e-41	64.97209279907337
1448	VCANhi Mono	BACH1	16.082003	1.1624275	3.411718690728176e-58	2.04206105634424e-56	64.73551007283108
1450	VCANhi Mono	TES	15.304481	1.2817696	7.136941405640055e-53	3.810717987095167e-51	64.62553441226368
1451	SPP1hi Mono	NAA10	16.218851	1.1435883	3.7106631641206144e-59	3.5694518159304685e-57	64.55258471795635
1454	LYVE1hi Mφ	CXCL2	15.082459	1.3120376	2.1125095803743857e-51	8.1804065076446465e-50	64.40428439984944
1455	MKI67hi Mφ	CCDC18	12.437335	1.9423763	1.6388064579584133e-35	9.391562020654823e-34	64.15136983763546
1457	LYVE1hi Mφ	NPL	16.520887	1.0879036	2.5955010960843478e-61	1.2053168978961815e-59	64.09808317181998
1458	MKI67hi Mφ	PKIB	13.488059	1.6483953	1.838771118616246e-41	1.3714969441961975e-39	64.06126536003369
1461	MKI67hi Mφ	CCT6A	15.857431	1.1916475	1.2489861144587102e-56	1.86893039509837e-54	64.02532331945616
1462	SPP1hi Mφ	VEGFB	16.174528	1.1397619	7.628110070898327e-59	7.672739262599432e-57	63.95779689345202
1463	CXCL10hi Mφ	SLFN5	15.647084	1.2266737	3.477939666119971e-55	7.267994435035709e-53	63.95703264340618
1464	VCANhi Mono	SLC43A2	16.205685	1.1305043	4.597447450299464e-59	2.81431120309872e-57	63.93072518883456
1465	MKI67hi Mφ	TFDP1	13.812742	1.5682034	2.1354624084150144e-43	1.760739600081237e-41	63.91104146593514
1466	CCL3hi Mφ	HSPH1	16.112108	1.1617846	2.097487356451264e-58	9.969645295634333e-56	63.89968958529876
1467	LYVE1hi Mφ	SMIM3	13.894326	1.5334914	6.856594617807501e-44	2.1908248752962224e-42	63.88431875519113
1468	LYVE1hi Mφ	ZC3H11A	11.848293	2.1073458	2.1961826418171203e-32	5.041445399648561e-31	63.84719391814565
1469	MKI67hi Mφ	HIST1H2AG	9.934787	3.0272517	2.9380467516774264e-23	8.224156040116916e-22	63.82932601071053
1470	VCANhi Mono	CCR2	13.092319	1.7301003	3.643125179852738e-39	1.3320210782022657e-37	63.79829345768119
1471	MKI67hi Mφ	VDAC3	15.092832	1.3106822	1.8052629764073407e-51	2.124338825781085e-49	63.794540314442145
1472	SPP1hi Mono	BCL6	15.009618	1.3191293	6.35128345534576e-51	4.934662251315275e-49	63.72284181665838
1473	IL1Bhi Mφ	ATP5A1	13.506221	1.6323647	1.4371107467535547e-41	1.033738920238959e-39	63.63870145388992
1475	SPP1hi Mφ	MMP24OS	15.931355	1.1684284	3.8394175665029633e-57	3.649855734494052e-55	63.60658424929856
1476	MKI67hi Mφ	SLIRP	15.858855	1.1832439	1.2209901092791015e-56	1.8383864123624036e-54	63.58227579517905
1477	CXCL10hi Mφ	FBXO6	14.820442	1.3598799	1.0807109032608475e-49	1.940556518958978e-47	63.52280784424238
1478	CD163hi Mφ	GRK3	15.305932	1.2568756	6.979449480866388e-53	3.7102814663526784e-51	63.38498373940967
1479	CCL3hi Mφ	C1QA	13.751048	1.5886785	5.0196991577766756e-43	1.2808687082490988e-40	63.37634889805414
1480	SPP1hi Mφ	CLIP4	12.946178	1.7642154	2.469435176815657e-38	1.369830162956255e-36	63.270643071478645
1481	CD163hi Mφ	AP2A2	17.068707	1.008022	2.537631010373777e-65	1.7676641759330667e-63	63.2559985063276
1484	SPP1hi Mφ	MAPK13	14.737343	1.3554472	3.7110012269598976e-49	2.828879897570279e-47	63.09387752630843
1485	CD163hi Mφ	ST6GAL1	15.718674	1.1851894	1.126572331874359e-55	6.471383861840364e-54	63.039040570393986
1487	SPP1hi Mφ	SQOR	17.051146	1.0090288	3.4274627342855533e-65	4.052932884966639e-63	62.955557084134846
1488	CXCL10hi Mφ	P2RY6	15.642325	1.2078273	3.74789712597096e-55	7.758013395336878e-53	62.94018346986953
1489	CD163hi Mφ	GOLIM4	16.664026	1.0521462	2.3935632888503546e-62	1.5766947740494958e-60	62.92071236711559
1490	SPP1hi Mono	SLC11A1	16.963728	1.0168363	1.5236469700557162e-64	1.6637264054558838e-62	62.81904559901019
1492	MKI67hi Mφ	INCENP	9.74593	3.0933068	1.9201279916672157e-22	5.1093109380905574e-21	62.768260368554934
1493	VCANhi Mono	AC007952.4	13.790887	1.5336583	2.8918386357453814e-43	1.2128211136523148e-41	62.751473332207546
1494	MKI67hi Mφ	GGCT	14.383212	1.4197074	6.59604433878018e-47	6.31994904412531e-45	62.75005478282736
1495	VCANhi Mono	MYADM	15.326875	1.240309	5.057425855326666e-53	2.7123243398003035e-51	62.718281487868786
1497	MKI67hi Mφ	CEP78	11.657279	2.156842	2.106676220842174e-31	9.599236516811116e-30	62.58673045430357
1498	MKI67hi Mφ	CDCA7	9.248279	3.4240031	2.2813752503782847e-20	5.312470455756004e-19	62.57264178323985
1499	SPP1hi Mφ	COPRS	15.354754	1.2358388	3.2915260773629613e-53	2.85985246026364e-51	62.46381016529423
1500	VCANhi Mono	CHD1	16.635592	1.0474864	3.849398952939763e-62	2.495007487117989e-60	62.43325809099968
1502	SPP1hi Mono	LSP1	16.96316	1.010195	1.538428988586827e-64	1.6723343996562007e-62	62.40649113914755
1503	CXCL10hi Mφ	RTP4	12.672203	1.8355228	8.431317735880389e-37	1.0374800671851598e-34	62.378442993895995
1504	IL1Bhi Mφ	ADRBK1	12.053638	2.0093358	1.8557307724531196e-33	1.0086271223102259e-31	62.2819123323919
1505	MKI67hi Mφ	EBNA1BP2	13.813415	1.5279697	2.115596809899823e-43	1.750313388013024e-41	62.27528483435443
1506	SPP1hi Mφ	C12orf49	13.3310175	1.6338677	1.5279893452625673e-40	9.012162948542553e-39	62.16077752555574
1507	SPP1hi Mφ	ATP5MC3	16.983711	1.0039762	1.0840897704690733e-64	1.2634336599010003e-62	62.14456976441988
1508	VCANhi Mono	CYTOR	13.460456	1.5943962	2.672611216331988e-41	1.060339909903498e-39	62.140883524381174
1510	LYVE1hi Mφ	PROSC	11.836451	2.0535872	2.529313152040906e-32	5.778801142188841e-31	62.09670289552566
1511	SPP1hi Mφ	RAB7B	12.490088	1.8605237	8.455979442159344e-36	4.3520466593924554e-34	62.069501350228684
1514	SPP1hi Mφ	NCEH1	15.507541	1.201959	3.0846961443875334e-54	2.7491220307389042e-52	61.973975515823994
1516	MKI67hi Mφ	FABP5	14.927707	1.2997625	2.176217439577925e-50	2.4423003218892814e-48	61.88455271620037
1518	MKI67hi Mφ	ENO1	15.947251	1.1362973	2.977146761332575e-57	4.5389317384567895e-55	61.749859293916494
1519	CD163hi Mφ	AC025164.1	13.942301	1.4741616	3.5045780396609543e-44	1.469800627325626e-42	61.66822228955778
1520	CD163hi Mφ	TENT2	15.410359	1.2055861	1.394349253803344e-53	7.57856956534683e-52	61.63005780997615
1522	SPP1hi Mono	BHLHE40	16.333286	1.073415	5.721663277823774e-60	5.6611771231724946e-58	61.44989095385001
1523	MKI67hi Mφ	COMMD4	14.391212	1.3885179	5.875686434705484e-47	5.652083923162524e-45	61.43884847154843
1526	CXCL10hi Mφ	JAK2	15.57852	1.1850126	1.018868191435875e-54	2.0581986523830872e-52	61.24916772472759
1527	SPP1hi Mono	METTL26	15.787519	1.1453127	3.792025629656885e-56	3.3426361195822743e-54	61.24663812542804
1528	SPP1hi Mono	ADAM8	16.195913	1.0860276	5.3891360892396655e-59	5.163559207085325e-57	61.12929198445545
1530	LYVE1hi Mφ	ATF3	16.627987	1.0231351	4.370371378205527e-62	2.0611317622389144e-60	61.066731348674814
1531	CXCL10hi Mφ	STAT2	16.001587	1.117872	1.2455809518362092e-57	2.7201916985100495e-55	60.99713336139839
1532	MKI67hi Mφ	OXCT1	9.987299	2.8624332	1.732371160372244e-23	4.911626818547786e-22	60.99494387089878
1533	SPP1hi Mφ	MGLL	14.221399	1.4071639	6.748934354970785e-46	4.62149485024991e-44	60.979751899875474
1535	LYVE1hi Mφ	HNRNPU-AS1	10.934375	2.355518	7.8948425562457285e-28	1.4998344702660872e-26	60.82879741660972
1536	MKI67hi Mφ	ALYREF	13.638237	1.5306921	2.3722730043875148e-42	1.855040964495411e-40	60.816917431518355
1537	CD163hi Mφ	OLFML2B	16.293474	1.0638177	1.098113055307845e-59	6.808020095579915e-58	60.8152465549681
1539	CXCL10hi Mφ	GBP2	16.41522	1.0575135	1.4883816881802028e-60	3.60798605031763e-58	60.74646648626684
1541	MKI67hi Mφ	ZDHHC12	14.736046	1.3077774	3.782963995789018e-49	3.9870795748661557e-47	60.680015114060545
1542	CD163hi Mφ	TMEM119	9.585305	3.075047	9.218434754847891e-22	1.8514008027528398e-20	60.678363869359025
1543	CXCL10hi Mφ	SLC31A2	16.507425	1.0439786	3.2443064987182916e-61	8.107756065508259e-59	60.6458629142001
1546	CD163hi Mφ	AXL	16.321404	1.0560724	6.951803783592322e-60	4.332099627713663e-58	60.57979693430448
1549	LYVE1hi Mφ	KIAA0141	11.066613	2.2884717	1.82156313148317e-28	3.5667618635124005e-27	60.52487218570042
1550	MKI67hi Mφ	CCT5	15.317036	1.2062883	5.884010210456019e-53	7.507067974298124e-51	60.46463555192853
1552	SPP1hi Mono	AC007952.4	15.04476	1.2455515	3.7368668212467766e-51	2.9221093101239712e-49	60.45197297377674
1553	SPP1hi Mφ	ECH1	16.517563	1.0325145	2.7426277843290062e-61	2.981347090579347e-59	60.42851491907021
1554	SPP1hi Mφ	IRAK1	15.932843	1.1090297	3.7491249599812754e-57	3.5780526832640194e-55	60.38262014734976
1555	CCL3hi Mφ	LMNA	15.130654	1.2450768	1.016794378726497e-51	3.471565145733664e-49	60.33576648016943
1556	VCANhi Mono	EREG	11.947069	1.9615327	6.725520532257965e-33	2.0533166652703445e-31	60.19462153975901
1557	MKI67hi Mφ	MCM8	10.202443	2.7057776	1.933474855101632e-24	5.844060344453699e-23	60.15832636454067
1558	MKI67hi Mφ	GALM	14.590278	1.3221257	3.238747496687874e-48	3.298759582655914e-46	60.13245624979461
1559	CXCL10hi Mφ	ZBP1	10.577446	2.553163	3.791537010661521e-26	2.872207771107685e-24	60.10601345323174
1560	LYVE1hi Mφ	IL10	12.91342	1.6687154	3.7812807726602777e-38	1.029910418090537e-36	60.052394239162936
1562	LYVE1hi Mφ	CMTM7	16.32814	1.0425721	6.225329614353559e-60	2.8259965389802365e-58	59.99880519268021
1563	VCANhi Mono	UPP1	16.59429	1.0112106	7.664592728025341e-62	4.941420008512295e-60	59.971003411054355
1565	SPP1hi Mono	EIF3J	16.499918	1.0259051	3.673930843595354e-61	3.757795678463923e-59	59.938575923051815
1568	LYVE1hi Mφ	DNAJA4	12.706501	1.7189049	5.441505314093144e-37	1.4198873016031423e-35	59.89995992539339
1569	IL1Bhi Mφ	APOA1BP	12.173446	1.8932928	4.3051494427825295e-34	2.3826741470888423e-32	59.87147532400314
1571	MKI67hi Mφ	HIST1H3F	7.517104	4.9373693	5.600276133744224e-14	7.529467207880961e-13	59.85689259261616
1572	MKI67hi Mφ	NHP2	15.192204	1.2114996	3.982954254218804e-52	4.803522093359105e-50	59.749269193193264
1574	MKI67hi Mφ	SASS6	11.262893	2.204991	2.0008111106894427e-29	8.391291026682142e-28	59.70271661442077
1576	SPP1hi Mφ	ATF5	16.61931	1.0054867	5.0510121236882324e-62	5.642469349784629e-60	59.57361129079102
1577	CD163hi Mφ	IGSF21	12.4029	1.7991761	2.5203467608956785e-35	8.146096777449619e-34	59.53302861177381
1580	CXCL10hi Mφ	MYOF	15.641842	1.1402421	3.776434885729762e-55	7.758013395336878e-53	59.418300280337306
1581	VCANhi Mono	EGR1	14.951662	1.2297596	1.5191040345819827e-50	7.624140973561458e-49	59.173336395446846
1582	MKI67hi Mφ	HIST1H2AJ	7.0615234	5.5217285	1.6468690663676482e-12	1.929519238173908e-11	59.16284116464132
1583	CD163hi Mφ	GATAD1	15.941602	1.0808403	3.258942186869697e-57	1.9315407714403014e-55	59.13720275660567
1584	VCANhi Mono	RACK1	16.52772	1.0036474	2.3175062752900052e-61	1.48228679734314e-59	59.04364364469982
1586	SPP1hi Mono	SELENOK	16.484201	1.0113789	4.7655623051721795e-61	4.853865371415076e-59	58.97745953533242
1588	MKI67hi Mφ	CACYBP	15.593417	1.1332191	8.069900994588889e-55	1.1307657226001691e-52	58.86691149942084
1590	MKI67hi Mφ	RFC5	10.254783	2.6182418	1.1262870626796598e-24	3.4413453644086825e-23	58.8142767428343
1592	SPP1hi Mφ	ZMIZ1-AS1	8.147219	4.1785192	3.723912507073696e-16	8.53226494177443e-15	58.787318498680996
1593	VCANhi Mono	MIDN	15.939173	1.0745603	3.3880990468293864e-57	1.9743006969757487e-55	58.783376255324704
1594	VCANhi Mono	CD36	13.740764	1.4459822	5.786220888351308e-43	2.405896750506416e-41	58.73395118813925
1595	SPP1hi Mono	ATP5F1A	16.104746	1.053488	2.3626660175660655e-58	2.2285364564910117e-56	58.62869427449043
1596	LYVE1hi Mφ	UFD1L	12.58453	1.7145317	2.56866044527524e-36	6.582124508870729e-35	58.60549352639726
1598	CXCL10hi Mφ	C19orf66	14.431969	1.3216916	3.256511543662032e-47	5.5203563867070854e-45	58.49547172342255
1599	MKI67hi Mφ	CDCA4	11.203035	2.1833642	3.939961799149251e-29	1.6215384375751613e-27	58.492484500925464
1600	VCANhi Mono	DUSP6	14.898811	1.2242097	3.3549518759876595e-50	1.6734030540291535e-48	58.48833001653082
1604	CD163hi Mφ	TNFRSF11A	13.481785	1.488096	2.0020319545103364e-41	7.815017167356693e-40	58.19507448506232
1605	IL1Bhi Mφ	RTFDC1	12.596812	1.717482	2.198521479182943e-36	1.3257303277829283e-34	58.18407242323333
1606	MKI67hi Mφ	CCNE2	8.355844	3.8927865	6.496667801007918e-17	1.1346233729411595e-15	58.178271485217884
1608	SPP1hi Mono	SNAI1	13.292831	1.5345774	2.5475225908455343e-40	1.3908670073127614e-38	58.0940572008171
1609	MKI67hi Mφ	MCM5	12.960798	1.6183863	2.0411129591089656e-38	1.319429846446945e-36	58.0670741289929
1610	MKI67hi Mφ	COQ2	14.173049	1.3525476	1.3453107088023724e-45	1.2033829111468011e-43	58.050798735077436
1611	SPP1hi Mφ	NPC1	14.526859	1.2831267	8.188934284574888e-48	5.961199879651047e-46	58.02897738433812
1612	VCANhi Mono	OSM	13.703914	1.4335438	9.619659378553826e-43	3.972575178799375e-41	57.91649972265571
1613	MKI67hi Mφ	TEX30	11.689547	1.9802586	1.4415492337644033e-31	6.720114418400558e-30	57.76933777258619
1615	CCL3hi Mφ	EIF4A3	15.468245	1.1389778	5.683583668707904e-54	2.186916693859497e-51	57.70080470258488
1616	SPP1hi Mono	TIMP1	16.09864	1.0373069	2.6077015201248184e-58	2.4406676659979042e-56	57.687221272524084
1617	MKI67hi Mφ	PAFAH1B3	13.015754	1.5932716	9.955498379892362e-39	6.5224658439721826e-37	57.653470461607085
1619	CXCL10hi Mφ	LGALS2	14.325461	1.3214409	1.5171745423208074e-46	2.5190293205752527e-44	57.61319514111394
1621	LYVE1hi Mφ	UQCRHL	12.489472	1.7091872	8.5216522574797e-36	2.1562982502459854e-34	57.54199225514665
1622	CD163hi Mφ	NHLRC2	12.608349	1.6817254	1.8993045983306915e-36	6.403482999740513e-35	57.504217703148186
1625	MKI67hi Mφ	SVIP	11.748393	1.9468263	7.197425385938989e-32	3.3812555965222294e-30	57.37476717488843
1626	CXCL10hi Mφ	NCF1	15.951132	1.0564024	2.7978010520015633e-57	6.0554906519258834e-55	57.27586999324591
1627	MKI67hi Mφ	PPM1G	15.043874	1.1817926	3.7872287212857557e-51	4.371724353937524e-49	57.150719510641494
1628	MKI67hi Mφ	RUVBL1	12.877856	1.6128156	5.997809533908067e-38	3.756922504172234e-36	57.134263857073094
1629	CD163hi Mφ	SLC35E3	13.963543	1.3613368	2.6017260453837135e-44	1.094938212953934e-42	57.12252421522505
1630	MKI67hi Mφ	BRI3BP	13.086536	1.5589799	3.9313076282442235e-39	2.647189672674117e-37	57.023141751687234
1631	MKI67hi Mφ	HIST1H1C	12.420308	1.7302847	2.027784468542995e-35	1.1538855235199705e-33	56.99183558723181
1632	CCL3hi Mφ	SERPINF1	14.921433	1.208401	2.3908004818765044e-50	7.939095134406622e-48	56.91596215551247
1633	SPP1hi Mono	ZMIZ1	15.946416	1.0427798	3.0172209556754956e-57	2.7189759548895795e-55	56.899900037097666
1634	VCANhi Mono	AC005280.2	10.058257	2.6140313	8.448051124055264e-24	1.771532935105741e-22	56.859496260250125
1636	CD163hi Mφ	SRGAP3	12.675799	1.6437492	8.053305738080293e-37	2.773013982909153e-35	56.80312118724331
1638	CD163hi Mφ	ATP5F1E	15.962006	1.0331522	2.350566619868055e-57	1.4000020990717818e-55	56.672399067244406
1639	MKI67hi Mφ	LDHA	15.122777	1.1596146	1.1460564133683561e-51	1.3551977325103572e-49	56.66804137219109
1641	IL1Bhi Mφ	LINC00657	11.198142	2.1189468	4.1637576588121887e-29	1.8656866803561232e-27	56.63767053130489
1643	SPP1hi Mφ	TBC1D2	13.415666	1.4689721	4.895186743585724e-41	2.9155828464683423e-39	56.60724276859788
1645	LYVE1hi Mφ	C11orf73	12.169302	1.7696794	4.529411945980824e-34	1.0968778719532582e-32	56.55867439514415
1646	IL1Bhi Mφ	FOSL2	14.75149	1.2139534	3.0094975596012904e-49	2.6336906260756276e-47	56.54526265565538
1648	SPP1hi Mono	CHMP4A	16.18837	1.0036609	6.092194268158862e-59	5.814207923403109e-57	56.441382989751716
1649	MKI67hi Mφ	NCL	15.649253	1.0783232	3.361448074185952e-55	4.765196653002437e-53	56.41994166864192
1650	SPP1hi Mφ	ITGB7	12.468381	1.6966678	1.1105947275668153e-35	5.703798048929485e-34	56.403745532921164
1652	MKI67hi Mφ	NUDT15	12.0385475	1.8217083	2.2284421668652715e-33	1.1324877686998123e-31	56.374524655385265
1654	MKI67hi Mφ	NUP37	12.274938	1.7517099	1.2348672314357148e-34	6.696737484839633e-33	56.35975504981592
1656	LYVE1hi Mφ	EPAS1	11.592745	1.9411628	4.485261238540358e-31	9.768842559160542e-30	56.31343809100004
1658	SPP1hi Mφ	CLEC5A	15.932869	1.033103	3.747597417291436e-57	3.5780526832640194e-55	56.248690313240814
1659	MKI67hi Mφ	MXD3	8.85989	3.3511715	8.009345304977311e-19	1.660860047373439e-17	56.23154159364405
1660	MKI67hi Mφ	PKM	16.12514	1.0106937	1.6987540727788634e-58	2.7106916605261876e-56	56.16113414661877
1662	MKI67hi Mφ	CKLF	14.288336	1.2840927	2.587200669220555e-46	2.3937531077318884e-44	56.01330422833362
1663	CD163hi Mφ	PCMTD1	15.929785	1.024653	3.9370809860104745e-57	2.327775126387315e-55	55.97992548060012
1664	CXCL10hi Mφ	OPTN	12.848008	1.6012698	8.825293874317835e-38	1.137946536209248e-35	55.95457820280419
1665	MKI67hi Mφ	FANCA	11.053169	2.1436853	2.116104443202152e-28	8.395497186196951e-27	55.89863943807829
1666	SPP1hi Mφ	MRAS	13.439849	1.4450512	3.5315565937594627e-41	2.108582842101555e-39	55.88881343447641
1667	IL1Bhi Mφ	THBD	13.378347	1.4605569	8.092707411947685e-41	5.605009153514966e-39	55.868379432823176
1668	CD163hi Mφ	NFIA	12.524129	1.6536844	5.509262688509457e-36	1.826949888264812e-34	55.79245559298085
1669	SPP1hi Mφ	MXI1	12.937985	1.5572534	2.7474102801067984e-38	1.520547319636276e-36	55.77770096872854
1674	SPP1hi Mφ	AIFM2	11.231647	2.065023	2.851137664075603e-29	1.1293207208309919e-27	55.646550596372194
1675	VCANhi Mono	ITGAX	15.478732	1.078831	4.82893420080602e-54	2.6543808154589282e-52	55.64182512831867
1676	VCANhi Mono	CDKN2D	10.693118	2.2636783	1.096220234918117e-26	2.6441268372786144e-25	55.6360465591835
1677	SPP1hi Mφ	PFKP	14.275744	1.2737826	3.0996122498787144e-46	2.1406752293250688e-44	55.62538503902967
1678	MKI67hi Mφ	ACAT1	13.766494	1.3740942	4.054143489963061e-43	3.308972806067157e-41	55.62375672648328
1679	SPP1hi Mono	TGM2	14.932532	1.163492	2.0242978929704567e-50	1.5578096896348204e-48	55.62362532993308
1681	LYVE1hi Mφ	TNFSF13	14.491611	1.227095	1.368941066008292e-47	4.802387898857743e-46	55.610157590837304
1684	CD163hi Mφ	TLR7	15.489075	1.0723323	4.111659778422622e-54	2.2755877782817988e-52	55.378354695381184
1686	MKI67hi Mφ	HNRNPR	15.255159	1.1117203	1.5212239863124514e-52	1.8910764437025713e-50	55.27839306478788
1687	MKI67hi Mφ	SDF2L1	14.567038	1.2192357	4.5520543116682834e-48	4.617002032182045e-46	55.2748288154092
1691	CD163hi Mφ	CLEC4E	15.772084	1.0295205	4.84247869613889e-56	2.8082900974426514e-54	55.13242742296019
1692	VCANhi Mono	CCDC69	12.3159485	1.6888582	7.433602063633248e-35	2.4026393016604474e-33	55.08938999120112
1693	CD163hi Mφ	ARPIN	14.446861	1.2252755	2.6237279189998356e-47	1.2045793273574813e-45	55.038352599525574
1695	IL1Bhi Mφ	DOK2	14.950347	1.1498702	1.5494096297766396e-50	1.412001459978027e-48	55.021476584984164
1696	LYVE1hi Mφ	TTYH3	15.785236	1.0225703	3.931721965398605e-56	1.6489424249693354e-54	54.99668575588386
1698	LYVE1hi Mφ	MERTK	14.968578	1.1363465	1.1781221905422515e-50	4.414043279897175e-49	54.948218737385396
1704	LYVE1hi Mφ	NRP2	15.412882	1.0691603	1.3409572047414644e-53	5.381811854327457e-52	54.81485801834663
1705	MKI67hi Mφ	CEP152	10.636958	2.2683234	2.0057121529426475e-26	6.935872795931914e-25	54.80019616760386
1706	LYVE1hi Mφ	FAM46A	10.98121	2.1028981	4.705778146639169e-28	9.024744307965197e-27	54.769066994939735
1708	LYVE1hi Mφ	LYRM5	10.537949	2.281034	5.774501746701017e-26	1.0315379280897522e-24	54.71405562464038
1709	CD163hi Mφ	NORAD	15.436006	1.0654703	9.372750889372735e-54	5.1403813192145806e-52	54.64691312757129
1710	CXCL10hi Mφ	SAMD4A	12.442521	1.6672921	1.5357797322815795e-35	1.798494516436607e-33	54.59563193312015
1711	VCANhi Mono	POU2F2	14.256111	1.2472132	4.107134704500318e-46	1.847143828790208e-44	54.54499953597863
1712	CXCL10hi Mφ	NFE2L3	13.316844	1.451595	1.8475430189946943e-40	2.6658506144910945e-38	54.54246694338798
1713	MKI67hi Mφ	MNS1	8.852891	3.2532573	8.528084780378258e-19	1.760896960486792e-17	54.505937928333566
1714	MKI67hi Mφ	TEDC1	10.250952	2.4229224	1.1718444931492537e-24	3.573167592255479e-23	54.38720915156358
1716	MKI67hi Mφ	NUDT5	14.002954	1.2974486	1.4952550108018917e-44	1.2899102034465713e-42	54.34939743026484
1717	CD163hi Mφ	DGLUCY	13.347256	1.4177425	1.2289378749521009e-40	4.6258824575642667e-39	54.34888250046313
1718	SPP1hi Mono	RAMMET	14.113322	1.2728534	3.144093262686239e-45	2.0378600208763936e-43	54.33916148885333
1721	VCANhi Mono	CYTIP	14.291674	1.230613	2.4661003343996952e-46	1.117396975816505e-44	54.0876469370071
1722	MKI67hi Mφ	MAZ	13.605918	1.3662666	3.6930309333973756e-42	2.841992471634469e-40	54.03089447688666
1724	MKI67hi Mφ	NAA38	15.029221	1.1181192	4.725340400296675e-51	5.4287666655730666e-49	53.966359230605235
1728	VCANhi Mono	PTGS2	12.5449	1.5903183	4.2394794490147074e-36	1.4214276808238661e-34	53.82794195638806
1729	MKI67hi Mφ	YWHAQ	14.923504	1.1310637	2.317748119927726e-50	2.5891489481644244e-48	53.82375066189291
1730	CD163hi Mφ	DSC2	14.885271	1.1276844	4.1081955649501123e-50	2.0704109914751698e-48	53.77243698642276
1731	MKI67hi Mφ	HDGF	14.097822	1.2657025	3.916734695391261e-45	3.4778595513179326e-43	53.74006690537089
1732	CCL3hi Mφ	SLAMF7	13.2754	1.4464996	3.2154935449755587e-40	7.353469719221935e-38	53.71360350656357
1733	MKI67hi Mφ	TUBB6	13.268135	1.428514	3.542883270824296e-40	2.5185640283886145e-38	53.71047946989244
1735	SPP1hi Mono	ADAM19	11.117261	2.0313869	1.0339747777546904e-28	3.675158737177632e-27	53.69915056996254
1736	MKI67hi Mφ	CCT2	14.219037	1.2424204	6.98066540160492e-46	6.314116044787495e-44	53.67217445977341
1737	VCANhi Mono	C15orf39	11.670837	1.8318998	1.7964703370086436e-31	5.196687045277629e-30	53.64585354308943
1738	VCANhi Mono	S1PR3	8.342715	3.578887	7.26039717860667e-17	1.0647264852184167e-15	53.58582285776134
1739	CD163hi Mφ	DEPTOR	11.299796	1.9487454	1.3152343042688028e-29	3.558325309127237e-28	53.490632950128536
1741	MKI67hi Mφ	KNTC1	9.931827	2.537088	3.0266014317664246e-23	8.4508329564779815e-22	53.464308615290456
1742	VCANhi Mono	C19orf38	13.017724	1.4625643	9.70200465768276e-39	3.5050118466004144e-37	53.31823748975148
1743	VCANhi Mono	IRAK3	14.433178	1.1895257	3.199915022545388e-47	1.5032779081690455e-45	53.31806478364859
1744	CD163hi Mφ	OGA	14.660496	1.1520685	1.1542716138526943e-48	5.497190214421053e-47	53.29452644279898
1745	MKI67hi Mφ	TOMM40	13.497786	1.3692076	1.6114810750066748e-41	1.205676319112247e-39	53.28787546836879
1748	MKI67hi Mφ	VPS29	15.440038	1.0448284	8.804847924303475e-54	1.1792172294643122e-51	53.21144590746801
1749	CXCL10hi Mφ	FN1	13.577784	1.3598382	5.424310923303693e-42	8.11671117850647e-40	53.15692006085715
1750	LYVE1hi Mφ	CMKLR1	13.867591	1.2807336	9.95655307397963e-44	3.15912045898351e-42	53.150999392367005
1751	SPP1hi Mono	PTGS2	13.611058	1.3389152	3.442221933862875e-42	2.0155290313712546e-40	53.14905800843736
1752	SPP1hi Mono	POLR2H	14.807808	1.130629	1.3042434211395837e-49	9.849272514593347e-48	53.14701779635126
1755	LYVE1hi Mφ	SASH1	12.437943	1.5888697	1.6263783069886147e-35	4.093980949087332e-34	53.04894955477804
1757	CXCL10hi Mφ	DENND1B	14.223835	1.2293952	6.518070318037341e-46	1.0463876992022728e-43	52.83978148043925
1759	LYVE1hi Mφ	POLD4	15.010365	1.0850017	6.28018834652828e-51	2.38244202986216e-49	52.756013762007186
1760	SPP1hi Mono	SMIM37	14.683676	1.1404152	8.202136661917536e-49	6.061829110412896e-47	52.70702087162748
1761	CXCL10hi Mφ	CD69	14.03967	1.259153	8.91262933230437e-45	1.3938777267380014e-42	52.70282541765792
1762	MKI67hi Mφ	ESPL1	7.0763927	4.89772	1.479551176355679e-12	1.7419038400212728e-11	52.69444956454469
1764	MKI67hi Mφ	KPNB1	15.091235	1.0820379	1.8494828194589135e-51	2.1658605326813294e-49	52.65669344383921
1766	VCANhi Mono	RXRA	14.202829	1.2124029	8.79867867001003e-46	3.892130832841481e-44	52.63018437524563
1770	CD163hi Mφ	INSR	11.753186	1.7708961	6.800517374355963e-32	1.957854414153954e-30	52.610169558535866
1771	SPP1hi Mono	PPAN	12.796709	1.4992086	1.7104713718249352e-37	8.276154994891868e-36	52.59549197726432
1773	MKI67hi Mφ	MRTO4	12.984366	1.4575583	1.5007402050509932e-38	9.727123879850569e-37	52.48961124257091
1775	MKI67hi Mφ	HAUS1	12.988147	1.4512091	1.4284416132158492e-38	9.283338645030938e-37	52.29039442631631
1777	MKI67hi Mφ	MRPL12	12.884899	1.4742332	5.474732733830804e-38	3.4470908104101954e-36	52.28006279387129
1780	CD163hi Mφ	PDGFC	12.041482	1.674115	2.150563483754155e-33	6.549222287648802e-32	52.205282736828835
1782	CXCL10hi Mφ	IRF1	15.138864	1.0703661	8.975168850346605e-52	1.7131265204822996e-49	52.19770076516745
1784	SPP1hi Mono	PRMT1	15.188288	1.0534118	4.228224746444378e-52	3.405195883008577e-50	52.11002728055671
1786	MKI67hi Mφ	IMPDH2	13.532727	1.3310413	1.0023424891259938e-41	7.54589573878982e-40	52.07338408609835
1788	SPP1hi Mono	UFD1	14.984715	1.0805258	9.242061178156845e-51	7.157725399990418e-49	52.02215559954884
1789	CD163hi Mφ	CWF19L2	13.60724	1.3045621	3.626832628245863e-42	1.460432719955282e-40	51.967907272361465
1791	MKI67hi Mφ	HACD3	12.632043	1.5210814	1.4058062401081803e-36	8.311743674746927e-35	51.8389240119841
1792	CCL3hi Mφ	NFKBIA	15.612487	1.0039386	5.985768907289472e-55	2.4183504013600685e-52	51.81977515827196
1795	MKI67hi Mφ	TMEM160	14.827324	1.100668	9.75445980322903e-50	1.0651254959012384e-47	51.701234653075346
1796	MKI67hi Mφ	E2F2	7.1124744	4.757698	1.139806997251864e-12	1.360416613509721e-11	51.698707982594414
1797	SPP1hi Mono	PFKP	13.340916	1.3553125	1.3380534747715175e-40	7.371762336803718e-39	51.68135596542468
1798	CD163hi Mφ	DAGLB	13.537844	1.3074579	9.349374781850993e-42	3.703238465471404e-40	51.55492033423178
1799	VCANhi Mono	PID1	12.1911545	1.6103256	3.4647971854643976e-34	1.1022329209034443e-32	51.4623444940111
1800	CD163hi Mφ	SESN3	13.451823	1.3217251	3.003734822355066e-41	1.163155524420274e-39	51.46052495966188
1803	CD163hi Mφ	CLEC12A	15.234637	1.0290121	2.0828119717608492e-52	1.095215726842836e-50	51.40995856111749
1804	CD163hi Mφ	GAS6	15.247236	1.0268083	1.7175169719057573e-52	9.050941068688578e-51	51.38488032201913
1805	CXCL10hi Mφ	SCIMP	14.886565	1.0898117	4.0294265828846203e-50	7.399797711795915e-48	51.36367482491529
1808	LYVE1hi Mφ	MCOLN1	14.549278	1.1223353	5.902208568493121e-48	2.0826119055144356e-46	51.269839079386124
1810	CCL3hi Mφ	ZFP36	15.294524	1.032017	8.316588904811971e-53	3.0545822975991967e-50	51.10037109875804
1812	MKI67hi Mφ	CCDC167	13.062726	1.3985298	5.37671643599934e-39	3.5905504993129478e-37	50.96919217622484
1813	MKI67hi Mφ	RCCD1	10.295957	2.2413025	7.348578940425941e-25	2.2721543634549137e-23	50.75107227328958
1815	LYVE1hi Mφ	RP11-452F19.3	8.6663	3.1195524	4.463891470397443e-18	5.5208772007094094e-17	50.717657265697966
1816	MKI67hi Mφ	HNRNPD	14.566261	1.1176221	4.6040909042564026e-48	4.650323650419978e-46	50.664624327443896
1817	MKI67hi Mφ	LSM2	14.058444	1.1980703	6.837345397765938e-45	6.005220644465366e-43	50.584289945503684
1819	VCANhi Mono	CXCL8	13.577564	1.2750639	5.440583457440181e-42	2.209132053464111e-40	50.563650268934936
1821	CD163hi Mφ	DST	14.0944805	1.1822792	4.10660566265797e-45	1.7808269743916254e-43	50.54170199379982
1822	SPP1hi Mφ	SERPINE1	10.569298	2.1203911	4.135813716807789e-26	1.4743567692520236e-24	50.531883698326894
1823	LYVE1hi Mφ	KIAA0226L	9.091466	2.8244433	9.771221886633293e-20	1.3217867731801208e-18	50.49776661137893
1825	CCL3hi Mφ	A2M	15.3676815	1.0085678	2.696459153551489e-53	1.0056133283267946e-50	50.42593865358111
1826	IL1Bhi Mφ	ICAM1	14.171934	1.1732265	1.3668361826658373e-45	1.0843784531866754e-43	50.407463316530624
1827	MKI67hi Mφ	KIF18A	7.6133795	4.0534544	2.6702057260534628e-14	3.7051206070556377e-13	50.389292802767635
1828	IL1Bhi Mφ	LINC01272	11.15607	1.8963451	6.6883713289764e-29	2.947869261558489e-27	50.310969113014195
1829	MKI67hi Mφ	CDC25C	6.3031282	5.869101	2.916971538556835e-10	2.709207167285679e-09	50.281514725045184
1830	MKI67hi Mφ	CENPL	9.561569	2.5738034	1.159842998836018e-21	2.956441023636584e-20	50.26440106614772
1831	LYVE1hi Mφ	RP5-1171I10.5	10.657067	2.0489452	1.616138056595044e-26	2.9456242578887565e-25	50.26231104394753
1833	MKI67hi Mφ	HIST1H2AH	7.7484374	3.899547	9.303035437455811e-15	1.3503885152057864e-13	50.18538231637061
1835	MKI67hi Mφ	GINS4	9.782339	2.4538867	1.340750914019494e-22	3.595259171100282e-21	50.16792271482646
1836	MKI67hi Mφ	CENPQ	10.479695	2.1380486	1.070881988437844e-25	3.517513588309184e-24	50.14528889250451
1839	SPP1hi Mono	FAM129B	14.426524	1.12208	3.5240028186552967e-47	2.4547515036500874e-45	50.05597893809944
1840	LYVE1hi Mφ	ZC3HAV1	13.622068	1.2494135	2.9606274945435585e-42	8.971071386903801e-41	50.035456563837364
1843	MKI67hi Mφ	LSM3	14.878931	1.0554606	4.516597739873546e-50	4.9993993521586593e-48	49.92442725527798
1846	CXCL10hi Mφ	IL15RA	12.89594	1.4169078	4.744432194078388e-38	6.216744909008335e-36	49.884274682067215
1847	SPP1hi Mφ	RAB5IF	15.044235	1.0278801	3.7666380860234654e-51	3.0846984406518522e-49	49.86327155718834
1848	MKI67hi Mφ	HSPD1	14.765603	1.0680052	2.4412890579736158e-49	2.630190580192819e-47	49.74769606286632
1851	VCANhi Mono	FOSL2	14.906029	1.0392212	3.011390884386619e-50	1.5051366273900213e-48	49.698075383603964
1852	CD163hi Mφ	SRGAP2C	14.192975	1.1461898	1.0126951644651885e-45	4.447236138007361e-44	49.68951721809865
1853	VCANhi Mono	TNFAIP3	14.843975	1.0476905	7.610916921491822e-50	3.772929183923993e-48	49.68496376267622
1855	CD163hi Mφ	CRYBG1	13.655506	1.2373856	1.871844644323591e-42	7.600567173039895e-41	49.64286466973674
1856	MKI67hi Mφ	DONSON	9.515762	2.5637207	1.8038603557462084e-21	4.5219626560128064e-20	49.59433873843955
1859	SPP1hi Mono	MAP3K20	13.1333	1.3384593	2.1220286835042972e-39	1.120699287948315e-37	49.45675323403538
1861	MKI67hi Mφ	PLK4	7.993112	3.6005552	1.315745185787613e-15	2.0367164143472236e-14	49.295450999971735
1862	VCANhi Mono	FCAR	9.71911	2.4245467	2.499582133286196e-22	4.890425382807965e-21	49.24412796405138
1863	CD163hi Mφ	GIMAP8	14.596478	1.0730058	2.957293702947327e-48	1.391995274818372e-46	49.20414244197199
1866	CD163hi Mφ	MARF1	12.990696	1.3501539	1.381644577221651e-38	4.969205667126119e-37	49.01560056569362
1867	SPP1hi Mono	HDHD5	12.858998	1.3833416	7.656245967701985e-38	3.7493951212740166e-36	49.006311439491796
1871	MKI67hi Mφ	THOP1	11.622121	1.6907585	3.1813949306050824e-31	1.4361302516349685e-29	48.766218734935066
1873	CD163hi Mφ	PLA2G16	13.924369	1.1680279	4.505032733146901e-44	1.8796299222756286e-42	48.737046722533385
1878	VCANhi Mono	AC015912.3	10.554004	2.0291815	4.867753461354791e-26	1.1434032137277276e-24	48.58225836780933
1881	LYVE1hi Mφ	CCDC53	11.265012	1.7706994	1.9532590535628196e-29	3.9655739294318516e-28	48.520162536971974
1883	SPP1hi Mφ	P4HA2	10.716346	1.9760823	8.530742941429245e-27	3.1096802953862606e-25	48.428411256065225
1884	MKI67hi Mφ	PSMA3	14.021914	1.1528653	1.1448608524802863e-44	9.947158396048251e-43	48.42299491126066
1885	SPP1hi Mφ	NMB	10.717859	1.9723082	8.39233223417092e-27	3.0638332182008625e-25	48.34863930733439
1887	IL1Bhi Mφ	VAMP5	14.674432	1.0466913	9.399932425585366e-49	8.167159925756805e-47	48.23983418685499
1888	MKI67hi Mφ	PGAM1	14.529782	1.0692289	7.846915273385741e-48	7.89282461170721e-46	48.22518197075604
1889	SPP1hi Mono	CBWD1	13.649799	1.2079343	2.0243554345122617e-42	1.1998141830809716e-40	48.22180591398101
1891	IL1Bhi Mφ	FAM96A	14.967698	1.0043154	1.1938150022673702e-50	1.0920479045269178e-48	48.1687313443941
1892	SPP1hi Mφ	PPARG	11.69134	1.6488825	1.411418365269557e-31	6.1647193860359155e-30	48.16400100416277
1894	VCANhi Mono	MEFV	10.644877	1.9743735	1.8422635964222287e-26	4.412876664117711e-25	48.0864149052817
1896	MKI67hi Mφ	HPRT1	13.600403	1.2153126	3.98231494088971e-42	3.0452774915491312e-40	48.024746173492474
1897	MKI67hi Mφ	TMED9	14.789559	1.0275532	1.710694033426118e-49	1.8512916992983267e-47	48.02015579170795
1898	VCANhi Mono	ADGRE5	14.565261	1.0511583	4.672004627221273e-48	2.2338079717647116e-46	47.98637978199343
1901	CD163hi Mφ	C2	13.860818	1.1567533	1.094197816985673e-43	4.5418577536900174e-42	47.82338161410102
1902	CXCL10hi Mφ	SEMA4A	14.383516	1.0876312	6.567181084348106e-47	1.1055210879561281e-44	47.80838906222408
1903	SPP1hi Mono	CD300E	14.916462	1.0006115	2.575746535094419e-50	1.9759073340893608e-48	47.733406648058974
1904	SPP1hi Mφ	PROCR	12.299793	1.4755384	9.080583108675437e-35	4.5014808821554456e-33	47.72871533008166
1905	SPP1hi Mφ	INF2	12.853536	1.3498477	8.216682752442158e-38	4.486049698242125e-36	47.71459906416338
1906	CCL3hi Mφ	MIR155HG	10.489469	2.0768976	9.657003219381781e-26	1.0738321790873107e-23	47.704393521612424
1907	SPP1hi Mono	NOD2	13.076519	1.3023	4.4851588101807265e-39	2.3482664085872785e-37	47.70227483937031
1908	MKI67hi Mφ	COX20	13.894432	1.1566329	6.846406229063047e-44	5.742689736979838e-42	47.70056401754805
1909	CD163hi Mφ	C2orf74	13.086454	1.2947576	3.935558292132328e-39	1.443296044774278e-37	47.69970472637016
1910	CD163hi Mφ	IER5L	14.503984	1.0525789	1.1431744754131161e-47	5.278417611140829e-46	47.658138381651675
1911	CD163hi Mφ	ARHGEF6	14.748987	1.0173956	3.123144422152231e-49	1.5171972732944335e-47	47.633402540667596
1912	MKI67hi Mφ	PLP2	13.88953	1.1553441	7.331415444038401e-44	6.12830488892879e-42	47.61480433512415
1914	CCL3hi Mφ	NFKBIZ	14.792889	1.0273607	1.6281253553277126e-49	5.19307720243409e-47	47.55095256694227
1915	CD163hi Mφ	GIMAP2	14.616617	1.03328	2.2006497399056018e-48	1.0378589561294104e-46	47.51420526812232
1919	SPP1hi Mono	PAICS	13.243113	1.2602304	4.945593435108929e-40	2.682016341397663e-38	47.34879592104203
1920	SPP1hi Mono	SPN	13.808312	1.158688	2.2709085250794355e-43	1.379676530236857e-41	47.34424767050143
1921	VCANhi Mono	NRG1	10.1389675	2.142128	3.709987770733822e-24	7.916373937592647e-23	47.34418544826339
1922	IL1Bhi Mφ	ADIPOR1	14.215882	1.0951251	7.30249352219571e-46	5.881054666828778e-44	47.34285377808834
1923	MKI67hi Mφ	CDCA7L	10.961615	1.8457527	5.844723818512313e-28	2.2560820077158755e-26	47.337364884422996
1925	MKI67hi Mφ	THOC3	12.342976	1.45487	5.315429285459144e-35	2.955305534605851e-33	47.32604423598567
1929	CXCL10hi Mφ	SMCO4	14.883816	1.0013338	4.198545942533414e-50	7.652402420522744e-48	47.179047332709104
1930	SPP1hi Mono	RUNX3	13.969191	1.127566	2.4034096732928545e-44	1.5251584788034576e-42	47.15107143054016
1931	MKI67hi Mφ	TPRKB	13.6018095	1.1918657	3.906448511724315e-42	2.9967157712882636e-40	47.10652982611408
1933	SPP1hi Mono	NDUFAF2	13.495946	1.2054468	1.6522042099070518e-41	9.401662500553248e-40	47.04472709562543
1934	SPP1hi Mφ	TDP2	13.3469925	1.2318443	1.233286038338428e-40	7.291728501307765e-39	46.97905510772968
1935	LYVE1hi Mφ	FSCN1	11.815676	1.5577736	3.2393321303801944e-32	7.345617415579635e-31	46.941905270797115
1939	CD163hi Mφ	LINC01736	7.2158504	4.19483	5.359799946235379e-13	6.770552918014165e-12	46.85363229076878
1940	CXCL10hi Mφ	APOL1	12.769385	1.357305	2.430662655204521e-37	3.0688381992089997e-35	46.844704488696244
1941	MKI67hi Mφ	EIF2S2	14.746911	1.0080568	3.220738596456983e-49	3.424294926171655e-47	46.839789638401626
1942	SPP1hi Mφ	CA12	6.7527504	4.868894	1.4506844305029374e-11	2.4852325992806856e-10	46.763940745130924
1943	CD163hi Mφ	ALDH1A1	12.216584	1.4559051	2.535139447751651e-34	7.929589077799712e-33	46.735643998559645
1944	LYVE1hi Mφ	CD59	14.031787	1.0998095	9.961016425504422e-45	3.2630405293331445e-43	46.7269227942044
1947	CCL3hi Mφ	CXCL9	11.875939	1.5747621	1.5785145037498526e-32	2.500965365058835e-30	46.61593829381641
1949	MKI67hi Mφ	NUDC	14.255274	1.0729332	4.1566636192842834e-46	3.7880331877845985e-44	46.58846132781513
1951	IL1Bhi Mφ	C6orf1	11.184515	1.7455494	4.855539745185198e-29	2.1676452847704307e-27	46.54335084903366
1952	SPP1hi Mono	DDIT4	14.168439	1.0813557	1.4365855862732327e-45	9.48890223347396e-44	46.52293234943845
1954	CCL3hi Mφ	CCL3L3	9.49141	2.4880733	2.2792886104683198e-21	2.0928876972107022e-19	46.47535424307282
1955	SPP1hi Mφ	PDLIM4	9.850025	2.2463737	6.852688608254357e-23	2.1517619760711644e-21	46.426266534067246
1956	CXCL10hi Mφ	HERC6	11.084179	1.792346	1.497175124950702e-28	1.2601743820809018e-26	46.420989549581805
1957	MKI67hi Mφ	HAT1	12.561174	1.376431	3.451722654599088e-36	2.0162219004852165e-34	46.37947761108788
1958	MKI67hi Mφ	RBL1	10.373876	2.0160308	3.2602793379760267e-25	1.0344559087941998e-23	46.3390483197166
1960	MKI67hi Mφ	IFRD2	11.869617	1.5366877	1.7024420037202395e-32	8.286927030558701e-31	46.226035637018775
1961	SPP1hi Mφ	MMP12	7.5509686	3.8342268	4.320330281871494e-14	8.800766921247637e-13	46.22344307457773
1962	LYVE1hi Mφ	CSRNP1	14.044377	1.0839899	8.339831430246451e-45	2.7393747113903012e-43	46.13715419597026
1964	VCANhi Mono	LDLR	9.701723	2.2758677	2.964481966268007e-22	5.781336069533609e-21	46.05894630911295
1965	SPP1hi Mφ	FABP3	9.859712	2.223847	6.22277650867771e-23	1.961590706721149e-21	46.0500688835962
1966	MKI67hi Mφ	CBX1	13.066645	1.2602648	5.1069089112986714e-39	3.429268114093936e-37	45.9553003959503
1968	VCANhi Mono	MBOAT7	13.092723	1.2459387	3.623810467378602e-39	1.3269605670653276e-37	45.946656819213544
1969	SPP1hi Mono	CMSS1	12.412589	1.3912687	2.2331350170437188e-35	1.0024708508917924e-33	45.91037699843237
1970	SPP1hi Mφ	SNTB1	11.574916	1.6015992	5.522522958394751e-31	2.340410472630195e-29	45.854919447028934
1972	VCANhi Mono	PDE4B	13.804061	1.1179576	2.4089075321066784e-43	1.0137904077395485e-41	45.829611462002504
1974	MKI67hi Mφ	GEN1	9.596788	2.3270943	8.247449355517086e-22	2.1156234902337533e-20	45.78456052416125
1976	IL1Bhi Mφ	PROSC	10.093587	2.108057	5.8974272221066436e-24	2.0540162829179187e-22	45.71826767732739
1983	IL1Bhi Mφ	CNN2	13.665875	1.139669	1.6234009308117094e-42	1.2108572911940507e-40	45.492059192743426
1984	MKI67hi Mφ	CHAF1A	10.123393	2.0768306	4.3506718890381434e-24	1.2908768330743407e-22	45.45998479921059
1985	CD163hi Mφ	P2RY13	14.530067	1.0002263	7.814371438438816e-48	3.628892299601444e-46	45.45050719145417
1988	MKI67hi Mφ	PRDX4	13.535368	1.1606461	9.669646877191482e-42	7.3250596859374595e-40	45.42210354619933
1989	CD163hi Mφ	ARHGAP21	13.506829	1.156074	1.4252914742260528e-41	5.608845880960024e-40	45.37720865790404
1992	CCL3hi Mφ	PTGER4	13.637955	1.1557859	2.3814670649095877e-42	5.890728889844215e-40	45.3412862034501
1994	IL1Bhi Mφ	CXCL3	11.549607	1.5889897	7.415890216963473e-31	3.5810477041715453e-29	45.20038593285805
1995	CD163hi Mφ	YPEL3	14.394892	1.0127048	5.57121097455772e-47	2.538566263801761e-45	45.161989475780736
1996	CD163hi Mφ	IKBKB	13.7427025	1.1112673	5.633337244954743e-43	2.306718380995742e-41	45.158576445781264
1997	MKI67hi Mφ	NDUFC2	13.204205	1.2125589	8.29712448578031e-40	5.813022967046257e-38	45.150354421752915
1998	MKI67hi Mφ	TXNL4A	13.643872	1.1339437	2.195847455747134e-42	1.728231758920983e-40	45.088319813159636
1999	CD163hi Mφ	POLR2J3.1	14.11068	1.0518239	3.2641507867272957e-45	1.4205795192290193e-43	45.068058839699184
2000	MKI67hi Mφ	CCT3	13.929815	1.0866576	4.1743537164678017e-44	3.525801687836097e-42	45.044939059747435
2001	MKI67hi Mφ	ARL2	12.84502	1.277103	9.172824845235976e-38	5.672409364116461e-36	45.01306732129877
2002	LYVE1hi Mφ	AF213884.2	9.181349	2.4622488	4.257263294696164e-20	5.866988034492877e-19	44.89069782960542
2003	MKI67hi Mφ	RFWD3	10.649307	1.8525653	1.756674315751856e-26	6.100793995435637e-25	44.85915270406128
2005	SPP1hi Mono	BUD23	13.693456	1.1159816	1.110971830976752e-42	6.666105978887981e-41	44.835818517920146
2006	SPP1hi Mφ	GEM	10.550489	1.8870482	5.053307377599888e-26	1.7987844954537283e-24	44.80799993735305
2007	MKI67hi Mφ	RPA1	12.125908	1.426269	7.700187037411803e-34	3.9970071514753646e-32	44.78237383829075
2008	IL1Bhi Mφ	RP5-1171I10.5	9.864771	2.1597319	5.916929065922356e-23	1.933049561819728e-21	44.73616105877901
2010	SPP1hi Mono	FLT1	10.503404	1.8962042	8.332015561097744e-26	2.57622945429299e-24	44.729590969172705
2013	VCANhi Mono	NR4A1	14.085618	1.0457016	4.655692480287399e-45	2.0261874580726546e-43	44.64447440813452
2015	MKI67hi Mφ	RBMX	13.922868	1.0774584	4.600663705737422e-44	3.8723850309298903e-42	44.61972963118495
2019	SPP1hi Mono	HILPDA	10.649962	1.8336525	1.7443478702711162e-26	5.52741656512969e-25	44.47978473063952
2021	MKI67hi Mφ	PPP1R14B	12.767938	1.2753142	2.4762857798846924e-37	1.515849585610728e-35	44.40560411086972
2023	LYVE1hi Mφ	FAM127A	10.960252	1.7094387	5.933402005785361e-28	1.133424728307667e-26	44.352424764395415
2024	LYVE1hi Mφ	MAN2B1	13.757875	1.0854744	4.567541238978107e-43	1.4140711005628133e-41	44.34111656635033
2025	MKI67hi Mφ	NPM3	11.668437	1.5247861	1.8478611153276302e-31	8.499810492724303e-30	44.326433132153134
2026	MKI67hi Mφ	PDCD5	13.964292	1.0634524	2.5745320539953246e-44	2.1975081521443896e-42	44.30137245385116
2027	MKI67hi Mφ	HSPB11	13.160822	1.1974791	1.4747199921982128e-39	1.0213910665964823e-37	44.295720472903156
2028	MKI67hi Mφ	SNRNP40	12.636082	1.2962528	1.3354507194817998e-36	7.915076012459245e-35	44.204224667106445
2029	CXCL10hi Mφ	IL27	9.10546	2.5528095	8.590126057175034e-20	5.029788544733816e-18	44.15964779064002
2030	LYVE1hi Mφ	ARPC1A	13.281059	1.1600753	2.98146250826468e-40	8.665903196983706e-39	44.15500229820046
2031	SPP1hi Mφ	HILPDA	10.770792	1.7828346	4.729147977483929e-27	1.7422382389390262e-25	44.141011348049624
2033	LYVE1hi Mφ	PPP2R4	10.003878	2.0406232	1.4654361556303378e-23	2.35880729406607e-22	44.133185256327806
2034	MKI67hi Mφ	NOP16	11.52355	1.5563083	1.0038789311708199e-30	4.4406987537430374e-29	44.125305983488495
2035	CD163hi Mφ	SYNE1	12.534295	1.3037487	4.8465315859478996e-36	1.61602162551531e-34	44.05569398258969
2037	MKI67hi Mφ	PGP	13.00173	1.2188325	1.196062196348027e-38	7.794017124105517e-37	44.00989451854828
2038	CD163hi Mφ	INTS10	14.247053	1.007053	4.676010855779771e-46	2.0798381496322464e-44	43.99006016713587
2039	CD163hi Mφ	SRGAP2B	12.824699	1.2432182	1.1924874419382852e-37	4.220012858397952e-36	43.978453152063324
2042	MKI67hi Mφ	MANF	13.040211	1.2061735	7.225686683723718e-39	4.746825769651671e-37	43.81256119708765
2043	SPP1hi Mφ	FN1	13.82665	1.0687858	1.7602954743897575e-43	1.147078564373175e-41	43.756524924993066
2047	MKI67hi Mφ	PSMD14	13.292127	1.1578941	2.5716538915572536e-40	1.8443627806283842e-38	43.69215518299734
2049	CD163hi Mφ	AL031777.3	8.481475	2.8280272	2.223576743334696e-17	3.6127160747437243e-16	43.67086669863329
2051	CD163hi Mφ	DELE1	12.021245	1.4040334	2.747985220248007e-33	8.305973781051365e-32	43.63821445030409
2052	IL1Bhi Mφ	C17orf89	10.243839	1.9526678	1.2612972595951533e-24	4.5566478196491973e-23	43.625244335019076
2055	VCANhi Mono	LINC00877	9.21404	2.3805795	3.140767795541473e-20	5.501109258072315e-19	43.46830924625026
2059	CCL3hi Mφ	TUBB4B	13.735798	1.0900561	6.19698366260185e-43	1.5648029267201193e-40	43.39027054984069
2060	CXCL10hi Mφ	DDX60L	13.6358385	1.0997223	2.4515761883327664e-42	3.6912210174766824e-40	43.36516111516394
2061	IL1Bhi Mφ	FAM105A	11.215144	1.6122934	3.4362446583166944e-29	1.5454175651624302e-27	43.22712343097837
2062	MKI67hi Mφ	WDHD1	8.4782505	2.8027704	2.2860606854342018e-17	4.160390170841628e-16	43.109035412367206
2064	MKI67hi Mφ	ASRGL1	11.129811	1.6225857	8.982560227765513e-29	3.641241513064612e-27	42.89913730152897
2065	SPP1hi Mφ	MREG	9.952854	2.0196145	2.450527776325033e-23	7.857571934642212e-22	42.62338075054054
2066	MKI67hi Mφ	ATAD3A	10.9245405	1.6712167	8.798461205548764e-28	3.343001537362188e-26	42.57568907067791
2070	CCL3hi Mφ	CKS2	12.528422	1.2855781	5.2190747911486234e-36	9.731968616325676e-34	42.43924726767282
2072	SPP1hi Mono	NDRG1	13.426106	1.0967857	4.251851152611007e-41	2.385859347001005e-39	42.360445474010085
2074	SPP1hi Mφ	ZNF395	9.485609	2.2090669	2.409713036727727e-21	7.11496391270607e-20	42.29883087563541
2075	SPP1hi Mono	RUVBL1	12.563466	1.250881	3.3531710172549626e-36	1.5541915607892457e-34	42.29040313585723
2078	IL1Bhi Mφ	WHSC1L1	10.363914	1.8453261	3.6184655210098056e-25	1.3473920536835436e-23	42.203540898480036
2080	CD163hi Mφ	BTN2A2	12.653027	1.2241364	1.0764633721375793e-36	3.690883819517264e-35	42.150527430414336
2081	MKI67hi Mφ	BRIX1	11.677386	1.4469045	1.663310312515067e-31	7.694714749175142e-30	42.124900214454684
2082	MKI67hi Mφ	PIN1	13.235471	1.1249777	5.475246821357576e-40	3.858298203387471e-38	42.08947070624245
2084	MKI67hi Mφ	SRM	12.213916	1.3174192	2.619705699000317e-34	1.383535639421932e-32	41.97167009141243
2086	MKI67hi Mφ	POLD2	11.748126	1.4238985	7.22024440397879e-32	3.385414789107347e-30	41.962840204820715
2087	SPP1hi Mono	TUT4	13.015773	1.1557242	9.95303181293261e-39	5.133434982495732e-37	41.94075843877486
2089	IL1Bhi Mφ	C17orf62	11.2646265	1.5483003	1.9618299932019387e-29	8.956067959549567e-28	41.87824386187021
2094	SPP1hi Mono	MRTO4	12.909193	1.1702064	3.9946600003677194e-38	1.9924805158212733e-36	41.777078512147746
2096	CCL3hi Mφ	IRF8	13.712795	1.051198	8.511418120552335e-43	2.127064810931022e-40	41.70335778483142
2098	SPP1hi Mφ	ACAA2	13.732636	1.030653	6.473437706247935e-43	4.151391625321592e-41	41.619629798557156
2100	SPP1hi Mφ	SDS	12.416742	1.257745	2.120201274388866e-35	1.0797436784130357e-33	41.463677001809465
2101	CCL3hi Mφ	IFI27	11.856155	1.4049783	1.9994689803587956e-32	3.1069953559536903e-30	41.45762040614627
2102	MKI67hi Mφ	HINT2	12.813288	1.1818928	1.3815426558575412e-37	8.478474815352571e-36	41.450967092784865
2105	CXCL10hi Mφ	ST3GAL5	12.904698	1.1747041	4.234725510590782e-38	5.579020712077779e-36	41.412362001088155
2106	SPP1hi Mono	AC020916.1	13.771218	1.0185124	3.797567032233925e-43	2.2956813573162741e-41	41.391414160289756
2108	MKI67hi Mφ	CTNNAL1	9.236205	2.2695513	2.5539455989217895e-20	5.935780945681984e-19	41.36602658890469
2109	MKI67hi Mφ	PPIL1	11.148659	1.5590031	7.269375031687156e-29	2.9616289099685435e-27	41.357966359225976
2110	CXCL10hi Mφ	USP30-AS1	10.198452	1.8927727	2.0145800606867345e-24	1.4237736224812574e-22	41.35057001678165
2111	CD163hi Mφ	HDAC9	10.955887	1.6022257	6.226549802715436e-28	1.5739081727593836e-26	41.342261758985444
2112	MKI67hi Mφ	BLM	9.193936	2.2855449	3.787242341624226e-20	8.669172955931337e-19	41.28156252510064
2116	CD163hi Mφ	GPR82	10.571094	1.7154462	4.057370914044341e-26	9.680583496786306e-25	41.19489476836245
2117	LYVE1hi Mφ	SCARB1	11.312172	1.4907312	1.1422686211395685e-29	2.3545691875037655e-28	41.18605467456586
2123	SPP1hi Mφ	DHRS3	13.578841	1.0405148	5.3465443751661945e-42	3.3317630385193762e-40	41.076742914158075
2124	CD163hi Mφ	SLF2	12.634702	1.1956385	1.3590906426085574e-36	4.627207340937365e-35	41.05186782066968
2125	LYVE1hi Mφ	FAM21C	9.269038	2.2095568	1.8783235715382934e-20	2.639561837545494e-19	41.0501809894006
2126	LYVE1hi Mφ	CD320	9.140013	2.2716982	6.244485427569193e-20	8.528032183081961e-19	41.04765884589506
2127	SPP1hi Mφ	FAH	12.214494	1.284795	2.60116202054045e-34	1.263622616030482e-32	40.98288394777519
2128	MKI67hi Mφ	JPT1	11.982781	1.3366482	4.373986619980576e-33	2.1906985465898583e-31	40.980855844401404
2130	MKI67hi Mφ	SHMT2	12.336728	1.2603214	5.744331827924689e-35	3.171944142157685e-33	40.95877421320097
2132	CD163hi Mφ	CDK6	12.644533	1.1896994	1.1993445478818639e-36	4.1063998849158564e-35	40.90964492368039
2134	MKI67hi Mφ	ADAM15	12.379342	1.2496135	3.381023705850367e-35	1.9016101079702726e-33	40.88845230233208
2137	SPP1hi Mono	METRN	10.973788	1.5838335	5.108599914719187e-28	1.7515922281854002e-26	40.79411251218001
2139	LYVE1hi Mφ	EPS15	13.449928	1.0434803	3.08170238497485e-41	9.110188721240895e-40	40.737963192752176
2141	MKI67hi Mφ	GPATCH4	11.923649	1.3405274	8.911769959358662e-33	4.373081287141969e-31	40.69735659524474
2142	MKI67hi Mφ	RUVBL2	11.77531	1.3739446	5.23243791745144e-32	2.472505410466674e-30	40.67819038645681
2144	MKI67hi Mφ	SEPT11	12.02902	1.3146057	2.5011099811022274e-33	1.2683976370690187e-31	40.61703692894119
2150	CXCL10hi Mφ	PNPT1	12.064416	1.3163779	1.6281251205353916e-33	1.7698377151075529e-31	40.48134012074825
2151	MKI67hi Mφ	MRPL37	12.295831	1.2534062	9.53711962042578e-35	5.1952655442413784e-33	40.46545634442465
2153	CCL3hi Mφ	UBD	8.47048	2.74145	2.4438393957314734e-17	1.7683913669231836e-15	40.44302728588404
2154	MKI67hi Mφ	POLR3K	11.679285	1.3886516	1.6265761619843832e-31	7.539164960356297e-30	40.44125194511524
2155	SPP1hi Mφ	CFAP36	11.588695	1.4067461	4.702446035663171e-31	2.0033742416610006e-29	40.37113567106013
2156	CD163hi Mφ	XPC	12.3885565	1.2220174	3.0142193845034786e-35	9.665038637532914e-34	40.344655909823004
2157	CD163hi Mφ	MUC20-OT1	12.422863	1.2152363	1.964045901008257e-35	6.373552434583823e-34	40.34052073101893
2159	CD163hi Mφ	FAM208A	13.548236	1.0205715	8.115763907335009e-42	3.2251513586509503e-40	40.30384708594295
2160	CD163hi Mφ	FOLR2	13.676654	1.0010583	1.3998765379048576e-42	5.693692475730142e-41	40.28719847263626
2161	MKI67hi Mφ	CYC1	13.448301	1.0418197	3.1502590360469194e-41	2.3282143077077247e-39	40.248596234102905
2163	MKI67hi Mφ	ODF2	10.339218	1.7617978	4.683441940000779e-25	1.4630324235510167e-23	40.230205027470646
2165	MKI67hi Mφ	NAP1L4	12.638083	1.1778604	1.3018823664138428e-36	7.735031971626952e-35	40.17862895117148
2166	IL1Bhi Mφ	VIMP	11.1336155	1.5194625	8.607172564828406e-29	3.7593958584505476e-27	40.15161628470998
2167	CD163hi Mφ	PDE3B	10.564293	1.6741246	4.362416608505358e-26	1.0387950982984123e-24	40.151317265799
2169	SPP1hi Mono	RNF19B	13.662973	1.0031132	1.689428058684617e-42	1.0087050633146256e-40	40.12075010451435
2174	IL1Bhi Mφ	UFD1L	10.270327	1.7808031	9.58799741812585e-25	3.4860817743238543e-23	39.992674522625315
2175	CD163hi Mφ	TTC14	13.006712	1.0987842	1.1206062674958208e-38	4.054420377666596e-37	39.98703316818957
2176	MKI67hi Mφ	ACYP1	10.281337	1.770452	8.553258642930194e-25	2.6278776015623682e-23	39.97750576185254
2177	CD163hi Mφ	ALOX15B	8.433098	2.61621	3.366343258432619e-17	5.400630504809074e-16	39.9431312188834
2178	LYVE1hi Mφ	CLEC4G	7.452802	3.3103294	9.137814154985477e-14	8.669657648962933e-13	39.92918722294944
2179	VCANhi Mono	SLC24A4	8.447985	2.6000333	2.9637304409492547e-17	4.429333515354555e-16	39.920031224822836
2182	SPP1hi Mφ	APOC2	9.193036	2.2156777	3.819069968211423e-20	1.0580351439932926e-18	39.82791497547123
2183	MKI67hi Mφ	GCSH	11.493872	1.4118854	1.4161905540807547e-30	6.219180293744851e-29	39.82401581489733
2185	LYVE1hi Mφ	CTA-29F11.1	8.877044	2.3351722	6.866073957199962e-19	8.843809712884392e-18	39.822533210986236
2187	MKI67hi Mφ	FH	11.641382	1.375614	2.538662767497635e-31	1.1524292911406399e-29	39.808049884181216
2191	MKI67hi Mφ	HAUS8	10.086095	1.8266568	6.365184979741602e-24	1.8590174589628453e-22	39.69456152082131
2193	IL1Bhi Mφ	MMP24-AS1	10.027192	1.8529199	1.1576233586745442e-23	3.963551954467461e-22	39.65603579988158
2194	SPP1hi Mono	TCOF1	12.728107	1.1425042	4.127201757746658e-37	1.973323428195991e-35	39.650382263257995
2196	VCANhi Mono	SLCO3A1	11.600595	1.3682908	4.092227107007572e-31	1.1698075153416338e-29	39.58723236187475
2197	IL1Bhi Mφ	DBNDD2	10.903718	1.5613909	1.1064188383088105e-27	4.616299321763146e-26	39.558940266132474
2199	MKI67hi Mφ	SUPT16H	12.397275	1.2046745	2.7036174771413495e-35	1.5277014280508963e-33	39.53255145124551
2200	MKI67hi Mφ	ETFB	12.955103	1.1024603	2.1984107015962113e-38	1.4173317504625998e-36	39.521578217927306
2205	MKI67hi Mφ	PARP2	9.59911	2.0004556	8.063808985942145e-22	2.070707559621012e-20	39.37673079072348
2206	MKI67hi Mφ	EXO1	6.2054205	4.7357855	5.455078258883206e-10	4.915856954408468e-09	39.34680373153746
2209	IL1Bhi Mφ	FAM127A	9.8058605	1.9202843	1.0623786332474482e-22	3.438333838257863e-21	39.29602898829869
2210	SPP1hi Mono	AC016831.5	11.174055	1.4709053	5.462872174552871e-29	1.9647697979723463e-27	39.2830095103342
2211	MKI67hi Mφ	NOP56	12.489434	1.1791489	8.525822662840908e-36	4.932564848924259e-34	39.27382697992567
2212	CCL3hi Mφ	APOC1	12.542856	1.1867734	4.350262678824083e-36	8.23864981229489e-34	39.26338265069072
2213	MKI67hi Mφ	HIST1H3C	6.145797	4.81328	7.95631214472521e-10	7.008319865562638e-09	39.24934431539638
2215	CD163hi Mφ	ANKS1A	11.796222	1.3090295	4.0823073536878244e-32	1.1879857450269693e-30	39.172953695306596
2217	MKI67hi Mφ	C1orf21	10.3122835	1.7235796	6.2009821655878315e-25	1.9296278392299697e-23	39.15029542794223
2218	LYVE1hi Mφ	FAM65A	8.839764	2.3145392	9.592108379793148e-19	1.2270306028209272e-17	39.14150700685868
2221	CXCL10hi Mφ	CUL1	13.2262945	1.0545623	6.1863242463379646e-40	8.873531719259089e-38	39.073541688610085
2222	SPP1hi Mono	BZW2	12.955075	1.0862166	2.199193222994305e-38	1.1176235412705441e-36	39.05133706519711
2223	CCL3hi Mφ	ATP6V0C	12.615366	1.165369	1.737480298113236e-36	3.4242487728912965e-34	38.999581292231895
2228	VCANhi Mono	RAB27A	10.985428	1.4998842	4.491074259973634e-28	1.1435728060506392e-26	38.90960145739276
2229	SPP1hi Mono	TNFAIP6	11.14281	1.4644833	7.763071847880781e-29	2.7755844345793218e-27	38.89176288896048
2230	MKI67hi Mφ	EEF1E1	11.204978	1.451205	3.8545152914293234e-29	1.5917769195832747e-27	38.8895629441141
2231	MKI67hi Mφ	PSMC3IP	7.8174763	2.9683673	5.389284463174015e-15	7.975680382893852e-14	38.88036482328584
2233	MKI67hi Mφ	PRMT1	12.219672	1.2188671	2.440676747473336e-34	1.2944081270034616e-32	38.867146100461675
2235	LYVE1hi Mφ	AIM1	9.910636	1.8270954	3.742556812024995e-23	5.929628737274372e-22	38.78370358056165
2236	LYVE1hi Mφ	CCL18	9.848107	1.8491126	6.984714158239657e-23	1.0937755549734336e-21	38.759382577371326
2238	MKI67hi Mφ	ILVBL	11.052737	1.4849358	2.1263025666920225e-28	8.422173287447927e-27	38.71907008555491
2239	CCL3hi Mφ	C1orf54	13.516423	1.0046022	1.2511263609173255e-41	2.9733876583330283e-39	38.70405602970496
2240	SPP1hi Mono	CHST2	10.994397	1.4969426	4.066218933392254e-28	1.400130868811955e-26	38.70170256738246
2241	MKI67hi Mφ	RNASEH2C	13.123118	1.0521003	2.4273734591667173e-39	1.648234174332224e-37	38.69938546394679
2242	CD163hi Mφ	FMN1	12.6415825	1.1256074	1.245221960545126e-36	4.257464816018956e-35	38.688080917176904
2243	MKI67hi Mφ	MLEC	13.1592865	1.0455672	1.5050091687618463e-39	1.0364467971578386e-37	38.66972928371748
2246	SPP1hi Mono	HIF1A-AS2	10.142819	1.7578603	3.566535705302621e-24	1.0354058926016866e-22	38.646364283737206
2251	CXCL10hi Mφ	IFIT5	11.916443	1.2876258	9.716902054272743e-33	1.024119229120111e-30	38.61544609195967
2256	CD163hi Mφ	FTX	12.170307	1.2102689	4.473964408187328e-34	1.3886475188075417e-32	38.55602867920855
2258	MKI67hi Mφ	MDH1	13.048763	1.0581552	6.458743183161475e-39	4.277770314290091e-37	38.483815597002625
2259	SPP1hi Mono	TMEM273	11.25422	1.4198663	2.207703744071786e-29	8.120932694999116e-28	38.4647382563301
2262	CXCL10hi Mφ	STAP1	8.0473795	2.866115	8.458586271634197e-16	4.004777144739933e-14	38.39855239069108
2266	LYVE1hi Mφ	CTD-2336O2.1	9.889835	1.8143675	4.607871764649894e-23	7.267366261995972e-22	38.35323117001714
2268	MKI67hi Mφ	UQCC3	12.2023	1.206012	3.0216665411406544e-34	1.5888984517091237e-32	38.3498599760343
2269	SPP1hi Mono	MCRIP2	12.656603	1.1172249	1.0285411818953429e-36	4.860207951330411e-35	38.33572469039522
2270	VCANhi Mono	TESC	10.188523	1.7122707	2.23127427340693e-24	4.807850636591768e-23	38.21454225903073
2271	MKI67hi Mφ	HNRNPH3	13.118881	1.0394832	2.566970501165241e-39	1.7333128668174542e-37	38.212569429323025
2273	LYVE1hi Mφ	THBS1	10.609431	1.570391	2.6938449871014907e-26	4.865983333258364e-25	38.18064988004181
2276	MKI67hi Mφ	FKBP3	12.743481	1.0996059	3.389295794572675e-37	2.0539979839059056e-35	38.142470303351644
2277	SPP1hi Mφ	NCS1	8.246434	2.644154	1.631906947316504e-16	3.8074163917131256e-15	38.1270349060533
2278	MKI67hi Mφ	POLA1	8.87488	2.2641053	7.000879681401626e-19	1.4604847190779417e-17	38.1173518675062
2281	CD163hi Mφ	EBI3	11.315145	1.3832451	1.1042006819755536e-29	2.994063616529015e-28	38.072077361830296
2282	MKI67hi Mφ	PSMA2	12.174469	1.2025146	4.251543606364992e-34	2.225953964619736e-32	38.062575454948025
2283	MKI67hi Mφ	ALDH7A1	10.553662	1.5991359	4.885495970524843e-26	1.6312576834916353e-24	38.03940855030575
2284	MKI67hi Mφ	DDX11	8.683366	2.3577676	3.842273017908242e-18	7.469169224307433e-17	38.023075775976075
2285	CXCL10hi Mφ	DDX60	12.613143	1.1294397	1.7871978992157128e-36	2.166173213744405e-34	38.02180498368299
2288	CXCL10hi Mφ	IKBKE	11.907054	1.2683463	1.0875212268662758e-32	1.1412381844357312e-30	37.977616278856665
2290	MKI67hi Mφ	RCN2	12.063739	1.2205752	1.6415879145513343e-33	8.395302244016645e-32	37.93055098175714
2291	SPP1hi Mono	NETO2	11.127593	1.4304152	9.208873950221946e-29	3.2780075393146875e-27	37.88367286153388
2292	LYVE1hi Mφ	CXCL12	8.964006	2.178791	3.1309203248018644e-19	4.1181030707282686e-18	37.87894204844837
2294	LYVE1hi Mφ	ADRBK2	8.929855	2.1938977	4.26566134338193e-19	5.547419346830546e-18	37.85769949028338
2297	IL1Bhi Mφ	STX11	12.015073	1.2263513	2.9610989175499204e-33	1.59157425410926e-31	37.769378415553376
2298	MKI67hi Mφ	MPHOSPH9	10.244064	1.6827462	1.2583607249830927e-24	3.827342827392114e-23	37.72229364508571
2299	VCANhi Mono	PNP	12.405278	1.1388917	2.44661015850058e-35	7.982271447134933e-34	37.69489332381232
2300	MKI67hi Mφ	CHTF18	8.196449	2.6199887	2.475911107449087e-16	4.1080466225649094e-15	37.69211249156053
2302	MKI67hi Mφ	ZNF367	7.102938	3.4729755	1.2213189886795841e-12	1.4512741963030293e-11	37.64097845964968
2303	IL1Bhi Mφ	LILRB2	13.204908	1.0087758	8.2199525317826e-40	5.474172234146759e-38	37.5886837352317
2304	MKI67hi Mφ	NUP107	11.205254	1.4020579	3.842513190998502e-29	1.5895283662627079e-27	37.573373142474
2306	VCANhi Mono	TLE3	12.045384	1.2021694	2.051187743380575e-33	6.391110808134772e-32	37.500982137803746
2307	CD163hi Mφ	PIK3C2A	12.919854	1.0432649	3.478011586100699e-38	1.2453541928902073e-36	37.45811945023341
2308	MKI67hi Mφ	WDR62	6.687021	3.8827734	2.277598693418814e-11	2.384936065968271e-10	37.36207734389071
2309	MKI67hi Mφ	MRPL17	12.238028	1.1677501	1.947065989119423e-34	1.0373368492800864e-32	37.349413490315925
2310	MKI67hi Mφ	NOP58	12.14813	1.1835289	5.869263559314427e-34	3.0597165148675487e-32	37.29810707932944
2312	MKI67hi Mφ	CCT4	13.145962	1.0095876	1.795087140160505e-39	1.2292290215997401e-37	37.264250711849186
2315	CD163hi Mφ	ZNF562	11.436382	1.3223505	2.7511875312775027e-30	7.587205568338788e-29	37.18438788088493
2316	LYVE1hi Mφ	MGEA5	8.9642725	2.1385484	3.1233481183214014e-19	4.1126062865958225e-18	37.18055153444982
2317	LYVE1hi Mφ	TCN2	12.1175	1.1717782	8.532213702450226e-34	2.0397375972494666e-32	37.13415004792699
2318	SPP1hi Mφ	CAVIN1	6.984131	3.610372	2.8662522528301717e-12	5.1890082793768626e-11	37.1323721198056
2320	MKI67hi Mφ	JPT2	9.83959	1.7934151	7.601990504510686e-23	2.0728892218205123e-21	37.09396412462245
2321	CD163hi Mφ	PAQR8	10.9425955	1.4399881	7.2105946738571885e-28	1.8207502655101262e-26	37.06493408109552
2322	CD163hi Mφ	PLXDC1	7.753298	2.8730333	8.953618460952755e-15	1.2589508262979503e-13	37.06210418982377
2327	VCANhi Mono	RYBP	11.691016	1.2577937	1.4168149149826815e-31	4.118106757085753e-30	36.96064719957713
2330	MKI67hi Mφ	CCT8	13.046977	1.0134017	6.611950233622084e-39	4.355442543837852e-37	36.84826819185982
2332	CCL3hi Mφ	NFKBID	12.578221	1.1048913	2.7822489017926075e-36	5.3527377482821105e-34	36.761306960361345
2335	LYVE1hi Mφ	RAB3IL1	9.564697	1.857107	1.1252987740192384e-21	1.6643299317266846e-20	36.73127557330132
2337	LYVE1hi Mφ	MKNK2	11.909456	1.1986632	1.0566356906096979e-32	2.4417450692154134e-31	36.6938381570921
2340	MKI67hi Mφ	DSCC1	6.6783733	3.8071027	2.4160877640823583e-11	2.520154194884701e-10	36.542752561309705
2345	VCANhi Mono	LRRK2	12.063468	1.1654721	1.6469817329604048e-33	5.151546346928151e-32	36.46536533665228
2346	VCANhi Mono	C9orf72	12.186539	1.1401676	3.6666598860825363e-34	1.1633966269440676e-32	36.41042229866011
2350	LYVE1hi Mφ	FAM127B	8.827649	2.1566632	1.0689844542948273e-18	1.3638553766611005e-17	36.372624175966735
2355	SPP1hi Mono	CKAP4	12.335687	1.1139808	5.819069418105679e-35	2.5694000321366075e-33	36.30482075279156
2356	SPP1hi Mφ	KLHDC8B	10.837514	1.4479991	2.2859937114434566e-27	8.525349778323205e-26	36.30030665828469
2357	MKI67hi Mφ	LBR	11.990902	1.1811193	3.965629455099253e-33	1.994415427822842e-31	36.26058097812446
2359	MKI67hi Mφ	C1orf35	11.837471	1.211054	2.4987400721056197e-32	1.2018245652363557e-30	36.23492717153982
2361	MKI67hi Mφ	TMA16	11.552288	1.271166	7.188125228304551e-31	3.19719896622625e-29	36.22216702475596
2364	MKI67hi Mφ	LRRC59	12.645988	1.059258	1.1773408763265145e-36	7.012265401236127e-35	36.17804724026575
2367	LYVE1hi Mφ	AC009404.2	6.9235725	3.4679618	4.40393358720093e-12	3.728807338013893e-11	36.16539694286289
2368	LYVE1hi Mφ	GLA	11.938427	1.1755917	7.4621441613387e-33	1.7359869156910886e-31	36.16173410690383
2369	MKI67hi Mφ	RECQL4	6.6521473	3.7960017	2.8884765132547013e-11	2.987182557926929e-10	36.155922273353234
2372	IL1Bhi Mφ	C10orf11	9.921011	1.722532	3.3732120480101396e-23	1.1201374418604628e-21	36.08830129516168
2373	MKI67hi Mφ	RAD51C	11.331621	1.3167542	9.14953057288146e-30	3.9186178554279063e-28	36.08810794625209
2375	MKI67hi Mφ	E2F1	6.985123	3.439497	2.846064743316179e-12	3.27128759804303e-11	36.06409341932497
2379	MKI67hi Mφ	MRPS23	12.119246	1.1463505	8.352416884594467e-34	4.326302087595181e-32	35.95400323419432
2380	SPP1hi Mono	KIAA1147	11.06881	1.3702735	1.7774352098374658e-28	6.208473619837177e-27	35.91077762449957
2381	SPP1hi Mono	SLC2A1	10.94835	1.4006196	6.766922795891202e-28	2.3071304570351424e-26	35.90758429476777
2382	CCL3hi Mφ	SPRED1	12.982882	1.0118458	1.530140903110232e-38	3.282490763919923e-36	35.90413140536285
2385	IL1Bhi Mφ	RAB24	10.100572	1.6523545	5.492111403844848e-24	1.915601043749683e-22	35.885330495836186
2388	SPP1hi Mono	COL8A2	10.778438	1.4426059	4.352132476096516e-27	1.4256762615277792e-25	35.84295484868551
2394	LYVE1hi Mφ	FCGBP	10.018138	1.6443529	1.2687081321244238e-23	2.0530543278256447e-22	35.66206750739223
2395	MKI67hi Mφ	FANCG	8.108002	2.5295506	5.145898942217129e-16	8.293998421428551e-15	35.61919843242701
2397	CCL3hi Mφ	ATP1B1	12.0253105	1.1715811	2.6160426904080323e-33	4.313978969944293e-31	35.575204497657055
2398	CD163hi Mφ	FAM135A	11.061053	1.352439	1.9380815946474312e-28	5.00863922557019e-27	35.56952592783328
2399	MKI67hi Mφ	RFC2	10.926706	1.395693	8.591005147267003e-28	3.2744427008631987e-26	35.56904292981137
2401	VCANhi Mono	NUP214	12.237338	1.103276	1.9636728753094953e-34	6.29648071036739e-33	35.5264829517961
2402	SPP1hi Mφ	PDPN	8.886394	2.1141324	6.3124250126269005e-19	1.6348236616569306e-17	35.48894509508726
2404	MKI67hi Mφ	PLEK2	10.59348	1.4801786	3.194873569489364e-26	1.0877377836796583e-24	35.470223909719856
2405	MKI67hi Mφ	HDAC2	12.219508	1.1118481	2.44560423318999e-34	1.2944081270034616e-32	35.45453352241915
2406	IL1Bhi Mφ	C11orf73	9.726981	1.7603034	2.31356157654799e-22	7.33111714733331e-21	35.44340898605967
2407	CD163hi Mφ	PDGFB	10.168291	1.5949128	2.7468638364507928e-24	6.103274634225817e-23	35.43008933134566
2409	CCL3hi Mφ	GLA	12.430171	1.0898411	1.7925031649864917e-35	3.1950050898851135e-33	35.41496335651417
2411	CCL3hi Mφ	AXL	12.392405	1.0955912	2.8729912671939224e-35	5.083516883799115e-33	35.3808418352814
2412	LYVE1hi Mφ	CH17-340M24.3	8.892842	2.0669725	5.956532146266731e-19	7.6886206473723e-18	35.37448054811594
2413	CD163hi Mφ	NCK1-DT	10.416378	1.5167186	2.087527942993924e-25	4.879823034340955e-24	35.357131745244125
2414	CXCL10hi Mφ	SECTM1	12.403619	1.0855436	2.497827576385457e-35	2.8971214487636298e-33	35.3214548615796
2415	VCANhi Mono	RCOR1	11.320986	1.2798632	1.0330361528616386e-29	2.810530794783275e-28	35.261782964731154
2418	IL1Bhi Mφ	SEPP1	10.942572	1.3808858	7.212441760958728e-28	3.040640012650444e-26	35.23611228798815
2419	MKI67hi Mφ	SLC1A4	10.892403	1.3906075	1.2529036927049614e-27	4.7160929215622624e-26	35.21910572553258
2420	CD163hi Mφ	IGF1	11.648328	1.2067364	2.340052804287838e-31	6.665713281873264e-30	35.20792761010385
2422	MKI67hi Mφ	ECHS1	12.752188	1.0133132	3.0311578832617206e-37	1.841561359602691e-35	35.19724443482831
2423	MKI67hi Mφ	TMEM109	12.415156	1.0691832	2.1626411378987808e-35	1.2248734538272043e-33	35.188860945402055
2426	MKI67hi Mφ	TRMU	10.043428	1.6302897	9.820064949106199e-24	2.820476237337481e-22	35.13221679154898
2427	VCANhi Mono	BIRC3	10.761603	1.4108528	5.2252822232654606e-27	1.2730257927053069e-25	35.123409886692876
2429	MKI67hi Mφ	UCHL5	11.560581	1.22943	6.5265717782389885e-31	2.9082835749318257e-29	35.08345993548197
2430	SPP1hi Mono	KCNJ15	9.376707	1.8680395	6.806508084138717e-21	1.6888082135886042e-19	35.06762123904747
2436	MKI67hi Mφ	SNRPA	12.102953	1.1174965	1.0187969573330604e-33	5.254607881427811e-32	34.9546864244115
2437	MKI67hi Mφ	EXOSC3	11.290811	1.284587	1.45687045497246e-29	6.195788894559194e-28	34.950919687309536
2439	LYVE1hi Mφ	RP11-758H9.2	7.823765	2.6291792	5.126646629556995e-15	5.281557201321339e-14	34.908238536748314
2441	MKI67hi Mφ	MRPL11	12.467427	1.05018	1.123961213479368e-35	6.487129470465086e-34	34.85331725407179
2443	LYVE1hi Mφ	TMEM55B	8.728505	2.1121178	2.580612089737335e-18	3.2278956484686656e-17	34.83110415533367
2449	MKI67hi Mφ	ARPC5L	12.261095	1.0839481	1.4650589210595556e-34	7.857188784381568e-33	34.799865268259786
2451	CXCL10hi Mφ	IFI27	11.318548	1.2851115	1.0621619278227713e-29	9.428834613671198e-28	34.73083605184456
2454	MKI67hi Mφ	RAD54L	5.604081	5.095985	2.093628083585814e-08	1.5805555395267433e-07	34.65876300204642
2455	MKI67hi Mφ	GMPS	11.420682	1.244653	3.2963787206591026e-30	1.4346053243715854e-28	34.65520612528109
2456	SPP1hi Mono	CHML	11.093579	1.3154558	1.3478521652423574e-28	4.749023886284882e-27	34.62726332912818
2458	VCANhi Mono	NFE2	6.2015643	4.1727257	5.590460123985926e-10	5.066106312730574e-09	34.614118554614834
2459	LYVE1hi Mφ	CD200R1	8.277692	2.3317297	1.2558576748970153e-16	1.4319494777600445e-15	34.61236352675423
2460	MKI67hi Mφ	MRPS12	12.342545	1.0639327	5.34399835239903e-35	2.96439048193375e-33	34.60767019399775
2462	MKI67hi Mφ	MASTL	9.382646	1.8385789	6.4337589405977764e-21	1.5472296674507013e-19	34.5844884151735
2463	SPP1hi Mono	BNIP3	11.841986	1.1518964	2.3677944808447179e-32	9.566284335026134e-31	34.57907246584404
2464	MKI67hi Mφ	POLR2H	11.959904	1.1306344	5.7628878669063144e-33	2.8626673110999173e-31	34.53322635832173
2467	LYVE1hi Mφ	SELM	8.723801	2.0941627	2.690169988601595e-18	3.359732647794501e-17	34.49859822958014
2468	MKI67hi Mφ	EIF5B	12.693531	1.0023916	6.42238528833044e-37	3.84407510554119e-35	34.49751474788245
2470	IL1Bhi Mφ	SLC25A39	12.534512	1.0275524	4.8332917743597775e-36	2.8716623995650824e-34	34.46602441226857
2471	MKI67hi Mφ	DCK	12.052157	1.11117	1.8893987194050005e-33	9.642297759388761e-32	34.46384976970983
2473	VCANhi Mono	ATP13A3	12.070124	1.0985504	1.5190583089475827e-33	4.757557166304697e-32	34.409473536751136
2474	VCANhi Mono	SNAI1	9.701091	1.7003995	2.982927970170955e-22	5.8126331933210705e-21	34.40865053754708
2477	CXCL10hi Mφ	AIM2	10.732122	1.4165177	7.192464410016743e-27	5.660796420883632e-25	34.34647898061019
2479	CXCL10hi Mφ	TRIM21	11.377936	1.2571152	5.385936791758465e-30	4.8716602152618265e-28	34.33473762874809
2480	CXCL10hi Mφ	SP140	11.0763035	1.3272033	1.6348418261411564e-28	1.3712872217123797e-26	34.32528781811222
2481	SPP1hi Mono	MRPL58	11.650978	1.1795435	2.2684141444063003e-31	8.840615317452272e-30	34.26988758685874
2483	CD163hi Mφ	CCDC170	11.796581	1.1434476	4.064922300133408e-32	1.1843483350665137e-30	34.21940921881035
2488	MKI67hi Mφ	POLD3	10.535557	1.4376425	5.923182528368338e-26	1.9642115960352515e-24	34.08191901721368
2490	SPP1hi Mono	AK4	10.124565	1.5551794	4.298842442529723e-24	1.2450207843412547e-22	34.065929179515656
2494	SPP1hi Mφ	HS3ST1	11.19637	1.2686303	4.2478344243178803e-29	1.6662096161794454e-27	33.97172425924107
2495	LYVE1hi Mφ	C16orf62	8.102721	2.3872023	5.374341655961064e-16	5.9056852258455185e-15	33.96685574902445
2497	MKI67hi Mφ	POLE2	6.8329263	3.3771884	8.319976242555104e-12	9.125997470397207e-11	33.906025204434535
2498	MKI67hi Mφ	FBL	11.92648	1.1161861	8.613955135565961e-33	4.244123708155578e-31	33.90104209705098
2504	SPP1hi Mono	DEFB1	9.39434	1.7963243	5.757790327828587e-21	1.4374314658794311e-19	33.847083193564636
2506	SPP1hi Mono	ADM	11.649868	1.1640399	2.298155971184926e-31	8.942150705857751e-30	33.81367912138952
2510	MKI67hi Mφ	HIST1H2BF	7.682876	2.6624184	1.5555626962461278e-14	2.2129339976351162e-13	33.692988385218406
2511	SPP1hi Mono	RTL8C	12.001291	1.0925283	3.497957477381698e-33	1.4619652967105128e-31	33.6881802222714
2512	SPP1hi Mono	TUBB6	12.470072	1.0107669	1.0872802009187116e-35	4.954278073396708e-34	33.6636102318934
2514	MKI67hi Mφ	CCT7	12.20356	1.0582072	2.9752597479373857e-34	1.5678972076032644e-32	33.65594246922638
2515	MKI67hi Mφ	BAZ1B	11.9889	1.0963557	4.062647039497847e-33	2.0389777822871076e-31	33.64779983248812
2517	MKI67hi Mφ	CEP57	11.723496	1.1458554	9.660136615354654e-32	4.52068285121259e-30	33.62489369859438
2522	SPP1hi Mφ	KRT19	9.880833	1.6132292	5.041210138587561e-23	1.5995284681871865e-21	33.54872646639314
2525	MKI67hi Mφ	CDC123	11.841397	1.118901	2.3844555159295614e-32	1.1491369018220377e-30	33.499480393789945
2526	SPP1hi Mφ	CLDN23	9.54644	1.7260058	1.3422924931407244e-21	3.997360236636892e-20	33.48145167134172
2527	MKI67hi Mφ	ITGB7	9.8347225	1.6193441	7.97869747409912e-23	2.1707250894459794e-21	33.46114737641852
2531	CD163hi Mφ	ZMAT3	11.26779	1.2247939	1.8926167474855744e-29	5.103328428898533e-28	33.42725482798657
2532	VCANhi Mono	IRF1	12.454447	1.0015098	1.3226574904946986e-35	4.3504125138510165e-34	33.4118382285952
2534	MKI67hi Mφ	TRIM28	11.831413	1.1164086	2.6858217536050276e-32	1.2866997061094758e-30	33.370036306987735
2536	SPP1hi Mφ	CXCL5	5.9155154	4.550219	3.3083833023617218e-09	4.695463678720755e-08	33.345468225890286
2537	MKI67hi Mφ	FANCB	7.510304	2.7546868	5.899026243748874e-14	7.913574719132067e-13	33.336193354214075
2539	CD163hi Mφ	PRKD3	11.780467	1.1152338	4.921959119864698e-32	1.4271915194334944e-30	33.28472953801729
2544	CXCL10hi Mφ	DAPP1	12.38182	1.0247399	3.278227034292179e-35	3.784166739917939e-33	33.22414626057301
2545	MKI67hi Mφ	PTMS	12.320357	1.0249324	7.038211018632041e-35	3.860028807752473e-33	33.221553041309875
2548	LYVE1hi Mφ	KCNMA1	11.641286	1.133699	2.541544777577836e-31	5.575528231064644e-30	33.16490802656374
2549	MKI67hi Mφ	PSMG1	10.9843025	1.287735	4.5473757482899105e-28	1.7637269682287315e-26	33.16377134113727
2553	SPP1hi Mφ	MAOA	7.827017	2.5513198	4.995823657474071e-15	1.0717147016002562e-13	33.09041625852476
2554	MKI67hi Mφ	SLFN13	7.0372477	3.107387	1.9607427838512687e-12	2.27635851644342e-11	33.0711727104562
2559	CD163hi Mφ	CTTNBP2NL	12.232104	1.0253481	2.0944170669306172e-34	6.593605729800662e-33	32.99660006150682
2562	IL1Bhi Mφ	MAP3K8	12.415628	1.0015284	2.149911572784532e-35	1.252788616246871e-33	32.95240922283445
2563	SPP1hi Mφ	FLT1	9.479255	1.7225782	2.561048760302466e-21	7.525137333150556e-20	32.941698737020296
2564	MKI67hi Mφ	CENPJ	8.564644	2.0973284	1.0841025949064472e-17	2.0340349073627854e-16	32.91052595013296
2568	LYVE1hi Mφ	EGFL7	7.481113	2.7013214	7.369582932183684e-14	7.036079553330629e-13	32.82826509184263
2569	MKI67hi Mφ	PSMB5	12.156717	1.0390515	5.283993081499383e-34	2.76054474759971e-32	32.79143273400186
2571	MKI67hi Mφ	POLE3	11.836073	1.0959754	2.540729972931946e-32	1.2196006984919465e-30	32.7847695313513
2572	MKI67hi Mφ	SF3A3	11.629621	1.1351676	2.9139137425487417e-31	1.317839235692613e-29	32.78379641214406
2577	SPP1hi Mφ	CXCL1	8.709093	2.0312767	3.0631567410354462e-18	7.678798610076552e-17	32.73342833895655
2578	IL1Bhi Mφ	PVRL2	9.973054	1.546059	1.9998366280835194e-23	6.742425549565034e-22	32.731899579849475
2580	LYVE1hi Mφ	ITGB5	10.238076	1.4452415	1.3387223156279536e-24	2.2630381905953434e-23	32.72793796719576
2581	MKI67hi Mφ	CDK5RAP2	10.368456	1.4246563	3.4505493318174825e-25	1.089124561882651e-23	32.714271487003934
2582	LYVE1hi Mφ	RHOBTB3	11.102987	1.2287153	1.2131973362597898e-28	2.394879204256805e-27	32.709281536765026
2584	LYVE1hi Mφ	ZNF141	9.05124	1.8435687	1.4135362236502374e-19	1.896266275456857e-18	32.67190980235838
2587	SPP1hi Mφ	ATP5F1E	12.1666565	1.030806	4.67858668483079e-34	2.254743932942012e-32	32.621815531789764
2588	VCANhi Mono	TRIB1	11.616072	1.1232159	3.414797050685005e-31	9.807831197352513e-30	32.582726859461566
2590	SPP1hi Mφ	LINC02345	7.5952287	2.6694992	3.0724897259817154e-14	6.317236933632126e-13	32.56648246941372
2595	CXCL10hi Mφ	VRK2	12.182587	1.0366392	3.848801955551881e-34	4.279761844244639e-32	32.5179005138046
2597	MKI67hi Mφ	EIF2S1	11.968801	1.0626448	5.1771422560219366e-33	2.582286119922382e-31	32.50417571005326
2598	SPP1hi Mφ	RASGRP3	11.432158	1.1623766	2.8883914510895706e-30	1.180733510385536e-28	32.46267831175304
2602	CD163hi Mφ	TLR3	8.858725	1.924281	8.093534815832845e-19	1.4186216736847723e-17	32.42054302334519
2605	CD163hi Mφ	ZNF518A	11.9647255	1.0517694	5.437717321578664e-33	1.6313824949553017e-31	32.38129097091806
2606	CCL3hi Mφ	GAL3ST4	11.675797	1.1316429	1.6946844275503043e-31	2.551605292437697e-29	32.357277574404435
2608	VCANhi Mono	RASGRP2	9.7237625	1.5904998	2.3879074468954363e-22	4.675707949934755e-21	32.33510284193735
2609	SPP1hi Mono	PLEK2	10.974587	1.253792	5.063640620715912e-28	1.7386361513707427e-26	32.29742147013708
2610	MKI67hi Mφ	KMT5A	11.022429	1.245245	2.979085401520937e-28	1.1685438384833176e-26	32.29213486745252
2613	LYVE1hi Mφ	VMO1	11.064446	1.2202157	1.8661188453898553e-28	3.6451721942865014e-27	32.26040614195378
2615	SPP1hi Mono	HIKESHI	12.162628	1.0168384	4.915167914176997e-34	2.090326059781835e-32	32.21322386654432
2621	MKI67hi Mφ	DCTN3	11.955062	1.0543895	6.108790082542669e-33	3.0282858975647614e-31	32.17870485976305
2622	MKI67hi Mφ	NIT2	11.2241535	1.1959268	3.103452612408117e-29	1.2926253398176146e-27	32.15671006137606
2624	CD163hi Mφ	CHKA	11.379255	1.1544638	5.305067105336518e-30	1.453108832773588e-28	32.137618178840405
2625	VCANhi Mono	PHACTR1	12.059447	1.0277487	1.7293863914597384e-33	5.402326741672103e-32	32.13504951005428
2627	LYVE1hi Mφ	FCHSD2	11.453735	1.1340922	2.2522756194820936e-30	4.785049368261651e-29	32.11762024298346
2629	CCL3hi Mφ	PXDC1	10.361241	1.4322519	3.721021980944563e-25	3.956197098248998e-23	32.086341941537036
2630	CCL3hi Mφ	NME2	12.165783	1.0314971	4.728874388105198e-34	7.96060028069848e-32	32.07858485054683
2632	MKI67hi Mφ	ICMT	10.74768	1.3001437	6.077130227107547e-27	2.195465183834785e-25	32.05955936356195
2633	LYVE1hi Mφ	NCK1-AS1	7.8571725	2.3904436	3.9290150160986444e-15	4.073706287649582e-14	32.008063904378226
2635	CXCL10hi Mφ	AXL	12.159004	1.024078	5.138142460448539e-34	5.661532335624228e-32	31.999433222963905
2640	CD163hi Mφ	USP24	11.370694	1.1484213	5.8520626290752815e-30	1.5975208354888952e-28	31.92215372382876
2644	MKI67hi Mφ	MRPS26	11.668179	1.0966312	1.8534922788048576e-31	8.509565592899347e-30	31.87916965086293
2646	VCANhi Mono	NLRP12	8.187775	2.2072632	2.661001151568986e-16	3.80113900501967e-15	31.828926167630158
2648	SPP1hi Mφ	ECM1	10.033084	1.4817641	1.0905610894218365e-23	3.543738789366587e-22	31.784637106234662
2649	SPP1hi Mono	AL118516.1	10.693168	1.2993566	1.095633564881945e-26	3.5084878793002947e-25	31.77560926105677
2650	SPP1hi Mono	NOP16	11.09958	1.2055769	1.260344231005846e-28	4.460146642892366e-27	31.767735891505772
2651	MKI67hi Mφ	CDC25A	5.6159387	4.648948	1.9549823711033628e-08	1.4814231840549116e-07	31.749158882642146
2652	MKI67hi Mφ	GMPPB	10.371218	1.3806921	3.3522604622254416e-25	1.0608635230392549e-23	31.720490967686125
2654	MKI67hi Mφ	CDKN2AIPNL	10.360845	1.3825301	3.7364874157848488e-25	1.1763141746239029e-23	31.700691517008988
2656	MKI67hi Mφ	C12orf75	8.4904785	2.0525742	2.057876770081689e-17	3.7705964311073485e-16	31.658062146189998
2661	SPP1hi Mφ	SDC4	10.924842	1.2390715	8.769304679775749e-28	3.3111637810349524e-26	31.571565483964445
2662	MKI67hi Mφ	MRPL47	11.828315	1.0567106	2.786804201257382e-32	1.3298212724937048e-30	31.570504358667982
2663	MKI67hi Mφ	RHNO1	10.676931	1.2970278	1.3051452553914047e-26	4.571969094789457e-25	31.569523327516226
2666	MKI67hi Mφ	COPS3	11.565854	1.1033467	6.137767604954895e-31	2.740066749755278e-29	31.51405214316784
2667	CD163hi Mφ	TANC2	11.38171	1.1313682	5.157816438751171e-30	1.4143736232100355e-28	31.507965003199974
2668	CCL3hi Mφ	BAG3	11.213399	1.1937789	3.504704641614628e-29	4.854716869564583e-27	31.412901582429328
2669	MKI67hi Mφ	PBK	5.1597276	5.4320574	2.4730926247010464e-07	1.6547126225608079e-06	31.404230680026853
2673	MKI67hi Mφ	TOPBP1	10.689971	1.2838608	1.1340604743404628e-26	3.9957499939661567e-25	31.32415158035653
2676	SPP1hi Mφ	AGRP	5.950807	4.2109566	2.6682319948610422e-09	3.811467989830673e-08	31.240698245308838
2677	LYVE1hi Mφ	CHID1	11.328996	1.1273128	9.427950437726752e-30	1.9500251413048994e-28	31.237791787902438
2680	CXCL10hi Mφ	LAMP3	7.646052	2.5856745	2.0724372812949373e-14	8.752256469663863e-13	31.177753041567307
2682	MKI67hi Mφ	YDJC	10.633299	1.2893983	2.086007905627761e-26	7.203264621128568e-25	31.129260892292425
2684	LYVE1hi Mφ	BIN1	11.105902	1.1682513	1.1742549200072542e-28	2.3198951520697513e-27	31.115825577626513
2685	MKI67hi Mφ	SLBP	11.375582	1.1261215	5.5332558099486514e-30	2.3866842364584565e-28	31.105959547620188
2688	SPP1hi Mφ	LONP1	11.383811	1.1208254	5.0350113272334736e-30	2.0478810332796417e-28	31.034193232307604
2692	MKI67hi Mφ	ELP6	10.202787	1.3945763	1.9266133375404018e-24	5.830591000663781e-23	31.0074105332067
[truncated: 2,042 more rows]
