# Supplementary material for: Single-cell transcriptomics of the myeloid milieu reveals an angiogenic niche in triple-negative breast cancer
Source: Exp Mol Med. 2025 Nov 7;57(11):2487–504. doi: 10.1038/s12276-025-01571-5 (PMC12686459; doi:10.1038/s12276-025-01571-5)
Supplement: Supplementary file 7 — Supplementary Table 6 [file 12276_2025_1571_MOESM7_ESM.xlsx]

## Sheet: Neutrophil
	S100A12hi	CXCR1hi	CXCR2hi_IFIT3hi	PDE4Bhi_IL1R2hi	PDE4Bhi_IL1R2lo	VEGFAhi	CCL3hi_IFIT3lo	CCL3hi_IFIT3hi	CD74hi
	Hmgb2	Tsc22d3	Smap2	Ppif	Il1b	Plau	AA467197	Rsad2	Eef1a1
	Cda	Smap2	Txnip	Il1rn	Irf1	Ccl4	Ccl3	AA467197	Cst3
	Mme	Txnip	Tsc22d3	Cd44	Gbp2	Ralgds	Cxcr4	Isg15	Ptma
	S100a4	Cebpd	Fkbp5	Plek	Gbp2b	Lcp2	Tnfaip6	Ifit3	Gpx1
	S100a6	Fos	Smchd1	Ivns1abp	G0s2	Il1rn	Ccl4	Ifit1bl2	S100a10
	Cyp4f18	Cxcr2	Ripor2	Pde4b	Zfp36	Ccl3	Ccl4	Ifit2	Tmsb10b
	S100a8	Sorl1	Cebpd	Lcp2	Plek	Vegfa	Cybb	Gbp3	Cd74
	Tkt	Ripor2	Isg15	Rhoh	Pde4b	AA467197	Ccl3	Tnfaip6	Vcan
	Fkbp5	Fkbp5	Ifit2	Tpm4	Sod2	Bcl2a1a	Marcks	Ccl4	Lgals1
	Usp10	Rgs2	Cxcr2	Cd69	Tnfaip3	Plek	Fth1	Gbp2	Ppia
	S100a9	Dusp1	Sorl1	Fcgr2b	Nfkbia	Sqstm1	H2-Ea	Gbp2b	Eef1b2
	Smap2	Vsir	Vsir	Il1b	Tagap1	Bhlhe40	Sod2	Ccl4	Cd52
	Rgs2	Slc11a1	Itm2b	Prok2	Ptgs2	Ivns1abp	Ier3	Mx1	Gstp3
	Itgb2	Prkdc	Sell	Ier3	Litaf	Fth1	Zfp36l1	Gbp5	Hnrnpa1
	Tob1	Itm2b	Evi2	Socs3	Icam1	Nfkbia	Snx10	Tnfsf10	Naca
	Plcg2	Btg1	Ifit3	Hcar2	Il1rn	Ppif	Pnrc1	Rnf213	Ppdpf
	Txn1	Mcl1	Rgs2	Sgk1	Tnfaip2	Rhoh	Cebpb	Isg20	Ybx1
	Fcnb	Smchd1	Ifitm2	Hbegf	Rnf19b	Cd83	Spp1	Tnfsf13b	Cox7c
	Megf9	Celf2	Ifit1bl2	Ets2	Lcp2	Ankrd12	Tnfaip2	Marcks	H2-Ea
	Slc11a1	Klf2	Mx1	Hcar2	Csf2rb2	Phactr1	Tnfaip3	Ccl3	Vim
	Lamtor4	Tagln2	Tkt	N4bp2	Ifit3	Tpi1	H2-Eb2	Xaf1	Hsp90ab1
	Coro1a	Sla	Dusp1	Litaf	Junb	Sod2	Gbp3	Sod2	Gapdhrt
	Cmtm2a	Abhd5	Usp10	Bcl2a1a	Ffar2	Ccl3	Ctsc	Apol6	Pfdn5
	Oaz1	Evi2	Megf9	Actb	Bcl2a1a	Ccl4	G0s2	Ifih1	Timp1
	Evi2	Csf3r	Mx1	Hif1a	Gpr65	Maff	Cd83	Samd9l	Cox4i1
	Mmp9	Rgs18	Slc11a1	Osm	Limk2	Gadd45b	Lims1	Ifi44l	H2-Eb2
	Sh3bgrl3	C5ar1	Rgs18	G0s2	Tpm4	Ddit3	Sqstm1	Ccl3	Anxa1
	Taldo1	Fpr1	Sla	Crem	Hcar2	Tpt1	Fndc3b	Ifitm3	Btf3
	Il1r2	Tob1	Fpr1	Gk	Tnfrsf1a	Nfe2l2	Psme2	Tnfaip3	Ndufb2
	Rbp7	Myo1f	Calm2	Tpt1	Btg2	Rnmt	P4ha1	Oas2	Vamp8
	Gmfg	Rab11fip1	Fos	Icam1	Ier2	Ldha	Bhlhe40	Plscr2	Serf2
	Tuba4a	Vmp1	S100a9	Clec4a2	Ccl4	Il1b	Ccrl2	Ly6e	Eif3k
	Il18r1	Igkc	Rnf213	Clec4a3	Ehd1	Hilpda	Fcer1g	Oas3	Fxyd5
	Lbr	Megf9	Mcl1	Cfd	Gk	N4bp1	Plscr2	Cybb	Aldoa
	Fpr1	Xpo6	Vmp1	Phf20l1	Ier3	Zfp267	Skil	Serpinb9b	Anxa2
	Padi4	Il1r2	Parp14	Cytip	Gbp5	Hspa5	Atp6v1g1	Tnfaip2	Fcnb
	Abtb1	Dicer1	Celf2	Dcun1d3	Gbp2	Plekhb2	Gbp5	Tmem123	Eef2
	Rgs18	Calm2	Btg1	Ifitm3	Gbp2b	Klf10	Dmxl2	Parp14	Higd2a
	Btg1	Ubc	Adgre5	Trib1	Socs3	G0s2	Nfkbia	Cd274	Eif3e
	Tspo	Cxcr1	Lrrk2	Fpr2	Nfkbiz	Hcar2	Tank	Nbn	Tomm7
	Ncf1	Basp1	S100a6	Cystm1	Ppif	Lgals3	Tfec	Oasl1	Ctsb
	S100a11	Ssh2	Tagln2	Adm	Ifit2	Hif1a	Nbn	Oas1d	H2-Eb2
	S100a11-ps	Mbnl1	Taldo1	Ppp1r15a	Ccl4	Nfkb1	Clic4	Ido1	Eif3f
	Stk17b	Ergic1	Itgb2	Ifitm1	Zfp36l1	Lpcat1	Lysmd2	Samhd1	Mafb
	Vim	Creb5	Zc3hav1	Morrbid	Kcnj2	Cxcl2	Tpi1	Epsti1	Npm1
	Pygl	Rnaset2a	Cmtm2a	Pfkfb3	Ddx21	Fam210a	Grina	Eif2ak2	Ap2s1
	Sell	Abtb1	C5ar1	Vps9d1	Fpr2	Cxcr4	Gbp2	Stat2	Ssr4
	Rflnb	Stk17b	Kpnb1	Cxcl2	Chd1	Icam1	Gbp2b	Il1rn	Ms4a6d
	Ripor2	Cmtm2a	Abhd5	Csrnp1	Kdm6b	Pik3ap1	Ido1	Nfkbia	Slc25a5
	Vsir	Usp10	Klf2	Upp1	Marcks	Cystm1	Birc3	Pnrc1	Snrpd2
	Atp5f1e	Arhgdib	Xaf1	Igsf6	Tap1	Xbp1	Ptma	Fndc3b	H2-DMa
	Calm1	Zfp36l2	Tob1	Il4ra	Tnfaip6	Ier3	Bnip3l	G0s2	Rgs10
	Sla	Phc2	Ifi204	Kdm6b	Ivns1abp	Erbin	Marcksl1	Lap3	Gpx4
	Celf2	Plcg2	S100a8	Pfn1	Dusp6	Tnfaip3	Dse	Irf1	Cd300e
	Rtn3	Rnase6	Basp1	Nfkbiz	Plaur	Fndc3b	Ier5	Ffar2	Smdt1
	Fos	Pten	Clec4e	Dnttip2	Csrnp1	Slc2a3	Dock4	Stat1	Areg
	Syne1	Gnai2	Cxcr1	Ltb	Maff	Hcar2	Arl6ip5	Snx10	Aprt
	Clec12a	Lrp10	Ctss	Phactr1	Cd69	Eml4	Abca1	P2ry14	Ms4a7
	Cyba	Hcls1	Gmfg	Actn1	Spp1	Ccrl2	Tmem123	Dapp1	Ndufb11
	I830077J02Rik	Taldo1	Phc2	Cxcl16	Apol6	Igsf6	Spint2	Csf2rb2	Hspa8
	Pglyrp1	Cpd	Mme	Dusp6	Nfkbid	Rragc	Ccl12	Rnf19b	Tspo
	Klf2	Irs2	Abtb1	Ccr1	Osm	Nbn	Ifngr2	Cmpk2	Cox5a
	Mgam	Sec14l1	Lrp10	Tpm3	Bcl3	Marcks	Eno1	Tmsb10b	Ctsh
	Cap1	Jaml	Sp110-ps1	Itgax	Arl5b	Zeb2	Cd14	Pik3ap1	Atp6v0c
	Cebpd	Entpd1	Pten	Steap4	Atg3	Mapk6	Etv5	Xrn1	Ahnak
	Myl6	Cpped1	Lamtor4	Ccnl1	Helb	Gk	Hivep2	H2-Ea	Cd68
	Cst7	Dock5	S100a4	Plaur	Tifa	Pim3	Lgals3	Nub1	Ppib
	Txnip	Ypel3	Igkc	Chd1	Hcar2	Tfrc	Klf10	Tfec	Arl6ip4
	Ubc	Rock1	Stk17b	Actg1	Cd274	Cd44	Pag1	Irf7	Dynll1
	Gca	Jund	Oaz1	Cyth4	Cd14	Rilpl2	Slamf7	Cxcr4	Nr4a1
	Irs2	Nabp1	Rock1	Tlr1	Atp2b1	Scarf1	H2-Ab1	Psme2	Nap1l1
	Qpct	Lrrk2	Ergic1	Cmtm6	Cdc42ep2	Ppp1r15a	Dram1	Slfn5	Atp1b3
	Ccpg1	Itgb2	Mbnl1	Josd1	Lactb	Rlf	Fn1	Gch1	Thbs1
	Entpd1	Rsbn1l	Tuba4a	Nfe2l2	Stx11	Tnfrsf1b	Tifa	Lysmd2	Ran
	Dhrs7l	Adgre5	Zfp36l2	Frmd4b	Sbno2	Slc25a13	Slc11a2	Ier3	Ndufs5
	Basp1	Prex1	Arhgdib	Rbm47	Birc3	Irak2	Tbl1xr1	Baz1a	Commd6
	Lrp10	Tut7	Ubc	Atp13a3	Prr5l	Hsp90b1	Eif1b	Cd69	Edf1
	Pgd	Lamtor4	Plcg2	Casp4	Fn1	Crem	Smco4	Ifi44	Psap
	Arg1	Bod1l	Prkdc	Cass4	Dusp2	Cmtm6	Gsap	Mx1	Lgals2
	Calm2	Msl1	Iqgap1	Fcgr4	Cfd	Mif	Ankdd1a	Tagap1	Ndufa4
	Rock1	Lrrfip1	Ssh2	Cep170	Nsun6	Cd300a	Mctp1	Adar	Chchd10
	Gnas	Tkt	Entpd1	Nlrp3	B3gnt5	Asah1	Irak2	Psmb9	Polr2l
	Lrrk2	Jdp2	Gimap4	Il1rap	Rela	Cstb	Snrpg	Lamp3	Cox8a
	Arhgdib	Foxo3	Ifitm1	Etf1	Zfp276	Ets2	Abcg1	Tifa	Cd36
	Gnai2	Mdm2	Was	Tnfrsf1b	Chsy1	Atp6v1c1	Fcgr2b	Arl5b	Hint1
	Lsp1	Abhd2	Xpo6	Ffar2	Fas	Ctsd	Hint1	Tap1	Xist
	Acsl1	Selplg	Rsbn1l	Gpr65	Sephs2	Cdkn1a	Tmem258	Tank	Cd99
	Mcl1	Ppp1r10	Hcls1	S100a9		Sgk1	Mrps6	Kcnj2	Calr
	Dusp1	Tuba4a	Gca	Trem1		Slc43a3	Siglecg	Clic4	Hcst
	Sorl1	Mme	Myo1f	Slc2a3		Ranbp2	Ugp2	Ccrl2	Eef1d
	Tsc22d3	Foxp1	Rab11fip1	Fosl2		Nfkbiz	Eml4	Spp1	Hmgn3
	Clec4e	Baz2b	Il1r2	S100a8		Hnrnpc	Dusp2	Dtx3l	H2-Ab1
	Mmp25	Coro1a	Tut7	Mettl9		Rab20	Rhoq	Ccr1	Hspd1
	Csgalnact2	Was	Creb5	Dse		Flot1	Kcnj2	Bcl2a1a	Dusp2
	Hebp2	Jmjd1c	Jaml	Eml4		Zfp316	Irf2bp2	Serpinb1a	Lsm7
	Csta1	Pecam1	Tnfsf10	Ptpre		Map3k8	Slpi	Grina	Eif3l
	Stfa2	Arhgef40	Rnaset2a	Mcoln1		Tnip1	Acsl5	Pnpt1	Crtap
	Anxa11	Saraf	Gnai2	Eif4a3l1		Gpcpd1	Sppl2a	Ninj1	Atp6v1f
	Gpsm3	Ralbp1	Il18r1	Maff		Ptafr	Anxa5	Sp100	Hsp90aa1
	Bin2	Slc8a1	Ccpg1	Cish		Wtap	Serpinb9b	Pml	Erp29
	Myo1f	Snrk	Cd46	Lmnb1		Cd48	Gch1	Gbp2b	Gabarap
	Iqgap1	Akna	Foxo3	Ncf2		Lims1	Ube2e1	Ccl12	Pole4
	Plbd1	Dsc2	Ypel3	Zfp36l1		Arl5b	P2ry14	Zfp36l1	Npc2
	Gtf2i	Hrh2	Tnfsf13b	Atxn1		Tnfsf14	Mif	Ddx60	Syngr2
	Tmx4	Cyp4f18	Clec12a	Ywhaz		Grina	Gapt	Zcchc2	Uqcrq
	C5ar1	Atg16l2	Coro1a	Egr1		Cxcl2	Vopp1	Usp18	Eif3h
	Pcnx1	Kcne1	Hmgb2	Metrnl		Clec4a2	Olr1	Ctsc	Sat2
	Hcls1	Fam53c	Irs2	Zfp267		Clec4a3	Ptger4	Plek	Ybx3
	Ckap4	Pkn2	Eif2ak2	Map1lc3b		Eno1	Mllt6	Skil	Hspe1-rs1
	Vapa	Epb41	Drap1	Nop10		Il1a	Dynlt3	Helb	Rsl1d1
	Msrb1	Ampd2	Selplg	Plau		Rab8b	Hdgf	Hivep2	Pabpc1
	Sap30	Inpp5d	Rictor	Arrb2		Slc3a2	Mcemp1	Bhlhe40	Ezr
	Srpk1	Rassf3	Cda	Zfp276		Ifngr2	F11r	Icam1	Ap1s2
	Ctss	Dpep2	Shisa5	B3gnt5		Tagap1	Ero1a	Birc3	Rnh1
	Smchd1	Srpk2	Cpped1	Ldha		Rel	Arfip1	Atp6v1g1	Blvrb
	Apmap	Ankrd44	Msrb1	Ube2w		P4ha1	Zmiz1	Nt5c3	Chchd2
	Add3	Mapk1	Bod1l	Gzf1		Cd22	Cxcl10	Gk	Ppa1
	Arpc2	Tnrc6b	Parp9	Egr3		Irf2bp2	Nap1l1	N4bp1	Rbm3
	Nup214	Ccnd3	Saraf	Ddx21		Bnip3l	Cdc26	Mllt6	Rbm3-ps
	Il17ra	Psg21	Lrrfip1	Scarf1		Tnfaip6	Nr4a2	Dnaja1	Prdx1
	Actr2	Nudt16	Rnase6	Eno1		Ndufv2	Xiap	Ier5	Rbx1-ps
	Pycard	Atg2a	Dicer1	Clec7a		Mcoln1	M6pr	Dram1	Nme2
	Cr1l	Tmcc3	Sec14l1	Rasa2		Tnfaip2	Ubl3	Parp9	Cpvl
	Sptlc2	Mmp25	Mdm2	Ceacam1		Tank	Canx	Nfkb1	Zfp706
	Myh9	Mknk2	Hsh2d	Pgs1		Azin1	Ube2z	Gnb4	Banf1
	Camp	Il13ra1	Tle4	Ndrg1		N4bp2	Kdelr2	Sqor	Klf4
	Ubn1	Srgap2	Cpd	Fam107b		Herpud1	Ncl	Cd83	Eif3m
	Igkc	Cacul1	Pkn2	Cdk5rap2		Kdm3a	Dynll1	Ifi35	Anxa5
	Cd55b	Pcnx1	Dock5	Spty2d1		Zfp292	H2-Aa	H2-Eb2	H2-DMb2
	Agtpbp1	Ints6	Hmgb1	Sh3bp5		Guk1	Stx6	Lactb	Ucp2
	Limd2	Tdp2	Jmjd1c	Syap1		Osm	Ddx18	Vamp5	Plac8
	Syne2	Jade1	Rnf130	Prdm8		Zc3h12a	Arl8b	Trim38	Ncl
	Ubl5	Lrrc25	Ubn1	Thbd		Csrnp1	Rgs1	Ube2l6	Uqcrb
	Zfp106	Adgre5	Rcsd1	Zeb2		Ptger4	Mr1	Ifngr2	Sec11a
	Clec4d	Srgap2	Nudt16	Gyg1		Gnpda1	H2-Eb2	Dennd4a	Serbp1
	Psg21	Cep63	Prex1	Pnpla8		Cfdp1	Zfp654	Chmp5	Ly86
	Abhd5	Tbc1d1	AU040320	Pag1		Rab21	Ptges3	Cdkn1a	Cuta
	Jaml	Map3k3	Ifi44	Timp1		Fosl2	Ptges3-ps	Bid	Grn
	Sec62	Tgfbr2	Mgam	Idi1-ps1		P4hb	Prr5l	Cxcl10	Pgls
	Zbtb16	Stat6	Atg16l2	Gpcpd1		Pag1	Kctd12	Gpr65	Park7
	Alox5ap	Sipa1l2	Acsl4	Tet2		Dnajb9	Gbp2b	Fn1	Ssr3
	Ywhab	Snx27	Fcgrt	Arf4		Sh3bp5		Wtap	Ndufb9
	Prp2rt	Kdm4b	Bst2	Ccdc71l		Mbp		Atf3	Dnajc15
	Cd37	C5ar2	Foxp1	Rab1a		Lamtor3		Gpbp1	Gstk1
	Ncf4	Pde3b	Snrk	Pim3		Ddit4		Tent5a	Abracl
	Mbnl1	Hal	Prkcb	Anxa3		Fcgr2b		Etv6	Cdc37
	Zfp281	Vps8	Anxa11	Ddit3		Ier5		Ripk2	Lrp1
	Fkbp8	Slc44a2	Jdp2	Cdc42ep3		Nup58		Dhx58	Tgfbi
	Phc2	Per1	Ralb	Adam8		Dse		H2-Ab1	Comt
	Ppp2r5a	Sclt1	Zfp281	Ppp1r15b		Cep170		Phf11c	Arl4a
	Was	Lonp2	Plxnc1	Arhgdia		Rab1a		Parp12	Cd86
	Jdp2	Elmo1	Srpk2	Cd300a		Tom1		Stom	Kynu
	Sos2	Ndel1	Kcne1	Il1r1		Arhgdia		Ncoa7	Pkm
	Foxp1	Itpk1	Jpt1	Gtpbp1		Snn		Irak2	Ccdc88a
	Cpd	Naip6	Nin	Supt6		Zfand5		Fam177a2	Pirb
	Atm	Ubr2	Dpep2	Cdc42ep2		Sgtb		Znfx1	Sec61g
	Rnf130	Zfp445	Ccnd3	Fam133b		Cdc42ep3		Rela	Anapc11
	Tmcc3	Phf12	Syne2	Eloc		Ero1a		Dusp2	Anp32b
	Saraf	Kansl1	Msl1	Mcemp1		Nfkbid		Birc2	Eid1
	Bod1l	Dapk2	Ubr2	Acss2		Slc20a1		Ube2e1	D8Ertd738e
	Igf2r	Kat8	Setx	Rara		Abcf1		Dse	Rnf7l
	Plxnc1	Nsfl1c	Arhgef40	Qsox1		Socs3		Socs1	Tmem176b
	Map3k3	Klhl8	Hsd17b11	Cwc25		Etf1		Pim3	Capg
	S1pr4	Sytl3	Ralbp1	Echdc1		Cast		Fyttd1	Mat2a
	Rab11fip1	AI467606	Evi2a	Nsun6		Camkk2		Fas	Cfd
	Bst1	Supt20	Bin2	Mif		Tbc1d15		Hint1	Dpp7
	Cdkn2d	Syne2	Mmp25	Exosc4		Ddx21		Stx11	Irf8
	Selplg	Sptlc2	Akna	Tbc1d7		Tmem140		Scarf1	Cycs
	Cd46	Mpzl1	Apbb1ip	Pnpla6		Tnfrsf14		Smco4	Gsto1
	Cotl1	Mark2	Timp2	Alpl		Clcn7		Klf10	Cd48
	Mapk14	Reps2	Tsen34	Plekhb2		Gng2		Trafd1	Rwdd1
	Mapk1	Slc35e3	Ube2l6	Kif21b		Zfp438		Dmxl2	Ppp1ca
	Msl3	Man2a2	Psg21	Stk10		Dennd5a		Map3k8	Atf3
	Il18rap	Rcsd1	Dsc2	Rnmt		Fnip1		Edem1	Emp3
	Timp2	Dglucy	Srgap2	Pim1		Hbegf		Helz2	Ndufs7
	Pten	Phf3	I830077J02Rik	Rabgef1		Snapc1		Ankrd22	Cd14
	Gpr160	Lrch4	Fam53c	Dgat2		Map2k3		P4ha1	Ktn1
	Cfl1	Atf6	Kansl1	Ddah2		Ube2w		Tbk1	Asgr1
	Osbpl9	Zbtb16	Cdkn2d	Klhl2		Esco1		Slamf7	Sod1
	Rsbn1l	Smarca2	Raf1	Dnajb9		Cd82		Xiap	Tmem256
	Anpep	Smim27	Zcchc2	Nxt1		Pik3r5		Serping1	Ereg
	Glipr1	Chd7	Hrh2	Ptpn7		Hnrnpf		Zbp1	Psmb6
	Agfg1	Zfp652	Cep63	Xbp1		Plin2		Fam8a1	Ssbp1
	Tmem91	Glt1d1	Pygl	Atf4		Tet3		Sppl2a	Nr4a3
	Prdx5	Rbm33	Tdp2	Sdf2		Cd68		Dock4	Sumo2
	AU040320	Arid1a	Ddx60	Cd177		Atp6v1d		Bst2	Flna
	Map3k2	Rhob	Parp8	Rb1		Ap5z1		Sp140l2	H2-Aa
	Hmgb1	Srgap2	Mef2a	Rlim		Mettl9		Psma4	Lsm4
	Vmp1	Erlin1	Slc8a1	Mapre1		Hivep2		Sec24a	Nlrp3
	Ralb	Fbxl20	Abhd2	Ubap1		Chmp4b		Tap2	Hsph1
	Prex1	Slmap	Leprotl1	Stau1		Traf3		Lmo2	Prelid1
	Xpo6	Rnf166	Smim27	Cd93		Atp13a3		Spint2	Slc7a7
	Dapk2	Ikbip	Sptlc2	Arap2		Hk2		Marcksl1	P4hb
	Ppp1r12b	Mgrn1	Trank1	Fcgr2b		Exosc4		Prr5l	Eif3g
	Rac2	AU040320	Epb41	Rragc		Mctp1		Patl1	Hnrnpdl
	Cfp	Jarid2	Golgb1	Itga5		Slc15a4		Parp10	Lamtor1
	Nin	Atf7ip	Msl3	Hotairm1		Olr1		Aff1	Mydgf
	Rab27a	Ppp4r1	Tpr	Commd5		Relb		Nlrc5	Tomm22
	Emb	Rabgap1l	Srgap2	Lyrm1		Vps26a		Pcgf5	Gadd45gip1
	Lamtor5	Tlr6	Dglucy	Sec16a		Ccdc93		Mr1	Cstb
	Map4k4	Klf3	C5ar2	Mfsd14b		Stk10		Map3k13	Plin2
	Crispld2	S1pr4	Tmx4	Zfp438		Eif4a3l1		H2-Aa	Pfn1
	Mark3	Map3k1	Sap30	Tfrc		Upp1		Ak2	Sh3bgrl3
	Frat2	Zfp217	Pip4p2	Vdr		Kcnab2		Dynlt3	Zfp385a
	Asph	Nhsl2	Parp4	Emd		Birc3		Vopp1	Eif3a
	Dgkh	Cep19	Hal	Tpd52l2		Pdxk		Mia3	Itgb1
	Jak1	Slc31a2	Cacul1	Zc3h12a		Dnajc8		Psma2	Ndufa12
	Tle4	Pgghg	St8sia4	Ifi30		Gbe1		Prdm1	Trim44
	Ltb4r1	1700102P08Rik	Tmcc3	Olr1		Ugp2		Prrg4	Fau
	Cxcr1	Crispld2	Pdcd4	Sertad1		Mllt6		Il1a	Mrps21
	Pfkfb2	Ppm1f	Nt5c3	Antxr2		Ankle2		Sema4a	Srsf7
	Foxo3	Igf1r	Sytl3	Pxk		Ube2v2		Hdgf	Tbca
	Msl1	Ulk1	Phf3	Ago3		Canx		Gtf2b	Sfpq
	Inpp5d	Cdkn1b	Actn4	Hlx		Tm9sf3		C1galt1	Ywhah
	Zfp354a	Il16	Ppp3ca	Tubb4b		Dennd4a		Bag1	Tmem147
	Osbpl8	Topors	Jade1	Mapk6		Oxsr1		Eif5a	Pdia6
	Sult1a1	Ccdc69	Inpp5d	Tes		Gramd1a			Smco4
	Ppp1r12a	Trp53inp1	Ltb4r1	Arhgap18		Plekhf2			Mzt2
	Stxbp5	Nckap1l	Adgre5	Lta4h		Sertad2			Myo1g
	Prkdc	Trim8	Arid4a	Abcf1		Ndrg1			Uxt
	Lpgat1	Fes	S1pr4			Nod2			Eif4ebp1
	Dysf	Mia2	Ppp2r5c			Ywhae			Naaa
	Trappc1		Nhsl2			Ak2			Tuba1b
	G6pd2		Frat2			Dcun1d3			Dbi
	Leprotl1		Klhl8			Dhx40			Snrpf
	Fgd4		Per1			Sec24a			Blvra
	Ergic1		Pira13			Emd			Cyc1
	Capzb		Pira12			Cish			Pold4
	Elob		Spg11			Gzf1			Arpc1b
	Zfp36l2		Topors			Il1r1			Cotl1
	Ptbp3		Tbc1d1			Rragd			Capn2
	Ccnd3		Srgap2			Ddx18			Aldh2
	Irak3		Ndel1			Ceacam1			Ndufb7
	Rbl2		Acox1			Gpr108			Ssb
	Cxcr2		Zfp445			Flna			Clns1a
	Kif1b		Arid1a			Morf4l2			Snrpc
	Atp5if1		Atf6			Rab32			Tmem176a
	Vcl		Zfp652			Cerk			Mgst3
	Mansc1		Naip6						Cdkn1a
	Cars2		Nudt5						Crip1
	Hsdl2		Mark2						Snu13
	Tsen34		Slc40a1						Tmem219
	AB124611		Tlr6						Havcr2
	Eif4g2		Glt1d1						Rack1
	Cacul1		Kcne3						Sumo3
	Bloc1s1		Map3k1						Ap2m1
	Lilra5		Psmb10						Ostc
	Nqo2		Gstk1						Mif
	Kbtbd7		Elmo1						Ubb
	Orai2		Map3k5						Ndufab1
	Ssh2		Npepps						Mdh2
	Bmx		Sipa1l2						Csf1r
	Chd7		Map3k3						Ifi30
	Cnpy3		Lgals9						Ubxn1
	Srpk2		Supt20						Actg1
	Sytl3		Msrb2						Rassf4
	Ralbp1		Abhd3						Kdelr1
	Fgd3		Zbp1						Slc25a3
	Snrk		Bptf						Lilrb4a
	Hal		Utrn						Eno1
	Cnn2		Kidins220						Vma21
	Tnrc6b		Dysf						Vdac2
	Slc40a1		Cdkn1b						Nucks1
	Msrb2		Rhot1						I830077J02Rik
	Hipk2		Ndufb6						Ost4
	Ostf1		Ppp4r1						Hnmt
	Prkcb		Phf12						Mgp
	Zmat2		Ampd2						Eny2
	Gnb2		Fes						Ywhaq
	Arhgap30		Dock11						Lamtor2
	Ago4		Cdc123						Polr2e
	Adam19		Zbtb16						Tomm20
	Rnf166		Ifi35						Ldhb
	Tbc1d1		Trim21						Ndufs6
	Rcsd1		Egln1						Gtf3a
	Ulk1		Il18rap						Upp1
	Ccndbp1		Stxbp5						Dok2
	Stat5b		Nsd3						Ethe1
	Mctp2		Pde3b						Pa2g4
	Chpt1		Peg12						Pou2f2
	Sh3kbp1		Gpr155						Dut
	Usp3		Itpk1						Phpt1
	Clip1		6430548M08Rik						Olr1
	Fcgrt		Ntng2						Lgals3
	Pnpla2		Exoc6						Mrpl41
	Car4		AI467606						Cox7a2
	Hsd17b11		Iqgap2						Id2
	Zfp445		Stx16						Cd4
	Ppfia1		Psip1						Tmem258
	Paip2		Erlin1						Lap3
	Wdr26		Unc93b1						Atf5
	Snx3		Tcp11l2						Rnaseh2c
	Arpc1b		Rab3d						Ndufs8
	Arhgap45		Trim30c						Rbm17
	Echdc3		Ncoa3						Hsp90b1
	Cat		Mia2						Reep5
	Ndufa1		Kif13a						Mrpl57
	Atp5mg		Slmap						Ctsl
	Atg5lrt		Cpeb2						Uqcrfs1
	Rassf2		Cep19						Pdia3
	Cntnap3		Ppp1r12b						Pld3
	Kdm7a		Pfkfb2						Ndufaf3
	Arhgap9		Lonp2						Vamp5
	Mgrn1		Nuak2						Mrpl52
	Nlrp12		Ccdc69						1110004F10Rik
	Rb1cc1		Mpzl1						Pfpl
	Crebbp		Upf1						Ahr
	Mfsd1		Mis18bp1						Mgst1
	Tmem120a		Add1						Alkbh7
	Gng2		Mansc1						Tmem160
	Pdzd8		Mlkl						Sh3bgrl
	Serinc3		Arhgef1						Timm13
	Kdm4b		Lin7a						Nsa2
	Rnf10		Plcb2						Wdr83os
	Igf1r		Ccdc28a						Rad23a
	Nbeal2								Ranbp1
	Acox1								Gpr183
	Elmo1								Eif5a
	Rin3								Hspa1b
	Sult1b1								Scand1
	Acap1								Scimp
	Pip4p2								Lta4h
	Tuba1a								Ndufa6
	Reps2								C1qbp
	Dgkd								Uqcrc1
	Atg16l2								St13
	Cox4i1								Bax
	Adgrg3								Clta
	Rtf1								Psma7
	Nhsl2								Ndufa13
	Rasgrp2								Snrpd3
	Parp4								Vdac1
	Dbnl								Ccl3
	Ints6								Snhg8
	Dpep2								Pnp
	Reep5								Akap13
	C5ar2								Jun
	Tgoln2								Lsm5
	Acsl4								Mrps34
	Tnpo3								Ctsz
	Svil								Ndufb5
	Rabac1								Mrpl54
	Slc8a1								Mrpl20
	Jun								Dnajb1
	Zyg11b								Fcer1g
	Frmd4b								Chchd7
	Tbc1d10c								Nutf2-ps1
	Atp11b								Cib1
	Snx27								Cct6a
	Ankrd11								Metap2
	Myo5a								Grcc10
	Arid4a								Prdx3
	Fbxw2								Ptges3
	Slc44a2								Ptges3-ps
	Pxk								Ergic3
	Plxdc2								Cox16
	Grn								Cirbp
	Rab3d								Pabpc4
	Dcaf10								Ilf3
	Kcne1								Lair1
	Tomm7								Cct8
	Msra								Gadd45b
	Kcne3								Ddost
	Itgam								Hbegf
	Cab39								Mlec
	Far1								Cast
	Sirpb1c								Snx3
	Flot2								Rsl24d1
	Pirb								Hnrnpm
	Man2a2								Nhp2
	Pilrb1								Ndufb4
	Mapk3								M6pr
	Apaf1								Snrpb
	Mbd2								Hspb1
	Mlf2								Hspa1a
	Fam53c								Jtb
	Wasf2								Hmga1b
	Abhd2								Rgcc
	Tstd1								Romo1
	Gpat3								Xbp1
	Cd302								Tufm
	Chst15								Tbcb
	Nup50l								Tcea1
	Mfn2								Stxbp2
	Slc36a4								Psmg2
	Trp53inp1								Lsm6
	Clk4								Eif1ax
	Il16								Eif1a
	Npl								Pomp
	Phf12								Siva1
	Ccdc125								Fibp
	Sipa1l2								Krt10
	Kdm5a								Sf3b5
	Ccm2								Srp9
	Stat6								Runx1
	Rsbn1								Acp1
	Rubcnl								Erhrt-ps
	Ccdc88b								Hadha
	Fes								Phb2
	P2rx1								Psmb1
	Kif13a								Pgam1
	Ndel1								Tmem14c
	Epb41								Arglu1
	Pira13								Ptrhd1
	Pira12								Ufc1
	Pram1								Canx
	Klhl8								Cfp
	Hacd4								Itga4
	Actn4								Pyurf
	Rhob								Snx17
	Tsc22d4								Ssr2
	Fbxl20								Set
	Ccdc69								Serpinb6a
	Ahctf1								Cxcl10
	Lonp2								S100a4
	Ppp1ca								Adrm1b
	Npepps								Dock10
	Zfp467								Ndufa3
	Nol7								Cox7b
	Bicd2								Hnrnpa0
	Kidins220								Gimap7
	Dock2								Fbl
	Jak2								Fgd2
	Mkrn1								Adap2
	Eif4e3								Glud1
	Kansl1								Scp2
	Rae1								Emilin2
	Fli1								Coro1b
	Traf3ip3								Hmgn2
	Mpp1								Aplp2
	Mapkapk2								Ccdc85b
	Dnajc3								Ifi27l2b
	Mis18bp1								Sec61b
	Arglu1								Vti1b
	Aoah								Arf5
	Usp48								Cox6a1
	Nsd1								Trabd
	Ptprn2								Akr1a1
	Zfp217								Mgat1
	Cep350								Fdx1
	Klf3								Srsf11
	Pgls								Cxcl2
	Slmap								Apex1
	Exoc6								Pcbp2
	Ncor1								Tmem167
	Arhgap4								Atox1
	Plppr2								Sri
	Peg12								Brk1
	Nfe2								Eif3i
	Dok3								Uqcr10
	Plcb2								Cfl1
	Dpyd								Dpysl2
	Grk2								Scpep1
	Dcp2								Nr4a2
	Phf3								Snhg15
	Ctdsp1								Srp72
	Nsfl1c								Pea15a
	Kpna1								Pebp1
	Pstpip1								Xrcc6
	Unc13d								Cox14
	Crlf3								Ly6e
	Bptf								Il1b
	Prpf38b								Dstn
	Lin7a								Acadvl
	Tsnax								Mrps12
	Tcp11l2								Lrpap1
	Atf7ip								Pfdn2
	Tmco3								Tubb5
	Aph1c								Polr1d
	Abca7								Rab24
	Cdk19								Srp14
	Smg7								Nenf
	Tm6sf1								Psmb7
	Nsd3								Snrpd1
	Sort1								Twf2
	Osbpl2								Arl5a
	Nptn								Cox5b
	Zfp652								Insig1
	Pde3b								Ube3a
	BC031181								Txnl4a
	Atp11a								Cox7a2l
	Ptar1								Herpud1
	Ms4a6d								Plxnb2
	Gmip								Cct3
	Parvg								Fis1
	Mark2								Sco2
	Ppm1b								Mrpl14
	Pcmtd1								Rasgef1b
	Atp2a3								H2-Aa
	Map3k5								Uqcr11
	Eps15								Mrpl51
	Atp6v0a1								Bcap31
	Senp6								Pdcd5-ps
	Ppcs								Igkv3-10
	Zmym2								Slc31a2
	AI467606								Prnp
	Marf1								Eif5b
	Eapp								Rab31
	Mbd4								Plec
	Vps28								Rrbp1
	Pcmt1								Hspa9
	Mast3								Atraid
	Gyg1								Hmgn1
	Nuak2								Capns1
	Htatip2								Snrpe
	Ppm1f								Fam204a
	Arhgef1								Ndufs3
	Rab18								Cd33
	Stx16								Cd44
	Twf2								Ndufb10
	Prkaca								Josd2
	Zbtb18								Psmc5
	Git2								Sms
	Cdkn1b								Limd2
	Gmcl1								Prp2rt
	Cux1								Mrps15
	Cbx4								Slirp
	Stk38								Oxa1l
	Stmp1								Eif3d
	Aak1								Ube2i
	Setd2								Cd81
	Tbca								Rbks
	Ctbp2								Lmna
	Trim8								Arf6
	Smarca2								Cct4
	Helz								Camk1
	Ap2m1								Cd151
	Atp5pb								Idh2
	Ncoa3								Samhd1
	Me2								Dcxr
	Prmt2								Cd300c2
	Tlr8								Adsl
	Lpar2								Spcs1
	Arl8a								Dnajc7
	Rnf167								Etfa
									Hcfc1r1
									Bst2
									Eif2s2
									Slc25a39
									Prdx6b
									Rnf181
									Psmb2
									Tnfsf13
									Sdf2l1
									Psme2
									Zfr
									Aup1
									Oaz1
									Srsf10
									Usp36
									Ccl5
									Psmd7
									Cd163
									Rabac1
									Kctd12
									Laptm4a
									Eif4g2
									Tmem179b
									Ndufa2
									Sec11c
									Rala
									Psmb10
									Trmt112
									Tgif1
									Ndufc2
									Fcgrt
									Mrpl43
									Atp5mc3
									Ube2n
									Csta1
									Stfa2
									Atp1a1
									Sugt1
									Rap2b
									Erich1
									Gtf2a2
									Faap20
									Ndufc1
									Pin4
									Nme3
									Pnkd
									Lman2
									Runx3
									Ano6
									Ddrgk1
									Cd40
									Fosb
									Sptssa
									Krtcap2
									Gpi1
									Arl4c
									Ccdc12
									Thap2
									Camk2d
									Ndufv1
									Cmtm7
									Phlda2
									Mmp19
									Emd
									Chordc1
									Zfhx3
									Uvrag
									Srsf3
									Mef2c
									Coa3
									Igfbp7
									Sub1
									Prmt1
									Sec61a1
									Mrpl11
									Appl1
									Rtcb
									Gna15
									Maf1
									Marco
									Coro1a
									Vps29
									Camta1
									Rbbp4
									Thoc2
									Lpxn
									Mrps6
									Tmem230
									Itpa
									Spns1
									Slc2a6
									Ube2d2a
									Ptpn18
									Ilf2
									Snx9
									Ctsa
									Ldha
									Chd9
									Aurkaip1
									Ccdc124
									Calm1
									Hmox1
									Ddx24
									Gtf3c6
									Aimp1
									Lipa
									Mrps7
									Mpg
									Ccdc50
									Dusp3
									Hmgb1
									Nkg7
									Il10rb
									Eif6
									Lilra5
									Pcmt1
									Ubac2
									Mapkapk3
									Arl6ip5
									Rnps1
									Trappc5
									Hnrnph1
									Tcp1
									Tubb4b
									Fundc2b
									Eea1
									Hnrnpab
									Fbxw5
									Dnajc2
									Spg21
									Immt
									Rbm6
									Snrpb2
									Epb41l3
									Lsm8
									Ipo7
									Bsg
									Ptpn1
									Bdp1
									Mrps16
									Strap
									Ensa
									Tmed2
									Sft2d2
									Cd1d1
									Ldlrad4
									Tymp
									Socs3
									Ndfip1
									Cisd3b
									Rrp7a
									Rheb
									Trappc1
									AB124611
									Ssna1
									Psmd14
									Phlda1
									Ptpn2
									Zfas1
									Lgals9
									Spcs2
									Cct5
									Tnip2
									Eif4b
									Clint1
									Shtn1
									Cyb5r3
									Eif2s3x
									Ywhae
									Ube2e2
									Gdi2
									Tra2b
									Psmb5
									Tbrg1
									Cox17
									Pepd
									Mdh1
									Pycard
									Cope
									Nono
									Ccdc107
									Rbmx
									Il10ra
									Ormdl1
									Tmpo
									Cndp2
									Bag1
									Vps13c
									Drap1
									Cnpy3
									Cyfip1
									P2rx7
									Crem
									Pdcd2
									Tnfaip8
									Magoh
									Skp1
									Afg3l2
									Ankrd28
									Pfdn1
									Tpp1
									Smc1a
									Emc10
									Cd84
									Xrn2
									Trappc6a
									Atp5mc2
									Pin1rt1
									Lsm2
									Mrpl18
									Psma6
									Lrrc59
									Gtf2h5
									Cacybp
									Ube2l3
									Evl
									Traf1
									Trps1
									Man2b1
									Cnih1
									Tmem9b
									Ddx46
									Slc7a5
									Cdk2ap2
									Txn2
									Rgs1
									Med10
									Vcp
									Cops6
									Imp3
									Lrrfip2
									Mrpl55
									Tmem14c
									B4galt1
									Thbd
									Timm17a
									Fnbp4
									Psmf1
									Mycbp2
									Stub1
									Bcap29
									Cd83
									Fabp5
									Naip6
									Polr2g
									Eif4e
									Eif2a
									Psmd8
									Vps28
									Fkbp2
									Rab20
									Timm8b
									Raly
									Ctnnb1
									Stoml2
									Ech1
									Znhit1
									Ap1b1
									Rpn1
									Ppt1
									Zfp524
									Dync1i2
									Gspt1
									Snrpg
									Cct7
									Snx5
									Kdelr2
									Rab4a
									Ptdss1
									Srsf2
									Dusp23
									Mkks
									Rab29
									Slc3a2
									Mfsd10
									Ppm1g
									Mad2l2
									Mien1
									Hnrnpr
									Dnajb6
									Atp5f1d
									Relb
									Lsm3
									Nbeal1
									Srsf9
									Igflr1
									Aph1a
									Acp5
									Cisd2
									Btg3
									Hk1
									Idh3g
									Atp6ap2
									Hexb
									Trmt1
									Wasf2
									Mettl9
									4933434E20Rik
									Dhps
									Sertad1
									Nup62
									Rab11b
									Reep3
									Gnptg
									Slc25a24
									Acer3
									Dguok
									Ddx18
									Otub1
									Fcgr1
									Marcksl1
									Mvb12a
									Ttc3
									Cmpk1
									Zdhhc20
									Rhob
									Hpse
									Dhx29
									Ddt
									Gypc
									Psma5
									Nelfe
									Kmt2a
									Nans
									Zfp644
									Eif4a1
									Surf1
									Nudc
									Dynlrb1
									Tram1
									Cwc15
									Plxdc2
									Ncor2
									Tmem205
									Tmem208
									Dnajc4
									Btf3l4b
									Cmc2
									Ppp2r1a
									Arpc5l
									Cd47
									Plbd1
									Golga4
									Sem1
									Irf7
									Cks2
									Tpmt
									Fam162a
									Sra1
									Ndufa10
									Snrnp70
									Rin3
									Snx2
									Taf9
									G3bp1
									Pfkfb3
									Tmem259
									Pdcd6
									Suclg1
									Tmx1
									Ndufb3
									Spint2
									Scarb2
									Mrpl21
									Ndufb8
									Ltbr
									Cd93
									Syncrip
									Hp1bp3
									Lyrm2
									Rpn2
									Rnpep
									Nasp
									Ufm1
									Nr1h2
									Prrc2b
									Srsf1
									Cltb
									Emc6
									Psma4
									Oscar
									Acaa1b
									Necap2
									Polr2k
									Rnpepl1
									Vps35
									Tmed9
									Akap9
									Pnrc2
									Selenoh
									Map2k1
									Vhl
									Psma1
									Pram1
									Capn1
									Hacd4
									Dhx36
									Dram2
									Cited2
									Sumo1
									Srek1ip1
									Mea1
									Mrpl33
									Sec63
									Surf4
									Apobec3
									Dctn3
									Psma3
									Fam133b
									Macf1
									Dync1h1
									Spcs3
									Atf4
									Ube2a
									Gla
									Sdf4
									Cmtm3
									Sdhc
									Xpo1
									Cux1
									Hnrnpd
									Ncor1
									Luc7l3
									Eif3j2
									Mpc1
									Arl8b
									Igbp1
									Copz1
									Arhgef6
									Fam50a
									Pfkl
									Emc4
									Ap3s1
									Sdhd
									Nudt3
									Ndufv3
									Ndrg1
									Ptbp1
									Eif4g1
									Anapc5
									Kxd1
									Arf3
									Ndufa11
									Ociad1
									Eif4h
									Ift20
									Ndufa5
									Gsdmd
									Emb
									Ghitm
									Prmt2
									Nckap1l
									Hadhb
									Itgal
									Timm17b
									Sun2
									Unc93b1
									Nucb1
									Mcemp1
									Ube2v2
									Gltp
									Pnn
									Ilk
									Tmem183a
									Hps1
									Tial1
									Derl1
									Gng10
									Csnk2b
									Naa38
									Eif4e2
									Pcnp
									Stx12
									Rab32
									Atp5mf
									Ube2j1
									Aak1
									Scamp2
									Ppp1cc
									Ppp1ccb
									Ppcs
									U2surp
									Leprot
									Atp13a3
									Txnl1
									Azi2
									Pdap1
									Stx4a
									Hook3
									Uba1
									Rasgrp2
									Pcm1
									BC005624
									Arap2
									Usf2

## Sheet: MonoMph
	VCANhi	SPP1hi Mono	SPP1hi Mφ	CXCL10hi Mφ	IL1Bhi Mφ	CCL3hi Mφ	CD163hi Mφ	LYVE1hi Mφ
	S100a8	Clec5a	Spp1	Cxcl10	Gpx1	Ccl4	Fkbp5	Cd209c
	Fcnb	AA467197	Gpnmb	Cxcl11	Gabarap	Ccl3	Slc1a3	Cd209d
	Vcan	S100a8	Apoc1	Gbp2	Zfp36	Ccl4	Plcg2	Cd209e
	S100a9	Ldha	Cstb	Gbp2b	Cxcl2	Cd83	Igkc	Gpx1
	Cd300e	Fbp1	Ctsl	Tnfsf10	Dusp2	Egr2	Cd163	Pltp
	Cfp	Fn1	Plin2	Isg20	Mmp19	H2-Aa	Txnip	C1qb
	Timp1	Spp1	Ctsd	Ifit3	Areg	Atf3	A2m	Slc40a1
	Nampt	Eno1	Fabp5	Rsad2	Hbegf	Sgk1	Ifngr1	F13a1
	Cd55b	S100a10	Nupr1	Isg15	Nr4a3	Egr1	Cpm	Folr2
	Fpr1	Cst6	Gchfr	Mx1	Thbs1	Nr4a2	Pld4	C1qa
	S100a6	Pgk1	Slamf9	Gbp3	Nr4a2	Dnajb1	Srgap1	C1qc
	Lilra5	Nme1	Bnip3	Ifit1bl2	Socs3	Klf6	Zbtb16	Lyve1
	Ctss	Vegfa	Vim	Gbp5	Crem	H2-Eb2	Sap30	Dab2
	Slc25a37	Olr1	Rnase1	Ifit2	Nfkbia	Gadd45b	H2-Ea	Stab1
	Eif1	Vim	Rala	Ifi44l	Pfn1	Jun	Cd302	Rhob
	S100a4	Gpr84	Slc2a1	Cxcl9	Junb	Hspa1b	Smap2	Mrc1
	Srgn	S100a9	Lgals1	Usp18	Il10	H2-Ab1	Vsir	Rnase1
	Il1b	S100a6	Sdc2	Stat1	Il1b	Nr4a1	Fcho2	Ms4a7
	Csta1	Cklf	Ero1a	Ido1	Chmp1b	Hspa1a	Gpr34	Fcgrt
	Stfa2	S100a4	Slc2a5	Tap1	C5ar1	Rgs1	Pik3ip1	Nr4a2
	Cd52	Ppp1r14b	Bri3	Samd9l	Atp6v0c	Dusp2	Marcks	Igfbp4
	Bcl2a1a	Atp5f1e	Sema3c	Ifih1	Klf4	Fos	Itm2b	Ms4a6d
	Cebpb	Atp5me	S100a10	Ly6e	Aldoa	Ppp1r15a	Ltc4s	Ninj1
	Fgr	Actn1	Eno2	Lap3	Ppdpf	Ier2	Cebpd	Gabarap
	Slc2a3	Ccl3	Fbp1	Epsti1	Rbks	Tnf	Hcls1	Tmem176a
	Lst1	Slc25a37	Ldha	Slamf7	Cdkn1a	Fosb	Pik3r1	Lgmn
	Neat1	Atp5mc3	Pkm	Ppa1	Pold4	Ccl5	H2-DMb2	Maf
	Cd44	Trem1	Lgals3	Psmb9	Plaur	C1qc	H2-Ab1	Gng10
	Ripor2	Tpi1	Emp1	Oas3	Csrnp1	Sqstm1	Mef2a	Tmigd3
	Trem1	Bcl2a1a	Bex3	Nt5c3	Rgs2	Olfml3	Msr1	Tmem37
	Slc11a1	G0s2	Cxxc5	Oas1d	Pde4b	Pmaip1	Arhgap24	Pmp22
	Sell	Cebpb	Gsto1	Tnfsf13b	Ier3	Cd74	Fyb1	Vsig4
	Kdm6b	Mcemp1	Apoe	Ifi35	Mgl2	Rasgef1b	Kctd12	Igf1
	Stxbp2	Atp5mf	Acp5	Irf7	Ereg	C1qb	Srgap2	Naip6
	Clec12a	Marco	Tceal9	Cmpk2	Nme2	Btg2	Selenop	Pld3
	Ece1	Ccr2	Eno1	Oasl1	Uqcrh	Ccl3	Csf1r	Atp6v0c
	Cfd	Rack1	Atp6v1f	Ankrd22	Kdm6b	Maff	Lpar6	Rbks
	Mcl1	Pgam1	Cd109	Ifitm3	Btg1	Plau	Usp53	Ftl1-ps2
	Tnfrsf1b	Rgcc	Ftl1-ps2	Cd38	Arf5	Egr3	Ifi204	Junb
	Vasp	Atp5po	Tm4sf19	Tymp	Nr4a1	Nr4a3	H2-Eb2	Cd68
	Lgals2	Cops9	Scd1	Oas2	Insig1	Neu1	Mafb	Adap2
	Marcksl1	Cxcr4	Capg	Gch1	Atp1b3	Apoe	Slco2b1	Abca1
	Ehd1	Atp5mg	AA467197	Hapln3	Dusp1	Klf4	Filip1l	Gadd45b
	Fyn	Atg5lrt	Adm	Xaf1	Fosb	Hsph1	Gclc	Snx6
	Mcemp1	Ppa1	Matk	Ifitm1	Tnfaip3	C1qa	Cd74	Zfp36
	Jaml	Atp5mc1	Cyp27a1	Psme2	Rhob	Lmna	Gimap7	Pirb
	Ppif	Atp5pf	Cd52	Atf5	Gng10	Eif4a3l1	Serpinf1	Ms4a4a
	Nlrp3	Elob	Mcrip2	Mx1	Thap2	Serpinf1	Sptlc2	Crem
	Ddx21	Slc2a3	Txn1	Dynlt1a	Ucp2	Slamf7	Nudt16	Slco2b1
	Fpr2	Atp5f1b	Phlda1	AA467197	Fosl2	Nfkbia	Fcgr4	Smpdl3a
	Lyst	Prp2rt	Rgcc	Vamp5	Thbd	Zfp36	Sesn1	Wwp1
	Aqp9	Pdlim7	Tpi1	Rnf213	Dok2	A2m	Cpvl	Rgl1
	Vegfa	Sem1	S100a7a	Ube2l6	Icam1	Mir155hg	Klf9	Dnajb1
	Cda	Retn	Tgm2	Ccl8	Vamp5	Nfkbiz	Ncoa4	Tspan4
	Flna	Cd69	Selenow	Eif2ak2	Adipor1	Cxcl9	Ms4a6d	Hspb1
	Plac8	Atp5f1c	Pla2g7	Socs1	Cnn2	Ccl3	Lgals3bp	Fuca1
	Ncf2	Atp5f1d	Tmem38b	Apol8	Dbndd2	Ptger4	Ogfrl1	Fos
	Cd48	Atp5mc2	Cd9	Nub1	Stx11	Tubb4b	Il18	Gypc
	Jund	Ywhah	Vat1	Ifi44	Pirb	Cks2	Sorl1	Il2ra
	Stk17b	Kcnn4	Pgk1	Gmpr	Rab24	Irf8	Sla	Fosb
	Ap1s2	Gsto1	Bcap31	Parp14	Slc25a39	Ifi27l2b	Cd81	Chmp1b
	Gpcpd1	Sec61g	Mmp9	Ssb	Map3k8	Ubd	Rnase6	Gpr34
	Serpinb9b	Fam162a	Msantd3	Cd40	Dnajc25	Apoc1	Celf2	Dusp1
	Myo1g	Ppif	Mgst3	Pml	Fcnb	Atp6v0c	Adora3	Dnajc25
	Sulf2	Qpct	Lrp12	Parp9	Camk1	BC028528	Rcsd1	Zfp36l1
	Ier2	Hk2	Azgp1	Ccl12	Emd	Nfkbid	Psme4	Cr1l
	Csf3r	Ndufb8	Fam20c	Nmi	Sco2	Spred1	Entpd1	Ctsb
	G0s2	Tuba1c	Adam8	Rabgap1l	Usp36	Atp1b1	Golgb1	Itsn1
	Lrg1	Pnp	Vkorc1	Psma4	Mkks	Gla	Atm	Cd93
	Pira13	Srsf9	Lpl	Apobec3	Vps37b	Axl	Mxd4	Rnf130
	Pira12	Psma2	Ccl7	Nexn	Snhg15	Gal3st4	N4bp2l2	Sdc3
	Rbp7	Atp5pb	Rab42	Hesx1	Rnf141	Pxdc1	Rgs18	Fam20a
	Pira13	Cd44	Il7r	Helz2	Pdlim2	Nme2	Cd84	Epn1
	Pira12	Upp1	Hk2	Hsh2d	Ccl3	Bag3	Epb41l2	Jun
	Socs3	Cenpx	Pdxk	Serping1	Slc7a5	Socs6	Elmo1	Cd99
	Usp3	Jund	Hsd3b7	Calhm6	Zc3h12a	Prdm1	Tlr2	Me1
	Ckap4	Snrpf	Lsp1	Dhx58	Rab3a	Acp5	H2-Oa	Hbegf
	Gabarapl1	Ero1a	Egln3	Ppm1k	Tesc	Phlda1	Mef2c	Rassf4
	Tmem154	Ncf2	Rai14	Mcoln2	Cdc42ep2	Kcnma1	Gapt	Arl4c
	Pirb	Eloc	Plpp3	Xrn1	Ovca2	Il1b	Gimap1	Colec12
	Ptpre	Vash1	Eloc	Apol6	Osm	Sertad1	C3ar1	Cd74
	Nedd9	Ddx21	Inhba	H2-Aa	Srd5a3	Zbtb10	Otulinl	Enpp2
	Rara	Mrpl52	Car2	Trafd1	Lyve1	Tnfsf13	Aak1	Iscu
	Mxd1	Psma1	Lamp1	Lysmd2	Apbb3	Zfp618	Cntrl	Idh1
	Nrgn	Rab5if	Gpi1	Cd80	Ankrd37	Cldn1	Csf2ra	Klf4
	Pfpl	Snrpe	Tuba1c	Sp110-ps1	Gpbar1	Cxcl2	Sfmbt2	Crtap
	Map3k20	Mcub	Trem2	Cd274	Cyb5d1	Blnk	Jdp2	Dok2
	Nfkbiz	Ddt	Saa1	Znfx1	Dusp4	Gem	Prmt2	Frmd4b
	Rassf5	Pdxk	Saa2	Parp12	Id3	Mrc2	Vps13c	Adipor1
	Mettl9	Srm	Atp6v0d2	Rtcb	Plb1	Dnaja4	Smarca2	Creg1
	Numb	Slc16a3	Gsdme	Baz1a	Pid1	Ccl12	Nop53	Gnptg
	Pirb	Alyreffm8	Alox5ap	Defb37	Wbp1	Slc12a5	Gaa	Pcdh12
	Pira1	Rtraf	Rragd	Rnf19b	Zc3h11a	Hs3st1	Brox	Ncf4
	Ivns1abp	Eef1e1	Tns1	Slfn5	Ndel1	Tsc22d1	Olfml3	Olfml2b
	Bach1	Ccl4	Fnip2	Fbxo6	Tpm2	Sds	Hgf	Aldoa
	Tes	Arpc4	Nt5e	P2ry6	Lncpint	Otud1	Atp5if1	Dbndd2
	Slc43a2	Ndufaf8	Ak4	Rtp4	Spdya	Tsc22d2	Dock4	Mmp19
	Ccr2	Sqor	Lat	Jak2	Fkbp1a	Adamdec1	Prkacb	Cfd
	Myadm	Ndufa11	Gm2a	Stat2	Tagln	Sucnr1	Arhgap45	Tmem176b
	Chd1	Selenof	Slc43a3	Gbp2	Rrp12	Hpgds	Mis18bp1	Siglecl2
	Ereg	Alox5ap	Flna	Gbp2b	Nrg1	Ern1	Apoe	Siglec1
	Upp1	Marcksl1	Angptl4	Slc31a2	Myl9	Dusp5	Bmp2k	Adamts2
	Egr1	Asgr1	Fam162a	Zbp1	Sesn2	Hes1	Trem2	Klf2
	Rack1	Ube2m	Nr1h3	Myof	Diablo	Eef1g	Siglecg	Ap2a2
	Midn	Atp5pd	P4ha1	Lgals2	Mrps24	Trim47	Lrrk2	Nme4
	Cd36	Il1b	Mfsd12	Ncf1	Get4	Hsd17b14	Akap9	Gas6
	Dusp6	Anpep	Cystm1	Optn	Chrne	Ffar4	Htra1	Ephx1
	Osm	Tuba1a	St14	Samd4	Fbn2	Kcnq1ot1	Emb	Cnrip1
	Itgax	Cct5	Ndrg1	Nfe2l3	Trpt1	Gadd45g	Crebrf	Apoe
	Cdkn2d	Mrpl12	Plod2	Fn1	Cald1	Tspan15	Hmgb2	Nr4a3
	Ccdc69	Ccnd2	Mgst1	Dennd1b	Abcf2	Il21r	C1qa	Dnph1
	Pou2f2	Myadm	Adcy3	Cd69	Zgpat	Cd80	Adam28	Tnfrsf21
	Cytip	Pdcd5-ps	Slc16a10	Irf1	Gprc5c	H2-Ab1	Cadm1	Socs3
	Ptgs2	Smad7	Csf1	Scimp	Ercc5	Rgs16	Gpr155	Bag3
	1700017B05Rik	Uchl4	Nrip3	Il15ra	Tug1	Mcoln2	Klhl24	Snx9
	S1pr3	C1qbp	Chi3l1	Sema4a	Mfsd14a	Snx7	Pald1	Slc9a9
	AB124611	Sinhcaf	Spocd1	Smco4	Sik1	Ndrg2	Plxnc1	Icam1
	Irak3	Vcan	Mmp14	Apol9b	Tbc1d8	Otoa	Washc4	C5ar1
	Rxra	Naa10	Aqp9	Apol11b	Rnaseh2a	Unc5b	Nck2	Rgs2
	Pid1	Bcl6	Trem1	Herc6	Trp53inp2	Ppic	Mertk	Tbc1d14
	Fosl2	Slc11a1	Ppp1r14b	Il27	Jmy	Pdcd1lg2	Tlr5	Cryl1
	Tnfaip3	Lsp1	Soat1	St3gal5	Pagr1a	Errfi1	Trp53inp1	Ccl2
	Mefv	Bhlhe40	Rmdn3	Pnpt1	Eif4ebp3	Tnfsf9	C1qb	Nr4a1
	Adgre5	Mettl26	Cyb5a	Cul1	Eif2ak3	Fcgbpl1	Inpp5d	Scn1b
	Nrg1	Adam8	Cnih4	Stap1	Bscl2	Il6	Zfhx3	Ap1b1
	Ldlr	Eif3j2	Mitf	Ddx60		Spry2	Cx3cr1	Ifi27l2b
	Mboat7	Selenok	Ankrd28	Ikbke		Arhgef12	Mia3	Akr1b1
	Pde4b	Atp5f1a	Il1rn	Sectm1b		Rarres1	Fgd2	Cited2
	Nr4a1	Snai1	Otoa	Ifi27l2b		Farp1	Tbc1d16	Cxcl2
	Slc24a4	Timp1	B3gnt2	Aim2		Abhd16a	Gcc2	Npl
	Slco3a1	Zmiz1	Tmem45a	Trim21		Ifitm10	Nhlrc3	Smim3
	Rab27a	Tgm2	Cd82	Sp140l2		Lag3	Ubl3	Zc3h11a
	Tesc	Adam19	Vegfb	Dapp1		Hcar2	Foxn2	Atf3
	Pnp	Ptgs2	Mmp24os1	Vrk2		Armcx1	Ssh2	Il10
	Tle3	Polr2h	Clip4	Axl		Fabp3	Tut7	Cmtm7
	Rybp	Ppan	Mapk13	Lamp3		Fgd5	Ypel2	Dnaja4
	Rybp-ps	Prmt1	Sqor	Slc2a6		Slc46a1	Nktr	Uqcrh
	Lrrk2	Ufd1	Coprs	Lmnb1		Ccl8	Tspan33	Epas1
	C9orf72	Pfkp	Atp5mc3	Cnp		Plpp1	Papolg	Tnfsf13
	Nup214	Map3k20	Rab7b	Tgm1		Plk2	C1qc	Ttyh3
	Rcor1	Hdhd5	Nceh1	Jup		Ptch2	Mdm2	Mertk
	Birc3	Cd300e	Mgll	4930523C07Rik		Afdn	Grk3	Nrp2
	Nfe2	Nod2	Ech1	Nectin2		Kbtbd8	Ap2a2	Cmklr1
	Atp13a3	Paics	Irak1	Mov10		Accs	St6gal1	Sash1
	Snai1	Spn	Atf5	Tap2		Itm2c	Golim4	Pold4
	Irf1	Runx3	Npc1	Parp10		Lxn	Tent2	Mcoln1
	Trib1	Ndufaf2	Tbc1d2	Trim30c		Cd274	Olfml2b	Zc3hav1
	Rasgrp2	Ddit4	Itgb7	Cgas		Card11	Tmem119	Fscn1
	Phactr1	Cmss1	Clec5a	Casp7		Vcam1	Axl	Cd59a
	Nlrp12	Bud23	Mras	Apol8		P3h2	Igsf21	Cd59b
	Vdr	Flt1	Mxi1	Tdrd7		Hspa2	Gatad1	Csrnp1
	Folr2	Hilpda	Aifm2	Endod1		Hamp	Tnfrsf11a	Man2b1
	Stard4	Ndrg1	Pfkp	Tor1b		Mrpl38	Nhlrc2	Arpc1a
	Ffar2	Ruvbl1	Serpine1	Hivep3		Mlf1	Slc35e3	Scarb1
	Clec4e	Tut4	Rab5if	Tifab		Macc1	Srgap3	Cd320
	Cd300lb	Metrn	P4ha2	Tnfaip6		Tnfsf15	Atp5f1e	Eps15
	Arhgap26	Rnf19b	Nmb	Pdcd1lg2		Lss	Pcmtd1	Clec4g
	Arl5b	Tcof1	Pparg	Ccl5		Tmem14a	Nfia	Ccl3
	Areg	Bzw2	Procr	Tifa		Hcar2	Tlr7	Thbs1
	Klf10	Tnfaip6	Inf2	Lag3		Dnajc5b	Clec4e	Cxcl12
	Cdc42ep2	Chst2	Tdp2	Il15		Tmem35b	Arpin	Tcn2
	Cpped1	Tmem273	Car12	Bcl2l14		Elavl4	Norad	Rab3il1
	Prkcb	Mcrip2	Pdlim4	Blzf1		Slc25a25	Dglucy	Mknk2
	Morrbid	Neto2	Mmp12	Traf1		Map1lc3b	Dsc2	Gla
	Arl4a	Ckap4	Fabp3	Azin2		Sik1	Deptor	Fcgbpl1
	Gch1	Slc2a1	Sntb1	Batf2		Tnfrsf9	Oga	Cd200r1l
	Hpse	Col8a2	Gem	Il21r		Tgfb2	Insr	Cd200r3
	Nhsl2	Kcnj15	Hilpda	Rad9a		Il1a	Pdgfc	Kcnma1
	Ccl3	Chml	Fn1	Pi4k2b		Homer1	Cwf19l2	Egfl7
	Il1rap	Bnip3	Mreg	Fut4		Neurl3	Daglb	Itgb5
	Gk5	Mrpl58	Zfp395	Dnaaf1		Qprt	Sesn3	Rhobtb3
	Mob3a	Ak4	Acaa2	Nudcd1		Adrb2	Clec12a	Vmo1
	Chst15	Defb37	Sds	Klhdc7b		Pim2	Gas6	Fchsd2
	Slc16a7	Adm	Dhrs3	Apobec3		Bnc2	Dst	Chid1
	Iqsec1	Tubb6	Fah	Chst12		Bckdha	Srgap2	Bin1
	Rab3d	Plek2	Cfap36	Fas			Crybg1	Fam53c
	Ago2	Hikeshi	Apoc2	Cfb			Gimap8	Slc7a8
	Dennd5a	Nop16	Ncs1	Gpr35			Marf1	St3gal1
	Bst1	Slc39a8	Cavin1	Asphd2			C2	Id3
	Mctp2	Rrp15	Klhdc8b	P2ry14			1700093K21Rik	Baiap2
	Thbs1	Bmyc	Pdpn	Sspn			Ier5l	Cln6
	Nfil3	Emg1	Hs3st1	Ubd			Arhgef6	Ccl3
	Steap4	Sema6b	Krt19	Neurl3			Aldh1a7	Prmt9
	Sgms2	Gpx7	Cldn23	Rufy4			P2ry13	Nr1h3
	Eaf1	Armh1	Cxcl5	Macc1			Arhgap21	Frmd4a
	Rnf19b	Trmt6	Maoa	Stimate			Ypel3	Sorbs3
	Nfat5	Pdk1	Flt1	Scin			Ikbkb	Hrh1
	Cyp1b1	Npm3	Cxcl2	Traf2			Syne1	Myl9
	F5	Naxe	Atp5f1e	Cd24a			Ints10	Eif4ebp3
	Nod2	Wnt5a	Rasgrp3	Elavl4			Srgap2	Plb1
	Bcl3	Mob3b	Ecm1	Mreg			Dele1	Hes1
	Nbeal2	Gpr35	Sdc4	Frmd3			Btn2a2	Ctsf
	Sirpb1c	Pdss1	Agrp	Ckb			Hdac9	Map7
	Jarid2	Wdr12	Lonp1	Exoc3l			Gpr82	Sco2
	Trmt6	Cd226	Flnb	Pla1a			Slf2	Lncpint
	Svil	Tsfm	Phlda3	Hamp			Cdk6	Ak1
	Ccdc88c	Tubb2a	Faiml	Atp10a			Xpc	Myo7a
	Smad3	Ctps1	Tnfrsf12a	Ptgir			Folr2	Hsbp1l1
	Dcun1d3	Sfxn1	Ugcg	Igkv9-123			Pde3b	Tfdp2
	Sytl1	Sulf2	Gbe1	Irf4			Ttc14	Nmrk1
	Hcar2	Tnfsf14	Cavin3	Slc38a5			Alox8	Nisch
	Tuba4a	Acox2	Cyp27b1	Slc6a12			Anks1	Pros1
	Tmem71	Synj2	Eepd1	Clec4n			Fmn1	Abcc5
	Asgr2	Icosl	Slc41a2	Slc22a4			Ftx	Rab3a
	Lfng	Fpr2	Ccl28	Rmi2			Ebi3	Tpcn1
	Plppr2	Steap3	Mmp7	Tnfrsf9			Pik3c2a	Slc2a8
	Cdc42ep3	Riox2	Dixdc1	Apobec3			Zfp266	Ccdc152
	Plcb1	Nlrp12	Slc7a11				Paqr8	Icam4
	Hip1	Pvt1	Ccl3				Plxdc1	Slc12a7
	Crip1	Utf1	Hsd17b14				Fam135a	Mkks
	Sult1a1	Gk5	Rbp1				Pdgfb	Itga9
	P2rx1	Ereg	Serinc2				Igf1	Gpx3
	Mgst1	Aldoc	Slc17a5				Ccdc170	Adora3
	Cd300lf	Mxi1	Cd36				Zmat3	Haus4
	Glt1d1	Pid1	Tmem140				Prkd3	Ablim3
	Malt1	Shisal2a	Smox				Cttnbp2nl	Usp36
	Tnfsf14	Tuba4a	Pip				Tlr3	Gsdma2
	Slc2a6	Cds1	Hamp				Zfp518a	Tpm2
	Slc16a6	Gon7	Slc49a3				Chka	Cald1
	Megf9	Nup88	Agpat4				Usp24	Nfatc2
	Nlrp1b	Lrrc75a	Arid5b				Tanc2	Slc29a1
	Sema6b	Pfkfb4	Cp				Per3	Cd72
	Hotairm1	Tmem52b	Selenon				Shprh	Papss2
	Tbl1x	Rhof	Ptgr1				Lpar5	Trpv4
	Crispld2	Atad3a	Ap5b1				Rnf146	Npdc1
	Src	Eef1akmt4	Timp3				Kif13b	Dysf
	Ptx3	Uck2	Mettl1				Ccsap	Tagln
	Clec4d	Smad6	Optn				Shmt1	Calml4
	Egr3	Wdr3	Tlnrd1				Csgalnact1	Pdgfc
	Hcar2	Hs3st3b1	Lnpk				Arhgap12	Fgfr1
	Tmem170b	Atad3a	Dexi				Lrrk1	Cybrd1
	Armh1	Saa1	Ltf				Ahdc1	Eepd1
	Tcf7l2	Saa2	Ankrd29				Gng7	Fdft1
	Smarcd3	Sema4b	Il3ra				Pcnx2	Ace
	Rflnb	Yrdc	Tfpi				Maml3	Nrros
	Gpbar1	Lgals12	Tesk2				Pdp1	Fn3k
	Snhg9	Folr2	Pgm1				Chd6	Chn2
	Pram1	Kbtbd11	Dnajc5b				Mmp2	Cd28
	Gabbr1	Tmem158	Apod				Zfp14	Igsf21
	Tspan32	Slc7a1	Mgp				Wdr81	Gng2
	Icam2	Dnaaf1	Spag4				Rab12	Ngrn
	Tnnt1	Lrp8	Htra4				Rnpc3	Gbgt1
	Ptgir	Fcrlb	Ang4				Ddb2	Shisa4
	Adam19	Gm128	Ang3				P2ry12	Crhbp
	Ppm1f	Siglece	Slc26a11				Akap7	Wipi1
	Slc35e4	Cdk14	Pdk1				Cmtr2	Gamt
	Peli2	Igf2bp2	Aldoc				Slc7a8	Rpp25
	Add3	Hcar2	Acot4				Sos2	Pfn2
	Cerk	Ackr3	Eef1g				Mia2	Apbb3
	Igf2bp2	Eef1akmt2	Strbp				Slc25a45	Fbn2
	Kcnj15	Ints13	Msc				Rbm12b2	Shmt1
	Ptger2	Slco4a1	Mindy2				Pias2	Mfsd14a
	Hes1	Ntsr1	Cert1				Fam117b	Ovca2
	Pde4d	Fut7	Cttn				Loxl3	Dtnb
	Zfp467	Clec4d	Zfyve28				Stard13	Thap2
	Eif4e3	Wdr54	Fgd5				Kcnq3	Prune2
	Fem1c	Bysl	Snhg6				Ffar4	Wls
	Irak2	Fndc10	Micos10				Peg12	Hoxb7
	Cdh23	Wdr4	Eef1akmt3				Zbtb20	Gprc5c
	Rnf24	Gpr27	Ppic				Zfp189	Wbp1
	Rabgef1	Pus7	Epb41l1				Siglecf	Atg9a
	Fry	Bmt2	Igfbp2				Siglece	Tspyl2
	Tmem131l	Nkrf	Tmem35b				Trank1	Slc18b1
	Vcl	Slc35f2	Ciao2a				Gab1	Tspan15
	Id1	Padi2	Tomm6				Zdhhc14	Ercc5
	Il1r1	Ppat	Selenom				Daam1	Ms4a4a
	Galnt3	Slc35e4	Tnfsf14				Rbm43	Slc46a3
	Tmem158	Gemin2	Ciao2b				Nr1d2	Gpbar1
	Il1r2	Shld1	Septin2				Prkab1	Appl2
	S1pr4	Ptgir	Shb				Trim50	Crybb1
	Oaf	Bola2	Septin7				Pcmtd2	Diablo
	Il1a	S100a7a	Sptbn1				Dbp	Stard13
	Lonrf3	Tmem121b	Vwa5a				Igha	Acta2
	Adgre1	Clec4n	Dusp4				Zfp445	S100a16
	Il3ra	Cited4	Sparc				Disp1	Mdk
	Ksr1	Glt1d1	Slc6a8				Kcnj5	Emp2
	Batf3	Ddx51	Ccl20				Zfpm1	Man1c1
	Sh2d3c	S1pr3	Tnik				Zc3h12d	Armc2
	Fam241a	Ints6l	B3gnt7				Heatr5b	Ccdc106
	Zbtb18	Ltf	Acvrl1				Miga1	Ch25h
	Nacc2	Tmem267	Saa1				Reps2	Pgm2l1
	Cited4	Laptm4b	Saa2				Uts2	Zfp703
	Kcne1	Aven	Nol3				Fam110b	Cyb5d1
	Stk26	Sh3bp4	Lpar1				Cbr4	Ecm1
	Flt1	Slpi	Tex2				Cul4b	Bscl2
	Plagl2	Bank1	Micos13				Plekha7	Slc12a5
		Zdhhc9	Slpi				Zbtb37	Mvb12b
		Ppfibp1	Krt18				Tbc1d4	Sesn2
		Zfp697	Pir				Chst13	Rimklb
		Crim1	Prkar1b				Runx2	Pced1b
		Dgat2	Lrfn4				Rell1	Foxred2
		Tmem45a	Rbis				Aldh7a1	Mro
		Zfp395	Krt7				Zmat1	Disp1
		Cd101	Sh3d21				Nhsl1	Abcf2
		Pla1a	Wdr54				Smyd4	Ica1
		Tnip3	Krt8				Virma	Get4
		Galnt3	Tle5				Pfkfb2	Hectd2
		Haus7	Gys1				Uvssa	Tshz3
		Eno3	Cldn4				Pdpr	Rhobtb1
			Cldn13				Zfp397	Tug1
			Ttc39b				Plcl2	Stradb
			Cdk14				Zfp266	Pla2g12a
			Slco4a1				Zfp846	Deptor
			Tprg1				Mre11a	Ext1
			Mospd1				Spata7	Sik1
			Pcx				Tmcc1	Bmf
			Thra				Cplane1
			P2ry1				Adgrg6
			Tacstd2				Zbtb41
			Nqo1				Ighg2b
			Ociad2				Ighg2a
			Errfi1				Psg21
			Dusp14				Slc2a13
			Ermp1				Nek3
			Ppfibp1				Cep68
			Tnfrsf9				Slc18b1
			1810009A15Rik				Retreg3
							Arhgef9
							Pbxip1
							Fhit
							Trim23
							Odr4
							Jade2
							Zfp358
							Disc1
							Casd1
							Rufy2
							Tubgcp5
							Ermap
							Zfp449
							Zmym6
							Prag1
							H2-Ab1
							Ms4a4a
							Zfp937
							Cbx7
							Ercc6
							Carf
							Spry1
							Zfp458
							Ceacam15
							Ryr1
							Antxr1
							Txndc16
							Hpgds
							Socs5
							Myo18a
							Itpkc
							Arhgap6
							Map3k6
							Rbm41
							Ccz1
							Spata6
							Syne3
							Abca7
							Macc1
							Ccdc125
							Fbh1
							Fam53b
							Maco1
							Dpy19l4
							Togaram1
							Cytl1
							B3galnt2
							Tmem168
							Lrba
							Mfsd8
							Zfp1007
							Swsap1
							Map2k6
							Khdc4
							Ighg2b
							Ighg2a
							Msi2
							Peli2
							Acrbp
							Mbtd1
							Net1
							Csad
							Zmynd15
							Abraxas1
							Pdik1l
							Sap25
							Zbed3
							Naa40
							Ppp1r3e
							Zfp605
							Nup43
							Dtna
							Abat
							Bbs2
							Atp8a1
							Coq8a
							Dusp16
							Mro
							Mms22l
							Napepld
							4933405L10Rik
							Etaa1
							Unc5b
							Hectd2
							Snai3
							Dnaaf4
							Poli
							Sema4c
							Plekha5
							Mfsd4b3-ps
							Nipal3
							Cyp2u1
							Zfp354b
							Atp6v1e2
							Traf3ip1
							Vmac
							Zc3h10
							Cep44
							Zfp780b
							Card11
							Sspn
							B3galnt1
							Zfp729a
							Zkscan8
							Zfp691
							Dhx35
							C3
							H2-Aa
