# Supplementary material for: Single-cell transcriptomics of the myeloid milieu reveals an angiogenic niche in triple-negative breast cancer
Source: Exp Mol Med. 2025 Nov 7;57(11):2487–504. doi: 10.1038/s12276-025-01571-5 (PMC12686459; doi:10.1038/s12276-025-01571-5)
Supplement: Supplementary file 8 — Supplementary Table 7 [file 12276_2025_1571_MOESM8_ESM.xlsx]

## Sheet: Primers
	Primer	Direction	Sequence	Ref
	hSPP1	FWD	CAGTGATTTGCTTTTGCCTCC	Trehan et al., Nat. Comm., 2025
		REV	GGCTAGGAGATTCTGCTTC	Trehan et al., Nat. Comm., 2025
	hADM	FWD	GACATGAAGGGTGCCTCTCGAA	Wang et al., Cancer Cell, 2024
		REV	CCTGGAAGTTGTTCATGCTCTGG	Wang et al., Cancer Cell, 2024
	hVEGFA	FWD	CCTTGCCTTGCTGCTCTAC	Ma et al., Pediatric Research, 2015
		REV	TTCTGCCCTCCTCCTTCTG	Ma et al., Pediatric Research, 2015
	hRPL37A	FWD	AGCTGTGGGGATCTGGCACT	Ren et al., Immunology & Cell Biology, 2022
		REV	CGTGACAGCGGAAGTGGTATTGTA	Ren et al., Immunology & Cell Biology, 2022
	mSpp1	FWD	TCTCCTTGCGCCACAGAATG	Trehan et al., Nat. Comm., 2025
		REV	TGTGGTCATGGCTTTCATTGGA	Trehan et al., Nat. Comm., 2025
	mAdm	FWD	GCCAGATACTCCTTCGCAGTTC	Wang et al., Cancer Cell, 2024
		REV	AGGAACTGTCGTCTCATCAGCG	Wang et al., Cancer Cell, 2024
	mActb	FWD	TCT TTG CAG CTC CTT CGT TGC CGG TCC	Zheng et al., Plos One, 2013
		REV	GTC CTT CTG ACC CAT TCC CAC CAT CAC AC	Zheng et al., Plos One, 2013
